# Supplementary material for: Crystal structure of strontium and barium acesulafame (6-methyl-4-oxo-4H-1,2,3-oxa­thia­zin-3-ide 2,2-dioxide)
Source: Acta Crystallogr E Crystallogr Commun. 2018 Apr 24;74(Pt 5):698–702. doi: 10.1107/S2056989018006059 (PMC5947491; doi:10.1107/S2056989018006059)
Supplement: Supplementary file 1 [file e-74-00698-sup1.cif]

##############################################################################
#                                                                            #
# This CIF contains the data in a paper accepted for publication in          #
# Acta Crystallographica Section E. It conforms to the requirements of       #
# Notes for Authors for Acta Crystallographica Section E, and has been       #
# peer reviewed under the auspices of the IUCr Commission on Journals.       #
#                                                                            #
# Full details of the Crystallographic Information File format               #
# are given in the paper "The Crystallographic Information File (CIF):       #
# a New Standard Archive File for Crystallography" by S. R. Hall, F. H.      #
# Allen and I. D. Brown [Acta Cryst. (1991), A47, 655-685].                  #
#                                                                            #
# The current version of the core CIF dictionary is obtainable from          #
# ftp://ftp.iucr.org/pub/cif_core.dic.                                       #
#                                                                            #
# Software is freely available for graphical display of the structure(s)     #
# in this CIF. For information consult the CIF software page                 #
# http://www.iucr.org/resources/cif/software.                                #
#                                                                            #
# This file may be used for bona fide research purposes within the           #
# scientific community so long as proper attribution is given to the journal # 
# article from which it was obtained.                                        #
#                                                                            #
##############################################################################
data_Ba
_database_code_depnum_ccdc_archive 'CCDC 1838460'
_audit_creation_method
;
Olex2 1.2
(compiled 2017.08.10 svn.r3458 for OlexSys, GUI svn.r5381)
;
_chemical_name_systematic
;
Aquabis(\m~3~-6-methyl-2,2-dioxo-1,2\l^6^,3-oxathiazin-4-olato)barium(II)
;
_chemical_name_common     'barium acesulafame monohydrate'
_chemical_formula_moiety     'C8 H10 Ba N2 O9 S2'
_chemical_formula_sum     'C8 H10 Ba N2 O9 S2'
_chemical_formula_iupac     '[Ba (C4 H4 N1 O4 S1)2 (H2 O1)]'
_chemical_formula_weight     479.64
_chemical_melting_point     ?
_shelx_space_group_comment
;
The symmetry employed for this shelxl refinement is uniquely defined
by the following loop, which should always be used as a source of
symmetry information in preference to the above space-group names.
They are only intended as comments.
;
_space_group_crystal_system     monoclinic
_space_group_name_H-M_alt     'P 21/n'
_space_group_name_Hall     '-P 2yn'
loop_
    _space_group_symop_operation_xyz
    'x, y, z'
    '-x+1/2, y+1/2, -z+1/2'
    '-x, -y, -z'
    'x-1/2, -y-1/2, z-1/2'
_cell_length_a     8.2086(5)
_cell_length_b     18.8899(11)
_cell_length_c     9.8999(6)
_cell_angle_alpha     90
_cell_angle_beta     99.5197(10)
_cell_angle_gamma     90
_cell_volume     1513.93(16)
_cell_formula_units_Z     4
_cell_measurement_reflns_used     9794
_cell_measurement_theta_min     3.00
_cell_measurement_theta_max     36.34
_cell_measurement_temperature     173(2)
_exptl_crystal_description     'block'
_exptl_crystal_colour     colourless
_exptl_crystal_size_max     0.52
_exptl_crystal_size_mid     0.205
_exptl_crystal_size_min     0.20
_exptl_crystal_density_diffrn     2.104
_exptl_crystal_density_meas     ?
_exptl_crystal_density_method     ?
_exptl_crystal_F_000     928
_exptl_absorpt_coefficient_mu     2.944
_exptl_absorpt_correction_type     numerical
_exptl_absorpt_process_details
;
(SADABS; Krause <i>et al.</i>,  2015)
;
_shelx_estimated_absorpt_T_min     0.263
_shelx_estimated_absorpt_T_max     0.517
_exptl_absorpt_correction_T_min     0.3089
_exptl_absorpt_correction_T_max     0.6350
_diffrn_ambient_temperature     173.15
_diffrn_radiation_type     MoK\a
_diffrn_radiation_wavelength     0.71073
_diffrn_measurement_device_type     'Bruker PHOTON-100 CMOS'
_diffrn_measurement_method     '\f and \w scans'
_diffrn_detector_area_resol_mean     ?
_diffrn_reflns_number     41654
_diffrn_reflns_av_R_equivalents     0.0484
_diffrn_reflns_theta_min     2.991
_diffrn_reflns_theta_max     34.335
_diffrn_reflns_theta_full     25.242
_diffrn_measured_fraction_theta_max     1.000
_diffrn_measured_fraction_theta_full     0.999
_diffrn_reflns_limit_h_min     -13
_diffrn_reflns_limit_h_max     13
_diffrn_reflns_limit_k_min     -29
_diffrn_reflns_limit_k_max     29
_diffrn_reflns_limit_l_min     -15
_diffrn_reflns_limit_l_max     15
_diffrn_standards_number     0
_refine_special_details     ?
_reflns_number_total     6324
_reflns_number_gt     5218
_reflns_threshold_expression     'I > 2\s(I)'
_refine_ls_structure_factor_coef     Fsqd
_refine_ls_matrix_type     full
_refine_ls_R_factor_all     0.0478
_refine_ls_R_factor_gt     0.0323
_refine_ls_wR_factor_gt     0.0553
_refine_ls_wR_factor_ref     0.0590
_refine_ls_goodness_of_fit_ref     1.094
_refine_ls_restrained_S_all     1.094
_refine_ls_number_reflns     6324
_refine_ls_number_parameters     209
_refine_ls_number_restraints     0
_refine_ls_hydrogen_treatment     mixed
_refine_ls_weighting_scheme     calc
_refine_ls_weighting_details
              'w=1/[\s^2^(Fo^2^)+(0.0158P)^2^+2.2204P] where P=(Fo^2^+2Fc^2^)/3'
_atom_sites_solution_hydrogens     mixed
_atom_sites_solution_primary     isomor
_atom_sites_solution_secondary     ?
_refine_ls_shift/su_max     0.001
_refine_ls_shift/su_mean     0.000
_refine_diff_density_max     1.024
_refine_diff_density_min     -0.607
_refine_ls_extinction_method     none
_refine_ls_extinction_coef     .
loop_
    _atom_type_symbol
    _atom_type_description
    _atom_type_scat_dispersion_real
    _atom_type_scat_dispersion_imag
    _atom_type_scat_source
    'C' 'C' 0.0033 0.0016
                         'International Tables Vol C Tables 4.2.6.8 and 6.1.1.4'
    'H' 'H' 0.0000 0.0000
                         'International Tables Vol C Tables 4.2.6.8 and 6.1.1.4'
    'N' 'N' 0.0061 0.0033
                         'International Tables Vol C Tables 4.2.6.8 and 6.1.1.4'
    'O' 'O' 0.0106 0.0060
                         'International Tables Vol C Tables 4.2.6.8 and 6.1.1.4'
    'S' 'S' 0.1246 0.1234
                         'International Tables Vol C Tables 4.2.6.8 and 6.1.1.4'
    'Ba' 'Ba' -0.3244 2.2819
                         'International Tables Vol C Tables 4.2.6.8 and 6.1.1.4'
_computing_data_collection
;
APEX2 (Bruker, 2013)
;
_computing_cell_refinement
;
SAINT (Bruker, 2013)
;
_computing_data_reduction
;
SAINT (Bruker, 2013)
;
_computing_structure_solution     ?
_computing_structure_refinement
;
SHELXL97 (Sheldrick, 2008)
;
_computing_molecular_graphics
;
OLEX2 (Dolomanov <i>et al.</i>,  2009)
;
_computing_publication_material
;
OLEX2 (Dolomanov <i>et al.</i>,  2009)
;
loop_
    _atom_site_type_symbol
    _atom_site_label
    _atom_site_fract_x
    _atom_site_fract_y
    _atom_site_fract_z
    _atom_site_U_iso_or_equiv
    _atom_site_adp_type
    _atom_site_calc_flag
    _atom_site_occupancy
    _atom_site_disorder_assembly
    _atom_site_disorder_group
    Ba Ba1 0.73689(2) 0.46819(2) 0.43614(2) 0.01376(3) Uani d 1 . .
    S S1 0.07538(7) 0.32148(3) 0.54490(6) 0.01768(10) Uani d 1 . .
    S S2 1.36455(6) 0.52303(3) 0.15371(6) 0.01847(11) Uani d 1 . .
    O O1 0.6927(3) 0.37493(12) 0.2222(2) 0.0313(4) Uani d 1 . .
    H H1A 0.692(5) 0.336(2) 0.213(4) 0.047(12) Uiso d 1 . .
    H H1B 0.664(5) 0.389(2) 0.153(4) 0.041(11) Uiso d 1 . .
    O O2 0.4531(2) 0.40981(10) 0.48151(19) 0.0255(4) Uani d 1 . .
    O O3 0.0469(2) 0.28363(10) 0.39659(19) 0.0259(4) Uani d 1 . .
    O O4 0.1222(3) 0.26718(10) 0.6433(2) 0.0314(4) Uani d 1 . .
    O O5 -0.0809(2) 0.35404(9) 0.5498(2) 0.0260(4) Uani d 1 . .
    O O6 1.0152(2) 0.48791(10) 0.33283(18) 0.0227(4) Uani d 1 . .
    O O7 1.3411(2) 0.44828(10) 0.07381(19) 0.0270(4) Uani d 1 . .
    O O8 1.3107(2) 0.57651(11) 0.05494(18) 0.0270(4) Uani d 1 . .
    O O9 1.5363(2) 0.52380(11) 0.21146(18) 0.0257(4) Uani d 1 . .
    N N1 0.2129(2) 0.37885(10) 0.5425(2) 0.0190(4) Uani d 1 . .
    N N2 1.2552(2) 0.51888(11) 0.27018(19) 0.0190(4) Uani d 1 . .
    C C1 0.3361(3) 0.36655(12) 0.4691(2) 0.0185(4) Uani d 1 . .
    C C2 0.3227(3) 0.30894(13) 0.3700(3) 0.0240(5) Uani d 1 . .
    H H2 0.416716 0.296609 0.330515 0.029 Uiso calc 1 . .
    C C3 0.1826(3) 0.27297(13) 0.3330(3) 0.0233(5) Uani d 1 . .
    C C4 0.1416(4) 0.22233(17) 0.2179(3) 0.0381(7) Uani d 1 . .
    H H4A 0.104320 0.177552 0.252407 0.057 Uiso calc 1 . .
    H H4B 0.239932 0.213846 0.175937 0.057 Uiso calc 1 . .
    H H4C 0.053596 0.242128 0.149386 0.057 Uiso calc 1 . .
    C C5 1.1101(3) 0.48350(12) 0.2459(2) 0.0169(4) Uani d 1 . .
    C C6 1.0711(3) 0.43709(13) 0.1272(2) 0.0213(4) Uani d 1 . .
    H H6 0.962455 0.418511 0.104690 0.026 Uiso calc 1 . .
    C C7 1.1828(3) 0.41992(14) 0.0493(2) 0.0237(5) Uani d 1 . .
    C C8 1.1637(5) 0.36907(18) -0.0670(3) 0.0422(8) Uani d 1 . .
    H H8A 1.184568 0.393477 -0.149831 0.063 Uiso calc 1 . .
    H H8B 1.051152 0.350013 -0.082391 0.063 Uiso calc 1 . .
    H H8C 1.242929 0.330240 -0.045421 0.063 Uiso calc 1 . .
loop_
    _atom_site_aniso_label
    _atom_site_aniso_U_11
    _atom_site_aniso_U_22
    _atom_site_aniso_U_33
    _atom_site_aniso_U_12
    _atom_site_aniso_U_13
    _atom_site_aniso_U_23
    Ba1 0.01155(5) 0.01638(6) 0.01386(6) -0.00196(5) 0.00359(4) -0.00155(5)
    S1 0.0171(2) 0.0136(2) 0.0238(3) 0.00023(19) 0.0076(2) 0.0012(2)
    S2 0.0133(2) 0.0298(3) 0.0126(2) -0.0002(2) 0.00297(18) 0.0006(2)
    O1 0.0517(13) 0.0203(10) 0.0211(10) -0.0050(9) 0.0039(9) -0.0042(8)
    O2 0.0182(8) 0.0281(9) 0.0304(10) -0.0065(7) 0.0049(7) 0.0006(8)
    O3 0.0212(8) 0.0291(9) 0.0286(9) -0.0067(7) 0.0076(7) -0.0093(8)
    O4 0.0402(11) 0.0195(9) 0.0348(11) 0.0034(8) 0.0072(9) 0.0098(8)
    O5 0.0188(8) 0.0224(8) 0.0397(11) 0.0023(7) 0.0135(7) 0.0028(8)
    O6 0.0171(7) 0.0319(9) 0.0211(8) -0.0024(7) 0.0093(6) -0.0025(7)
    O7 0.0230(8) 0.0367(10) 0.0232(9) 0.0001(7) 0.0098(7) -0.0092(8)
    O8 0.0237(8) 0.0377(11) 0.0195(9) 0.0005(8) 0.0026(7) 0.0089(8)
    O9 0.0139(7) 0.0438(11) 0.0193(8) -0.0010(7) 0.0023(6) 0.0032(8)
    N1 0.0163(8) 0.0172(9) 0.0244(10) -0.0023(7) 0.0065(7) -0.0016(7)
    N2 0.0154(8) 0.0290(11) 0.0131(8) -0.0037(7) 0.0045(7) -0.0021(7)
    C1 0.0146(9) 0.0190(10) 0.0217(11) 0.0016(8) 0.0021(8) 0.0032(8)
    C2 0.0227(11) 0.0232(12) 0.0282(13) 0.0035(9) 0.0109(10) -0.0014(10)
    C3 0.0263(12) 0.0225(11) 0.0220(11) 0.0014(9) 0.0072(9) -0.0030(9)
    C4 0.0475(18) 0.0343(15) 0.0342(16) -0.0044(13) 0.0123(14) -0.0140(13)
    C5 0.0154(9) 0.0202(10) 0.0153(10) 0.0007(8) 0.0028(8) 0.0020(8)
    C6 0.0197(10) 0.0264(12) 0.0172(11) -0.0047(9) 0.0014(8) -0.0023(9)
    C7 0.0283(12) 0.0256(12) 0.0171(11) -0.0021(10) 0.0036(9) -0.0017(9)
    C8 0.058(2) 0.0421(18) 0.0293(15) -0.0127(15) 0.0151(14) -0.0172(13)
_geom_special_details
;
 All esds (except the esd in the dihedral angle between two l.s. planes)
 are estimated using the full covariance matrix.  The cell esds are taken
 into account individually in the estimation of esds in distances, angles
 and torsion angles; correlations between esds in cell parameters are only
 used when they are defined by crystal symmetry.  An approximate (isotropic)
 treatment of cell esds is used for estimating esds involving l.s. planes.
;
loop_
    _geom_bond_atom_site_label_1
    _geom_bond_atom_site_label_2
    _geom_bond_site_symmetry_2
    _geom_bond_distance
    _geom_bond_publ_flag
    Ba1 Ba1 3_666 4.4491(3) ?
    Ba1 O1 . 2.732(2) y
    Ba1 O2 3_666 2.9714(19) y
    Ba1 O2 . 2.6812(17) y
    Ba1 O5 1_655 2.7560(18) y
    Ba1 O6 . 2.6788(16) y
    Ba1 O6 3_766 2.9192(18) y
    Ba1 O9 1_455 2.7478(18) y
    Ba1 N1 3_666 2.921(2) y
    Ba1 N2 3_766 2.9077(19) y
    Ba1 C1 3_666 3.342(2) ?
    Ba1 C5 3_766 3.318(2) ?
    S1 O3 . 1.6149(19) ?
    S1 O4 . 1.4232(19) ?
    S1 O5 . 1.4309(17) ?
    S1 N1 . 1.568(2) ?
    S2 O7 . 1.6143(19) ?
    S2 O8 . 1.4245(19) ?
    S2 O9 . 1.4313(17) ?
    S2 N2 . 1.5758(19) ?
    O1 H1A . 0.75(4) ?
    O1 H1B . 0.74(4) ?
    O2 C1 . 1.252(3) ?
    O3 C3 . 1.382(3) ?
    O6 C5 . 1.256(3) ?
    O7 C7 . 1.389(3) ?
    N1 C1 . 1.359(3) ?
    N2 C5 . 1.352(3) ?
    C1 C2 . 1.457(3) ?
    C2 H2 . 0.9500 ?
    C2 C3 . 1.334(4) ?
    C3 C4 . 1.483(4) ?
    C4 H4A . 0.9800 ?
    C4 H4B . 0.9800 ?
    C4 H4C . 0.9800 ?
    C5 C6 . 1.459(3) ?
    C6 H6 . 0.9500 ?
    C6 C7 . 1.332(3) ?
    C7 C8 . 1.488(4) ?
    C8 H8A . 0.9800 ?
    C8 H8B . 0.9800 ?
    C8 H8C . 0.9800 ?
loop_
    _geom_angle_atom_site_label_1
    _geom_angle_atom_site_label_2
    _geom_angle_atom_site_label_3
    _geom_angle_site_symmetry_1
    _geom_angle_site_symmetry_3
    _geom_angle
    _geom_angle_publ_flag
    O1 Ba1 Ba1 . 3_666 112.59(5) ?
    O1 Ba1 O2 . 3_666 134.76(6) ?
    O1 Ba1 O5 . 1_655 78.79(7) ?
    O1 Ba1 O6 . 3_766 140.94(6) ?
    O1 Ba1 O9 . 1_455 68.53(7) ?
    O1 Ba1 N1 . 3_666 133.85(6) ?
    O1 Ba1 N2 . 3_766 143.83(6) ?
    O1 Ba1 C1 . 3_666 144.37(7) ?
    O1 Ba1 C5 . 3_766 153.32(7) ?
    O2 Ba1 Ba1 3_666 3_666 35.84(3) ?
    O2 Ba1 Ba1 . 3_666 40.45(4) ?
    O2 Ba1 O1 . . 81.78(6) ?
    O2 Ba1 O2 . 3_666 76.29(6) ?
    O2 Ba1 O5 . 1_655 92.16(5) ?
    O2 Ba1 O6 . 3_766 119.87(5) ?
    O2 Ba1 O9 . 1_455 82.65(5) ?
    O2 Ba1 N1 . 3_666 120.71(5) ?
    O2 Ba1 N2 . 3_766 75.13(5) ?
    O2 Ba1 C1 3_666 3_666 21.87(5) ?
    O2 Ba1 C1 . 3_666 97.82(6) ?
    O2 Ba1 C5 . 3_766 99.04(5) ?
    O2 Ba1 C5 3_666 3_766 70.11(5) ?
    O5 Ba1 Ba1 1_655 3_666 122.42(4) ?
    O5 Ba1 O2 1_655 3_666 140.25(5) ?
    O5 Ba1 O6 1_655 3_766 68.99(5) ?
    O5 Ba1 N1 1_655 3_666 133.14(6) ?
    O5 Ba1 N2 1_655 3_766 74.73(6) ?
    O5 Ba1 C1 1_655 3_666 136.60(6) ?
    O5 Ba1 C5 1_655 3_766 74.53(6) ?
    O6 Ba1 Ba1 . 3_666 155.73(4) ?
    O6 Ba1 Ba1 3_766 3_666 103.27(3) ?
    O6 Ba1 O1 . . 78.82(6) ?
    O6 Ba1 O2 3_766 3_666 83.93(5) ?
    O6 Ba1 O2 . . 160.13(6) ?
    O6 Ba1 O2 . 3_666 121.09(5) ?
    O6 Ba1 O5 . 1_655 79.94(5) ?
    O6 Ba1 O6 . 3_766 74.43(5) ?
    O6 Ba1 O9 . 1_455 94.15(5) ?
    O6 Ba1 N1 3_766 3_666 65.83(5) ?
    O6 Ba1 N1 . 3_666 76.77(5) ?
    O6 Ba1 N2 . 3_766 119.39(5) ?
    O6 Ba1 C1 3_766 3_666 69.44(5) ?
    O6 Ba1 C1 . 3_666 100.43(5) ?
    O6 Ba1 C5 . 3_766 96.38(5) ?
    O6 Ba1 C5 3_766 3_766 22.06(5) ?
    O9 Ba1 Ba1 1_455 3_666 72.06(4) ?
    O9 Ba1 O2 1_455 3_666 69.77(5) ?
    O9 Ba1 O5 1_455 1_655 147.31(6) ?
    O9 Ba1 O6 1_455 3_766 140.57(6) ?
    O9 Ba1 N1 1_455 3_666 74.86(6) ?
    O9 Ba1 N2 1_455 3_766 133.52(6) ?
    O9 Ba1 C1 1_455 3_666 76.05(6) ?
    O9 Ba1 C5 1_455 3_766 138.14(6) ?
    N1 Ba1 Ba1 3_666 3_666 80.31(4) ?
    N1 Ba1 O2 3_666 3_666 44.54(5) ?
    N1 Ba1 C1 3_666 3_666 23.87(5) ?
    N1 Ba1 C5 3_666 3_766 68.44(6) ?
    N2 Ba1 Ba1 3_766 3_666 64.48(4) ?
    N2 Ba1 O2 3_766 3_666 65.57(5) ?
    N2 Ba1 O6 3_766 3_766 45.20(5) ?
    N2 Ba1 N1 3_766 3_666 82.24(6) ?
    N2 Ba1 C1 3_766 3_666 67.43(6) ?
    N2 Ba1 C5 3_766 3_766 23.94(5) ?
    C1 Ba1 Ba1 3_666 3_666 57.47(4) ?
    C5 Ba1 Ba1 3_766 3_666 82.39(4) ?
    C5 Ba1 C1 3_766 3_666 62.23(6) ?
    O4 S1 O3 . . 106.60(11) ?
    O4 S1 O5 . . 115.39(12) ?
    O4 S1 N1 . . 113.25(12) ?
    O5 S1 O3 . . 103.03(11) ?
    O5 S1 N1 . . 110.81(11) ?
    N1 S1 O3 . . 106.77(10) ?
    O8 S2 O7 . . 106.60(11) ?
    O8 S2 O9 . . 116.14(11) ?
    O8 S2 N2 . . 112.82(11) ?
    O9 S2 O7 . . 103.55(11) ?
    O9 S2 N2 . . 110.54(10) ?
    N2 S2 O7 . . 106.20(10) ?
    Ba1 O1 H1A . . 137(3) ?
    Ba1 O1 H1B . . 118(3) ?
    H1A O1 H1B . . 105(4) ?
    Ba1 O2 Ba1 . 3_666 103.71(6) ?
    C1 O2 Ba1 . . 157.81(16) ?
    C1 O2 Ba1 . 3_666 95.98(14) ?
    C3 O3 S1 . . 118.19(16) ?
    S1 O5 Ba1 . 1_455 138.72(10) ?
    Ba1 O6 Ba1 . 3_766 105.57(5) ?
    C5 O6 Ba1 . 3_766 97.13(14) ?
    C5 O6 Ba1 . . 156.59(16) ?
    C7 O7 S2 . . 117.07(15) ?
    S2 O9 Ba1 . 1_655 137.59(10) ?
    S1 N1 Ba1 . 3_666 140.88(10) ?
    C1 N1 Ba1 . 3_666 95.70(13) ?
    C1 N1 S1 . . 119.41(17) ?
    S2 N2 Ba1 . 3_766 143.73(10) ?
    C5 N2 Ba1 . 3_766 95.30(13) ?
    C5 N2 S2 . . 119.09(16) ?
    O2 C1 Ba1 . 3_666 62.15(13) ?
    O2 C1 N1 . . 117.5(2) ?
    O2 C1 C2 . . 121.7(2) ?
    N1 C1 Ba1 . 3_666 60.43(12) ?
    N1 C1 C2 . . 120.5(2) ?
    C2 C1 Ba1 . 3_666 152.82(16) ?
    C1 C2 H2 . . 119.0 ?
    C3 C2 C1 . . 122.1(2) ?
    C3 C2 H2 . . 119.0 ?
    O3 C3 C4 . . 110.3(2) ?
    C2 C3 O3 . . 121.6(2) ?
    C2 C3 C4 . . 128.0(2) ?
    C3 C4 H4A . . 109.5 ?
    C3 C4 H4B . . 109.5 ?
    C3 C4 H4C . . 109.5 ?
    H4A C4 H4B . . 109.5 ?
    H4A C4 H4C . . 109.5 ?
    H4B C4 H4C . . 109.5 ?
    O6 C5 Ba1 . 3_766 60.81(12) ?
    O6 C5 N2 . . 118.3(2) ?
    O6 C5 C6 . . 120.9(2) ?
    N2 C5 Ba1 . 3_766 60.77(11) ?
    N2 C5 C6 . . 120.65(19) ?
    C6 C5 Ba1 . 3_766 158.10(16) ?
    C5 C6 H6 . . 118.9 ?
    C7 C6 C5 . . 122.1(2) ?
    C7 C6 H6 . . 118.9 ?
    O7 C7 C8 . . 111.1(2) ?
    C6 C7 O7 . . 121.2(2) ?
    C6 C7 C8 . . 127.6(3) ?
    C7 C8 H8A . . 109.5 ?
    C7 C8 H8B . . 109.5 ?
    C7 C8 H8C . . 109.5 ?
    H8A C8 H8B . . 109.5 ?
    H8A C8 H8C . . 109.5 ?
    H8B C8 H8C . . 109.5 ?
loop_
    _geom_torsion_atom_site_label_1
    _geom_torsion_atom_site_label_2
    _geom_torsion_atom_site_label_3
    _geom_torsion_atom_site_label_4
    _geom_torsion_site_symmetry_1
    _geom_torsion_site_symmetry_2
    _geom_torsion_site_symmetry_3
    _geom_torsion_site_symmetry_4
    _geom_torsion
    _geom_torsion_publ_flag
    Ba1 O2 C1 Ba1 . . . 3_666 -152.6(4) ?
    Ba1 O2 C1 N1 . . . . -177.7(3) ?
    Ba1 O2 C1 N1 3_666 . . . -25.2(2) ?
    Ba1 O2 C1 C2 . . . . -3.7(6) ?
    Ba1 O2 C1 C2 3_666 . . . 148.9(2) ?
    Ba1 O6 C5 Ba1 . . . 3_766 -165.9(4) ?
    Ba1 O6 C5 N2 3_766 . . . -20.6(2) ?
    Ba1 O6 C5 N2 . . . . 173.5(3) ?
    Ba1 O6 C5 C6 . . . . -11.1(5) ?
    Ba1 O6 C5 C6 3_766 . . . 154.73(19) ?
    Ba1 N1 C1 O2 3_666 . . . 25.6(2) ?
    Ba1 N1 C1 C2 3_666 . . . -148.52(19) ?
    Ba1 N2 C5 O6 3_766 . . . 20.6(2) ?
    Ba1 N2 C5 C6 3_766 . . . -154.73(19) ?
    Ba1 C1 C2 C3 3_666 . . . -74.1(4) ?
    Ba1 C5 C6 C7 3_766 . . . -77.8(5) ?
    S1 O3 C3 C2 . . . . -18.7(3) ?
    S1 O3 C3 C4 . . . . 165.55(19) ?
    S1 N1 C1 Ba1 . . . 3_666 162.0(2) ?
    S1 N1 C1 O2 . . . . -172.35(18) ?
    S1 N1 C1 C2 . . . . 13.5(3) ?
    S2 O7 C7 C6 . . . . -24.1(3) ?
    S2 O7 C7 C8 . . . . 157.7(2) ?
    S2 N2 C5 Ba1 . . . 3_766 168.0(2) ?
    S2 N2 C5 O6 . . . . -171.40(18) ?
    S2 N2 C5 C6 . . . . 13.3(3) ?
    O2 C1 C2 C3 . . . . -164.1(2) ?
    O3 S1 O5 Ba1 . . . 1_455 -73.61(18) ?
    O3 S1 N1 Ba1 . . . 3_666 117.32(17) ?
    O3 S1 N1 C1 . . . . -33.6(2) ?
    O4 S1 O3 C3 . . . . -84.9(2) ?
    O4 S1 O5 Ba1 . . . 1_455 170.65(15) ?
    O4 S1 N1 Ba1 . . . 3_666 -125.67(17) ?
    O4 S1 N1 C1 . . . . 83.4(2) ?
    O5 S1 O3 C3 . . . . 153.20(18) ?
    O5 S1 N1 Ba1 . . . 3_666 5.8(2) ?
    O5 S1 N1 C1 . . . . -145.06(19) ?
    O6 C5 C6 C7 . . . . -165.8(2) ?
    O7 S2 O9 Ba1 . . . 1_655 -80.89(17) ?
    O7 S2 N2 Ba1 . . . 3_766 124.24(18) ?
    O7 S2 N2 C5 . . . . -35.3(2) ?
    O8 S2 O7 C7 . . . . -79.77(19) ?
    O8 S2 O9 Ba1 . . . 1_655 162.65(14) ?
    O8 S2 N2 Ba1 . . . 3_766 -119.34(18) ?
    O8 S2 N2 C5 . . . . 81.1(2) ?
    O9 S2 O7 C7 . . . . 157.23(18) ?
    O9 S2 N2 Ba1 . . . 3_766 12.6(2) ?
    O9 S2 N2 C5 . . . . -146.95(19) ?
    N1 S1 O3 C3 . . . . 36.4(2) ?
    N1 S1 O5 Ba1 . . . 1_455 40.3(2) ?
    N1 C1 C2 C3 . . . . 9.8(4) ?
    N2 S2 O7 C7 . . . . 40.8(2) ?
    N2 S2 O9 Ba1 . . . 1_655 32.5(2) ?
    N2 C5 C6 C7 . . . . 9.4(4) ?
    C1 C2 C3 O3 . . . . -6.5(4) ?
    C1 C2 C3 C4 . . . . 168.5(3) ?
    C5 C6 C7 O7 . . . . -3.1(4) ?
    C5 C6 C7 C8 . . . . 174.7(3) ?
loop_
    _geom_hbond_atom_site_label_D
    _geom_hbond_atom_site_label_H
    _geom_hbond_atom_site_label_A
    _geom_hbond_site_symmetry_A
    _geom_hbond_distance_DH
    _geom_hbond_distance_HA
    _geom_hbond_distance_DA
    _geom_hbond_angle_DHA
    O1 H1A O4 4_665 0.74(4) 2.12(4) 2.829(3) 162(4)
    O1 H1B O8 3_765 0.74(4) 2.20(4) 2.889(3) 156(4)
    C4 H4B O5 4_665 0.98 2.44 3.361(4) 155
    C6 H6 O8 3_765 0.95 2.52 3.357(3) 147
_shelx_hkl_file
;
  -2   0   0  481.47   13.57
  -2   0   0  512.69   13.58
   2   0   0  511.79   13.63
   2   0   0  533.14   13.67
   2   0   0  525.66   13.78
   2   0   0  531.64   13.62
   2   0   0  521.50   13.62
  -2   0   0  530.78   13.67
  -2   0   0  502.42   13.77
  -2   0   0  533.11   13.62
   3   0   0   -0.06    0.20
   3   0   0   -0.11    0.15
   3   0   0   -0.58    0.30
   3   0   0    0.14    0.24
   3   0   0    0.23    0.19
  -3   0   0    0.09    0.17
  -3   0   0    0.34    0.19
  -3   0   0   -0.15    0.19
   4   0   0  119.44    3.70
   4   0   0  121.36    3.40
  -4   0   0  117.13    3.45
  -4   0   0  114.57    3.24
  -4   0   0  115.08    3.34
   4   0   0  117.70    3.40
   4   0   0  120.73    3.34
   5   0   0    0.21    0.28
  -5   0   0    0.47    0.31
   5   0   0    0.44    0.40
   5   0   0    0.15    0.35
   5   0   0    0.41    0.29
   6   0   0  114.02    3.61
  -6   0   0  115.13    3.64
   6   0   0  118.71    3.47
   6   0   0  118.37    4.03
   6   0   0  122.05    3.62
   7   0   0   -0.75    0.59
  -7   0   0   -0.24    0.40
   7   0   0    0.14    0.43
   7   0   0   -0.42    0.53
   7   0   0   -0.26    0.38
   8   0   0   33.90    1.66
   8   0   0   36.32    1.65
  -8   0   0   36.41    1.81
   8   0   0   38.11    2.20
   9   0   0    0.83    0.60
  -9   0   0    0.25    0.59
   9   0   0    0.24    0.84
 -10   0   0   52.64    2.58
  10   0   0   55.65    2.53
  10   0   0   58.68    3.24
 -11   0   0    4.48    1.22
  11   0   0    5.31    1.60
  12   0   0   11.56    1.95
  12   0   0   11.83    2.22
  13   0   0    4.47    2.33
  13   0   0   -0.86    1.57
   2  -1   0  202.35    5.61
  -2  -1   0  204.09    5.49
   2  -1   0  206.67    5.53
   2  -1   0  210.58    5.43
  -2  -1   0  207.77    5.48
  -2  -1   0  189.83    5.60
   2  -1   0  204.33    5.49
   2   1   0  209.96    5.49
  -2   1   0  209.07    5.53
   2   1   0  209.00    5.64
  -2   1   0  215.64    5.43
  -2   1   0  202.80    5.48
   2   1   0  188.59    5.53
  -2   1   0  193.91    5.46
  -2   1   0  198.88    5.61
   2   1   0  208.05    5.41
   2   1   0  203.61    5.41
   3  -1   0  169.04    4.74
   3  -1   0  175.49    4.95
  -3  -1   0  178.71    4.75
  -3  -1   0  170.90    4.71
   3   1   0  169.87    4.94
  -3   1   0  177.98    4.80
  -3   1   0  171.38    4.69
   3   1   0  174.52    4.67
   3   1   0  160.33    4.73
   3   1   0  171.19    4.71
   3   1   0  170.09    4.66
  -3   1   0  176.53    4.66
   4  -1   0    1.96    0.47
   4  -1   0    2.05    0.37
  -4  -1   0    2.84    0.42
   4  -1   0    3.41    0.45
   4   1   0    3.28    0.40
   4   1   0    3.39    0.43
  -4   1   0    2.94    0.46
  -4   1   0    3.00    0.46
   4   1   0    3.77    0.45
  -4   1   0    3.63    0.49
   4   1   0    2.44    0.45
   5  -1   0   80.38    2.83
  -5  -1   0   77.09    2.49
   5  -1   0   78.18    2.50
   5  -1   0   78.82    2.35
  -5   1   0   76.25    2.53
   5   1   0   82.24    2.85
   5   1   0   80.22    2.44
   5   1   0   77.30    2.44
   5   1   0   78.70    2.43
  -5   1   0   74.35    2.52
  -6  -1   0    8.39    0.75
   6  -1   0    8.74    0.70
   6  -1   0    7.94    0.80
   6  -1   0    7.50    1.02
   6   1   0    7.67    0.86
   6   1   0    7.65    0.71
   6   1   0    6.73    0.99
   6   1   0    8.09    0.74
  -6   1   0    6.72    0.78
   7  -1   0    4.61    0.74
  -7  -1   0    4.36    0.65
   7  -1   0    4.83    0.74
   7  -1   0    3.46    0.74
   7   1   0    5.92    0.99
   7   1   0    5.30    0.71
   7   1   0    6.15    1.10
   7   1   0    4.19    0.70
  -7   1   0    4.80    0.69
  -8  -1   0    9.03    1.07
   8  -1   0    7.83    1.30
   8  -1   0    7.99    1.02
   8  -1   0    7.21    0.96
   8   1   0    7.79    0.89
   8   1   0    7.81    1.31
   8   1   0    9.40    1.15
   9  -1   0   24.39    2.06
  -9  -1   0   23.82    1.58
   9  -1   0   24.80    1.59
   9   1   0   24.78    1.52
   9   1   0   25.54    1.49
  -9   1   0   22.39    1.63
   9   1   0   22.55    1.95
 -10  -1   0   -0.20    0.77
  10  -1   0    1.24    1.03
  10  -1   0    1.55    0.80
 -10   1   0    0.34    0.82
  10   1   0    4.00    1.17
  10   1   0    0.46    0.71
  11  -1   0   73.94    4.13
  11  -1   0   70.98    3.24
 -11  -1   0   70.06    3.33
 -11   1   0   67.79    3.36
  11   1   0   70.75    3.15
  11   1   0   78.72    4.29
  12  -1   0    5.56    2.18
  12  -1   0    4.13    1.23
  12   1   0    0.18    1.11
  12   1   0    0.51    1.74
  13  -1   0   12.46    2.02
  13  -1   0   14.93    2.82
  13   1   0   15.67    2.71
  13   1   0   20.75    3.89
  -1  -2   0    2.26    0.17
   1  -2   0    2.18    0.16
   1  -2   0    1.57    0.16
   1  -2   0    1.25    0.21
  -1  -2   0    1.97    0.24
  -1  -2   0    1.44    0.20
   1   2   0    2.00    0.17
  -1   2   0    1.81    0.25
   1   2   0    1.98    0.21
  -1   2   0    1.80    0.22
   2  -2   0  403.49   11.10
   2  -2   0  435.93   11.20
  -2  -2   0  425.59   11.02
  -2  -2   0  419.31   11.07
   2  -2   0  414.91   11.09
   2  -2   0  448.65   10.98
  -2  -2   0  405.27   11.19
   2  -2   0  420.46   11.08
  -2   2   0  431.11   11.08
   2   2   0  418.51   11.20
  -2   2   0  387.11   11.04
  -2   2   0  410.45   10.96
   2   2   0  417.98   11.07
  -2   2   0  429.43   11.12
  -2   2   0  389.21   11.15
   2   2   0  425.76   10.94
   3  -2   0  163.20    4.73
  -3  -2   0  169.11    4.77
  -3  -2   0  180.12    4.78
  -3  -2   0  165.57    4.79
   3  -2   0  172.74    4.83
   3  -2   0  173.56    4.82
   3  -2   0  176.29    4.99
   3   2   0  180.19    4.68
   3   2   0  182.27    4.75
   3   2   0  175.92    4.80
  -3   2   0  170.63    4.67
  -3   2   0  174.52    4.80
  -3   2   0  176.32    4.87
   3   2   0  174.27    5.01
   4  -2   0  324.66    8.85
   4  -2   0  316.32    8.59
  -4  -2   0  323.89    8.54
   4  -2   0  320.25    8.40
   4  -2   0  299.45    8.57
  -4   2   0  310.20    8.39
  -4   2   0  315.32    8.50
  -4   2   0  312.42    8.62
   4   2   0  318.14    8.44
   4   2   0  308.63    8.46
   4   2   0  314.34    8.84
   4   2   0  314.26    8.52
   5  -2   0    8.41    0.58
  -5  -2   0    7.88    0.64
   5  -2   0    8.47    0.71
   5  -2   0    8.53    0.78
   5  -2   0    7.84    0.89
   5   2   0    9.26    0.62
   5   2   0    6.90    0.85
  -5   2   0    7.73    0.64
   5   2   0    8.12    0.67
   5   2   0    8.69    0.65
  -5   2   0    8.02    0.77
  -5   2   0    8.28    0.71
   6  -2   0   62.79    2.22
   6  -2   0   64.27    2.57
  -6  -2   0   60.55    2.12
   6  -2   0   57.93    2.25
   6  -2   0   60.23    1.95
   6   2   0   62.04    2.56
  -6   2   0   62.09    2.26
   6   2   0   60.58    2.12
   6   2   0   62.42    2.09
   6   2   0   62.21    2.12
   7  -2   0   45.56    1.84
  -7  -2   0   43.76    1.78
   7  -2   0   41.75    2.12
   7  -2   0   39.06    1.98
   7  -2   0   43.29    1.57
   7   2   0   39.47    1.93
   7   2   0   44.27    1.70
  -7   2   0   44.96    1.91
   7   2   0   43.27    1.77
   7   2   0   43.49    2.19
   8  -2   0  137.91    4.94
   8  -2   0  133.98    4.02
  -8  -2   0  134.17    4.33
   8  -2   0  138.57    4.46
   8   2   0  136.75    4.93
  -8   2   0  139.76    4.51
   8   2   0  138.03    4.26
   8   2   0  141.91    4.32
   9  -2   0   13.93    1.33
  -9  -2   0   13.90    1.32
   9  -2   0   13.51    1.72
   9   2   0   14.60    1.40
   9   2   0   16.34    1.81
  -9   2   0   11.96    1.36
   9   2   0   14.07    1.19
 -10  -2   0   38.99    2.20
  10  -2   0   42.69    2.29
  10  -2   0   46.36    3.05
  10   2   0   45.40    2.92
  10   2   0   40.95    2.12
 -10   2   0   40.97    2.39
  11  -2   0    1.32    1.02
 -11  -2   0    0.92    1.19
  11  -2   0    1.48    1.37
  11   2   0    1.43    1.38
  11   2   0    2.31    0.89
 -11   2   0    1.69    1.14
  12  -2   0    4.20    1.38
 -12   2   0    3.69    1.88
  12   2   0    1.99    1.15
  12   2   0    4.39    1.76
  13  -2   0    1.77    2.41
  13  -2   0   -1.18    1.60
  13   2   0    1.52    1.48
  13   2   0    0.86    2.09
   0  -3   0   -0.04    0.09
   0  -3   0    0.14    0.19
   0  -3   0   -0.21    0.11
   0   3   0   -0.31    0.19
   0   3   0   -0.17    0.11
   0   3   0   -0.03    0.10
   1  -3   0  141.90    4.00
   1  -3   0  148.43    4.06
  -1  -3   0  142.95    4.01
  -1  -3   0  150.67    3.96
   1  -3   0  144.22    4.03
   1  -3   0  145.17    3.95
   1  -3   0  143.85    3.99
  -1  -3   0  148.76    4.09
  -1   3   0  145.41    3.95
   1   3   0  156.62    3.97
  -1   3   0  141.76    4.05
  -1   3   0  142.88    4.01
   1   3   0  147.80    4.02
   1   3   0  150.71    4.10
  -1   3   0  150.76    4.04
   2  -3   0    0.27    0.20
  -2  -3   0    0.57    0.16
   2  -3   0    0.19    0.21
   2  -3   0    0.35    0.13
  -2  -3   0    0.24    0.20
   2  -3   0    0.35    0.21
  -2   3   0    0.27    0.18
  -2   3   0    0.14    0.13
  -2   3   0    0.07    0.21
   2   3   0    0.22    0.17
   2   3   0   -0.09    0.19
   2   3   0    0.05    0.14
  -2   3   0    0.41    0.22
  -3  -3   0   35.15    1.14
   3  -3   0   34.36    1.36
  -3  -3   0   32.75    1.15
   3  -3   0   33.64    1.25
   3  -3   0   33.10    1.22
   3  -3   0   34.78    1.19
  -3   3   0   34.90    1.24
  -3   3   0   32.10    1.06
  -3   3   0   35.18    1.27
   3   3   0   34.84    1.02
   3   3   0   32.60    1.36
   3   3   0   35.02    1.02
   3   3   0   35.39    1.21
   4  -3   0  124.06    3.69
  -4  -3   0  126.64    3.59
   4  -3   0  122.58    3.89
   4  -3   0  129.67    3.48
   4  -3   0  120.83    3.70
   4   3   0  123.72    3.92
  -4   3   0  125.21    3.65
   4   3   0  128.58    3.49
   4   3   0  124.99    3.65
  -4   3   0  121.32    3.46
  -4   3   0  128.11    3.76
   4   3   0  128.64    3.49
   5  -3   0    0.74    0.36
   5  -3   0    0.39    0.45
   5  -3   0    0.76    0.27
   5  -3   0    0.80    0.44
  -5  -3   0    0.48    0.30
  -5   3   0    0.58    0.32
   5   3   0    0.95    0.30
  -5   3   0    0.00    0.30
  -5   3   0    0.80    0.44
   5   3   0    0.45    0.43
   5   3   0    0.38    0.34
   5   3   0    0.65    0.31
   6  -3   0   10.38    1.19
   6  -3   0   10.91    1.06
   6  -3   0   11.81    0.93
   6  -3   0   10.82    0.73
  -6  -3   0   10.83    0.82
  -6   3   0    8.62    0.78
   6   3   0   11.75    0.78
  -6   3   0   11.01    0.94
   6   3   0    8.61    1.06
   6   3   0   12.21    0.83
   6   3   0   10.10    0.92
   7  -3   0   54.86    2.54
   7  -3   0   51.77    2.27
  -7  -3   0   56.52    2.07
   7  -3   0   54.44    1.85
   7  -3   0   55.94    2.17
   7   3   0   53.72    2.07
  -7   3   0   54.94    2.26
   7   3   0   57.06    2.14
   7   3   0   55.54    1.97
   7   3   0   55.07    2.51
   8  -3   0   32.60    2.01
  -8  -3   0   27.00    1.51
   8  -3   0   25.25    1.31
   8  -3   0   29.45    1.64
   8   3   0   31.27    1.44
   8   3   0   32.34    2.07
   8   3   0   30.63    1.65
  -8   3   0   28.57    1.68
   8   3   0   27.18    1.72
   9  -3   0   18.06    1.51
  -9  -3   0   14.24    1.62
   9  -3   0   18.97    1.89
   9   3   0   20.04    1.96
   9   3   0   16.25    1.22
  -9   3   0   14.75    1.49
   9   3   0   20.08    1.56
 -10  -3   0   15.06    1.58
  10  -3   0   18.45    1.74
  10  -3   0   21.14    2.36
  10   3   0   16.97    1.45
 -10   3   0   18.12    1.89
  10   3   0   15.42    2.13
  11  -3   0   43.58    3.77
  11  -3   0   40.73    2.50
 -11   3   0   39.71    2.71
  11   3   0   38.25    2.46
  11   3   0   40.89    4.11
  12  -3   0    7.79    1.98
  12  -3   0    6.17    1.55
 -12   3   0    7.37    1.76
  12   3   0    7.58    2.00
  12   3   0    4.34    1.34
  13  -3   0   14.93    2.80
  13  -3   0   29.41    4.91
  13   3   0   21.21    3.19
  13   3   0   21.20    2.73
   0  -4   0  441.40   12.55
   0  -4   0  481.24   12.77
   0  -4   0  474.86   12.49
   0  -4   0  487.40   12.57
   0   4   0  467.12   12.57
   0   4   0  464.09   12.81
   0   4   0  509.11   12.59
   0   4   0  476.43   12.54
  -1  -4   0  445.02   12.17
   1  -4   0  439.98   12.04
   1  -4   0  439.38   12.06
  -1  -4   0  476.62   12.02
  -1  -4   0  439.02   12.08
   1  -4   0  470.55   12.15
   1  -4   0  450.66   12.10
   1  -4   0  435.87   12.00
  -1  -4   0  452.60   12.18
  -1   4   0  429.40   12.12
  -1   4   0  462.56   12.02
  -1   4   0  472.57   12.08
  -1   4   0  444.15   12.04
  -1   4   0  495.01   12.13
   1   4   0  469.23   11.94
   1   4   0  455.78   11.91
   1   4   0  457.96   12.09
   2  -4   0   67.02    2.09
  -2  -4   0   70.97    1.99
   2  -4   0   65.13    1.94
   2  -4   0   66.79    2.13
   2  -4   0   66.53    2.15
   2  -4   0   65.94    2.06
   2   4   0   70.03    2.21
   2   4   0   71.87    1.99
  -2   4   0   71.12    2.13
   2   4   0   67.54    2.07
  -2   4   0   67.94    2.11
  -2   4   0   66.98    2.10
   3  -4   0  171.92    5.08
   3  -4   0  186.98    4.91
   3  -4   0  177.21    5.08
  -3  -4   0  180.40    4.97
   3  -4   0  178.05    5.22
  -3   4   0  179.88    5.13
   3   4   0  189.95    4.81
   3   4   0  184.93    4.80
   3   4   0  177.86    5.07
  -3   4   0  181.48    5.09
   3   4   0  182.10    5.26
   4  -4   0   87.65    2.43
   4  -4   0   78.71    2.68
   4  -4   0   83.32    2.66
  -4  -4   0   81.81    2.51
   4  -4   0   86.72    2.87
   4   4   0   84.21    2.64
  -4   4   0   84.59    2.64
   4   4   0   84.27    2.87
  -4   4   0   80.12    2.41
   4   4   0   86.15    2.40
  -4   4   0   86.27    2.72
   4   4   0   89.36    2.41
   5  -4   0   89.47    2.89
   5  -4   0   93.95    2.58
   5  -4   0   82.65    2.90
   5  -4   0   90.51    3.12
  -5  -4   0   90.22    2.73
   5   4   0   85.88    3.11
   5   4   0   89.10    2.83
  -5   4   0   91.77    2.83
   5   4   0   93.53    2.63
  -5   4   0   90.08    2.94
  -5   4   0   81.12    2.55
   5   4   0   86.92    2.61
   6  -4   0   46.82    1.52
   6  -4   0   40.19    1.96
  -6  -4   0   46.68    1.71
   6  -4   0   47.20    2.19
   6  -4   0   47.66    1.90
   6   4   0   42.51    2.23
   6   4   0   47.04    1.84
  -6   4   0   45.46    1.92
   6   4   0   46.01    1.64
  -6   4   0   46.27    1.86
   6   4   0   48.68    1.64
  -7  -4   0   62.75    2.27
   7  -4   0   64.46    2.46
   7  -4   0   64.06    2.78
   7  -4   0   61.66    2.02
   7   4   0   63.96    2.78
   7   4   0   64.48    2.29
   7   4   0   66.10    2.42
   7   4   0   66.29    2.20
  -8  -4   0  115.08    3.70
   8  -4   0  116.46    4.38
   8  -4   0  118.56    3.96
   8   4   0  106.95    3.68
   8   4   0  114.44    4.35
  -8   4   0  111.03    3.94
   8   4   0  114.36    3.62
   8   4   0  116.70    3.81
   9  -4   0   18.63    1.91
   9  -4   0   16.25    1.51
  -9   4   0   15.77    1.56
   9   4   0   17.66    1.59
   9   4   0   16.85    1.22
   9   4   0   14.79    1.82
  10  -4   0   32.09    2.14
  10  -4   0   27.07    2.44
 -10  -4   0   27.86    1.86
  10   4   0   28.06    2.52
 -10   4   0   29.09    2.18
  10   4   0   27.70    1.67
  11  -4   0   27.40    4.91
  11  -4   0   15.81    2.01
  11   4   0   23.58    4.14
 -11   4   0   18.31    2.35
  12  -4   0    0.38    1.90
  12  -4   0    1.67    1.50
  12   4   0    1.21    1.77
  12   4   0    2.01    1.19
 -12   4   0    3.86    1.79
  13  -4   0   -0.60    1.68
  13   4   0    0.19    1.60
  13   4   0    0.63    1.99
   0  -5   0    0.45    0.17
   0  -5   0    0.27    0.29
   0  -5   0    0.39    0.17
   0  -5   0   -0.25    0.18
   0   5   0    0.10    0.18
   0   5   0    0.00    0.19
   0   5   0    0.31    0.34
   0   5   0   -0.02    0.17
  -1  -5   0   29.34    1.24
  -1  -5   0   31.79    1.25
   1  -5   0   30.72    1.06
  -1  -5   0   32.36    1.05
   1  -5   0   31.81    1.18
   1  -5   0   29.97    1.09
  -1   5   0   30.26    1.07
   1   5   0   31.74    0.94
  -1   5   0   31.24    1.12
   1   5   0   31.94    1.08
  -1   5   0   32.01    1.11
  -1   5   0   26.82    1.15
   1   5   0   30.33    1.11
  -1   5   0   30.33    1.04
   1   5   0   31.24    0.99
  -2  -5   0   94.33    2.65
   2  -5   0   90.10    2.72
   2  -5   0   94.03    2.63
   2  -5   0   81.54    2.72
   2  -5   0   88.51    2.61
   2  -5   0   92.63    2.83
  -2   5   0   92.80    2.75
   2   5   0   93.92    2.76
   2   5   0   93.47    2.89
  -2   5   0   93.56    2.79
   2   5   0   98.78    2.66
  -3  -5   0   69.46    2.08
   3  -5   0   65.73    1.99
   3  -5   0   69.25    2.33
   3  -5   0   70.92    2.01
   3  -5   0   62.50    2.21
   3  -5   0   68.41    2.20
   3   5   0   71.87    2.39
   3   5   0   69.43    2.20
  -3   5   0   74.43    2.28
   3   5   0   71.07    2.07
  -3   5   0   59.18    2.46
   4  -5   0   26.10    1.34
   4  -5   0   24.78    1.26
   4  -5   0   25.41    1.17
   4  -5   0   27.65    0.96
  -4  -5   0   24.51    0.99
  -4   5   0   25.93    1.20
   4   5   0   25.84    0.88
  -4   5   0   26.02    1.22
   4   5   0   25.30    1.31
   4   5   0   25.18    1.17
   4   5   0   27.34    0.88
   5  -5   0   15.32    1.17
  -5  -5   0   15.02    0.81
   5  -5   0   15.06    1.15
   5  -5   0   16.00    1.04
   5  -5   0   15.90    0.76
   5   5   0   16.23    0.73
   5   5   0   14.96    1.15
  -5   5   0   16.19    1.01
   5   5   0   16.31    0.77
  -5   5   0   15.09    1.08
   5   5   0   15.81    1.01
   6  -5   0    4.76    0.84
   6  -5   0    2.99    0.75
  -6  -5   0    4.22    0.63
   6  -5   0    4.58    0.57
   6   5   0    3.53    0.68
  -6   5   0    4.29    0.80
   6   5   0    4.67    0.68
   6   5   0    4.30    0.65
  -6   5   0    3.02    0.76
  -7  -5   0    0.18    0.41
   7  -5   0   -0.02    0.41
   7  -5   0    0.20    0.50
   7  -5   0    1.33    0.64
   7   5   0    0.64    0.56
  -7   5   0   -0.01    0.49
   7   5   0    0.81    0.37
   7   5   0    0.57    0.64
   7   5   0    0.40    0.51
  -8  -5   0   20.80    1.27
   8  -5   0   21.14    1.84
   8  -5   0   20.75    1.47
   8   5   0   19.89    1.41
   8   5   0   20.34    1.73
  -8   5   0   18.77    1.49
   8   5   0   19.54    1.47
   8   5   0   20.01    1.14
  -9  -5   0   18.31    1.45
   9  -5   0   22.56    2.10
   9  -5   0   18.05    1.65
   9   5   0   20.84    1.70
  -9   5   0   21.78    1.77
   9   5   0   21.56    1.33
   9   5   0   19.47    1.90
  10  -5   0   25.62    2.58
 -10  -5   0   31.41    1.90
  10  -5   0   35.02    2.27
  10   5   0   28.22    1.70
 -10   5   0   31.83    2.24
  10   5   0   34.01    2.63
  11  -5   0   20.31    2.20
 -11   5   0   23.95    2.43
  11   5   0   21.93    3.00
  12  -5   0   13.81    2.48
  12  -5   0   18.70    2.65
  12   5   0   13.91    2.16
  12   5   0   14.56    2.00
 -12   5   0   19.19    3.14
  13   5   0    8.63    1.78
  13   5   0    8.13    2.27
   0  -6   0  158.14    4.66
   0  -6   0  156.54    4.27
   0  -6   0  145.87    4.37
   0   6   0  164.66    4.43
   0   6   0  154.74    4.35
   0   6   0  157.37    4.40
   1  -6   0  316.35    8.69
   1  -6   0  321.50    8.87
  -1  -6   0  333.72    9.01
  -1  -6   0  318.36    8.68
   1   6   0  316.44    8.77
   1   6   0  326.02    8.57
   1   6   0  344.05    8.75
  -1   6   0  313.01    8.74
  -1   6   0  308.25    8.69
  -1   6   0  310.00    8.69
  -1   6   0  349.62    8.84
   1   6   0  319.14    8.63
  -2  -6   0    5.20    0.44
   2  -6   0    5.47    0.56
   2  -6   0    5.06    0.51
  -2  -6   0    5.01    0.57
   2   6   0    5.57    0.49
   2   6   0    5.17    0.29
  -2   6   0    5.34    0.56
   2   6   0    4.83    0.52
  -2   6   0    5.02    0.49
   2   6   0    5.34    0.33
  -3  -6   0  571.51   15.42
   3  -6   0  513.33   15.33
   3  -6   0  588.79   15.73
   3  -6   0  573.21   15.56
   3  -6   0  568.20   15.36
   3   6   0  614.98   15.23
  -3   6   0  593.88   15.66
   3   6   0  581.56   15.78
   3   6   0  604.77   15.21
   3   6   0  585.29   15.60
  -3   6   0  590.15   15.59
   3   6   0  589.86   15.41
   4  -6   0   23.90    0.94
   4  -6   0   23.52    1.17
   4  -6   0   23.98    1.31
   4   6   0   24.60    1.32
   4   6   0   23.32    1.17
  -4   6   0   25.13    1.21
   4   6   0   24.76    0.83
   4   6   0   24.21    0.84
  -4   6   0   25.37    1.42
   5  -6   0   61.79    1.94
   5  -6   0   65.94    2.52
  -5  -6   0   60.03    2.03
   5  -6   0   63.40    2.30
   5  -6   0   55.30    1.91
   5   6   0   62.56    2.51
  -5   6   0   65.35    2.34
   5   6   0   64.57    2.29
   5   6   0   64.24    1.91
  -5   6   0   64.38    2.32
   5   6   0   64.55    1.93
  -6  -6   0   50.31    1.74
   6  -6   0   49.05    1.57
   6  -6   0   49.63    2.03
   6  -6   0   40.61    1.55
   6   6   0   47.64    1.97
   6   6   0   38.90    2.87
  -6   6   0   49.99    2.07
  -6   6   0   49.69    2.04
   6   6   0   46.62    1.63
   7  -6   0  120.59    4.10
   7  -6   0  123.08    4.46
  -7  -6   0  124.03    3.80
   7   6   0  124.19    4.48
   7   6   0  125.47    3.71
   7   6   0  127.48    4.06
  -7   6   0  123.39    4.19
   7   6   0  121.64    3.74
   8  -6   0   22.45    1.58
  -8  -6   0   21.49    1.29
   8  -6   0   24.07    1.91
   8   6   0   21.23    1.39
   8   6   0   24.10    1.25
   8   6   0   21.39    1.61
  -8   6   0   24.38    1.67
   8   6   0   21.15    1.82
  -9  -6   0   75.32    2.85
   9  -6   0   79.21    3.72
   9  -6   0   79.78    3.27
  -9   6   0   79.10    3.29
   9   6   0   80.36    3.67
   9   6   0   78.43    2.79
   9   6   0   75.81    3.06
  10  -6   0    5.87    1.48
  10   6   0    4.87    0.87
  10   6   0    4.41    1.04
  10   6   0    4.80    1.35
 -10   6   0    3.81    1.11
  11  -6   0   11.83    2.12
  11  -6   0   15.29    2.79
  11   6   0   13.09    2.46
  11   6   0   13.58    1.72
 -11   6   0   16.82    2.36
  12  -6   0    7.72    2.45
  12  -6   0    6.03    1.76
  12   6   0    5.73    1.85
 -12   6   0    2.49    3.16
  12   6   0    4.48    1.32
  13  -6   0    0.21    1.86
  13  -6   0    2.53    2.53
  13   6   0    2.82    2.33
   0  -7   0    0.04    0.21
   0  -7   0    0.41    0.36
   0   7   0   -0.53    0.22
   0   7   0   -0.06    0.22
   0   7   0    0.08    0.27
   0   7   0   -0.01    0.23
   1  -7   0    0.08    0.29
  -1  -7   0    0.51    0.39
  -1  -7   0    0.30    0.16
   1  -7   0    0.54    0.28
  -1   7   0    0.50    0.29
   1   7   0    0.31    0.23
   1   7   0   -0.16    0.24
   1   7   0    0.18    0.19
   1   7   0    0.21    0.20
  -1   7   0   -0.19    0.23
  -1   7   0   -0.23    0.20
  -2  -7   0   13.96    0.71
   2  -7   0   13.52    0.79
  -2  -7   0   11.95    0.87
   2  -7   0   12.52    0.85
   2   7   0   12.47    0.80
   2   7   0   13.90    0.75
  -2   7   0   13.92    0.70
   2   7   0   13.33    0.54
  -2   7   0   13.23    0.80
  -2   7   0   13.91    0.84
   2   7   0   13.81    0.59
   3  -7   0    4.15    0.64
   3  -7   0    3.37    0.43
   3  -7   0    3.85    0.67
   3   7   0    4.23    0.68
   3   7   0    3.95    0.61
   3   7   0    4.28    0.34
   3   7   0    4.71    0.53
  -3   7   0    3.69    0.57
  -3   7   0    4.17    0.71
   3   7   0    4.01    0.32
   4  -7   0    8.56    0.86
   4  -7   0    8.37    0.62
   4  -7   0    9.17    0.90
   4   7   0    8.45    0.47
   4   7   0    8.49    0.81
   4   7   0    9.21    0.48
  -4   7   0    8.10    0.92
  -4   7   0    9.16    0.81
   4   7   0    8.47    0.63
   4   7   0    7.48    0.91
   5  -7   0   -0.11    0.49
   5  -7   0   -0.35    0.40
   5  -7   0    0.78    0.36
  -5  -7   0    0.18    0.30
   5  -7   0    0.67    0.51
   5   7   0    0.59    0.50
  -5   7   0    0.73    0.43
   5   7   0    0.22    0.43
   5   7   0    0.18    0.26
  -5   7   0   -0.51    0.62
   5   7   0    0.44    0.30
   6  -7   0   11.37    0.85
   6  -7   0   13.52    1.29
   6  -7   0   12.88    0.81
  -6  -7   0   13.23    0.86
   6  -7   0   14.46    1.24
   6   7   0   14.40    0.95
   6   7   0   12.71    1.20
  -6   7   0   11.26    1.36
   6   7   0   13.49    0.83
   6   7   0   12.02    1.17
   7  -7   0    0.76    0.61
   7  -7   0    0.46    0.67
  -7  -7   0    0.80    0.48
   7   7   0    0.61    0.37
   7   7   0    1.12    0.66
   7   7   0    0.74    0.63
  -7   7   0    1.67    0.62
   7   7   0    0.28    0.50
  -8  -7   0   42.30    1.84
   8  -7   0   44.86    2.25
   8  -7   0   49.87    2.62
  -8   7   0   44.60    2.27
   8   7   0   41.48    1.91
   8   7   0   45.81    2.55
   8   7   0   45.42    1.77
   9  -7   0   -0.20    1.01
  -9  -7   0    0.56    0.67
   9  -7   0    0.27    0.82
   9   7   0   -0.44    0.78
   9   7   0    0.81    0.55
  -9   7   0    0.73    0.82
   9   7   0    1.10    0.84
  10  -7   0   34.02    2.88
  10  -7   0   34.19    2.45
  10   7   0   26.14    2.03
  10   7   0   30.46    1.78
  10   7   0   28.61    2.54
 -10   7   0   30.89    2.35
  11  -7   0    3.44    1.79
  11  -7   0    5.13    1.40
  11   7   0    4.55    1.45
  11   7   0    5.07    1.03
 -11   7   0    7.58    1.62
  12  -7   0   52.07    4.58
  12  -7   0   43.46    3.45
  12   7   0   46.58    2.72
  12   7   0   42.07    3.82
  13  -7   0   -1.24    1.99
  13  -7   0   -1.05    2.56
 -13   7   0   -1.75    3.38
  13   7   0    2.94    2.14
   0  -8   0   15.78    1.04
   0  -8   0   15.94    0.73
   0   8   0   14.96    0.83
   0   8   0   15.55    0.80
   0   8   0   15.37    0.83
  -1  -8   0  517.84   13.95
   1  -8   0  531.70   14.47
  -1  -8   0  540.59   14.70
   1  -8   0  530.97   14.19
  -1   8   0  562.79   14.38
  -1   8   0  517.97   14.23
   1   8   0  531.99   14.16
   1   8   0  536.36   14.08
   1   8   0  545.40   14.28
   1   8   0  522.89   14.31
  -1   8   0  531.91   14.28
  -1   8   0  512.08   14.19
   2  -8   0    5.43    0.64
   2  -8   0    5.95    0.73
  -2  -8   0    5.84    0.75
   2   8   0    6.18    0.63
   2   8   0    5.69    0.46
  -2   8   0    4.73    0.63
  -2   8   0    5.97    0.71
  -2   8   0    6.56    0.58
   2   8   0    6.46    0.65
   2   8   0    5.94    0.41
   3  -8   0  209.06    6.13
  -3  -8   0  219.35    6.42
   3  -8   0  210.08    6.35
   3  -8   0  206.49    5.95
   3   8   0  209.74    6.18
   3   8   0  219.85    6.00
  -3   8   0  219.70    6.26
   3   8   0  220.44    5.78
   3   8   0  226.33    5.83
  -3   8   0  211.52    6.17
   4  -8   0   -0.29    0.43
   4  -8   0   -0.47    0.33
   4  -8   0    0.42    0.44
   4   8   0    0.61    0.45
   4   8   0    0.27    0.31
  -4   8   0    0.65    0.37
   4   8   0    0.42    0.42
   4   8   0    0.13    0.23
  -4   8   0    0.20    0.52
   4   8   0    0.39    0.23
   5  -8   0  147.01    4.77
   5  -8   0  143.40    4.53
   5  -8   0  142.82    4.12
  -5  -8   0  139.70    4.19
  -5   8   0  141.97    4.58
   5   8   0  145.61    4.05
   5   8   0  152.28    4.07
   5   8   0  143.03    4.79
  -5   8   0  148.93    4.52
   5   8   0  144.71    4.52
   6  -8   0    7.13    1.16
  -6  -8   0    9.00    0.76
   6  -8   0    9.45    0.77
   6  -8   0    9.37    1.17
  -6   8   0    9.13    1.05
   6   8   0    7.50    1.14
  -6   8   0   11.26    1.31
   6   8   0    8.09    0.63
   6   8   0    7.76    0.72
   6   8   0    8.07    1.10
   7  -8   0  104.34    3.92
  -7  -8   0  102.21    3.22
   7  -8   0  100.84    3.62
   7   8   0   97.26    3.13
   7   8   0   96.17    3.92
   7   8   0  101.19    3.96
   7   8   0  104.95    3.14
  -7   8   0  103.48    3.71
   8  -8   0   12.80    1.73
   8  -8   0   11.86    1.45
  -8  -8   0   11.01    1.09
   8   8   0   11.61    1.56
   8   8   0   12.49    1.15
   8   8   0   13.13    1.00
   8   8   0   10.85    1.43
  -8   8   0   12.90    1.46
  -9  -8   0   63.35    2.48
   9  -8   0   65.65    3.02
   9  -8   0   68.84    3.48
   9   8   0   61.01    3.32
   9   8   0   65.00    2.44
   9   8   0   62.67    2.84
  -9   8   0   64.11    3.03
  10  -8   0    3.90    1.26
  10  -8   0    2.72    1.44
  10   8   0    0.19    1.14
  10   8   0   -0.34    0.90
 -10   8   0    2.35    1.14
  10   8   0    0.89    0.69
  11  -8   0   16.07    2.41
  11  -8   0   16.10    3.06
  11   8   0   19.50    2.85
 -11   8   0   20.41    2.75
  11   8   0   22.68    1.79
  12  -8   0    6.49    2.34
  12  -8   0    3.08    1.86
  12   8   0    3.08    1.19
  12   8   0    4.88    1.87
 -12   8   0    1.13    1.84
  13  -8   0   -5.12    2.80
  13  -8   0   -3.11    2.04
 -13   8   0    6.85    2.82
  13   8   0    3.09    1.46
  13   8   0    0.06    2.21
   0  -9   0   -0.12    0.43
   0  -9   0    0.17    0.31
   0   9   0   -0.03    0.28
   0   9   0    0.12    0.31
   0   9   0   -0.16    0.29
   0   9   0   -0.09    0.28
   1  -9   0    0.19    0.33
  -1  -9   0    0.49    0.27
  -1  -9   0    0.22    0.49
   1  -9   0    0.18    0.40
   1   9   0    0.17    0.28
  -1   9   0   -0.11    0.37
   1   9   0    0.09    0.34
  -1   9   0   -0.31    0.28
  -1   9   0   -0.24    0.29
   1   9   0   -0.10    0.31
  -1   9   0    0.11    0.30
   2  -9   0   22.05    1.12
  -2  -9   0   22.96    1.34
   2  -9   0   22.25    1.22
   2   9   0   22.36    1.12
   2   9   0   21.18    0.91
   2   9   0   21.51    1.13
   2   9   0   22.23    0.85
  -2   9   0   21.43    1.02
  -2   9   0   22.88    1.16
  -2   9   0   21.35    1.16
   3  -9   0    4.90    0.82
   3  -9   0    5.95    0.83
   3  -9   0    6.12    0.63
  -3  -9   0    6.22    0.88
   3   9   0    6.18    0.49
   3   9   0    7.71    0.73
  -3   9   0    4.75    0.87
  -3   9   0    5.38    0.72
   3   9   0    6.68    0.78
   3   9   0    5.17    0.45
   4  -9   0   63.95    2.41
   4  -9   0   67.24    2.56
   4  -9   0   65.17    2.15
  -4   9   0   66.67    2.47
  -4   9   0   65.13    2.46
   4   9   0   65.63    1.95
   4   9   0   67.75    2.00
   4   9   0   64.89    2.42
   4   9   0   64.36    2.15
   4   9   0   66.57    2.66
   5  -9   0   22.25    1.11
   5  -9   0   23.84    1.55
   5  -9   0   23.95    1.44
   5   9   0   22.11    1.40
   5   9   0   21.68    1.52
  -5   9   0   22.39    1.53
   5   9   0   22.33    0.95
  -5   9   0   23.99    1.43
   5   9   0   22.94    0.94
  -6  -9   0    3.59    0.54
   6  -9   0    5.81    0.81
   6  -9   0    4.38    0.83
   6  -9   0    3.99    0.82
   6   9   0    5.49    1.06
   6   9   0    5.34    0.85
   6   9   0    4.81    0.69
   6   9   0    4.70    0.55
  -6   9   0    4.56    0.75
   7  -9   0    1.17    0.69
  -7  -9   0    1.88    0.53
   7  -9   0    2.82    0.83
   7   9   0    1.07    0.70
   7   9   0    0.62    0.66
   7   9   0    1.92    0.41
  -7   9   0    1.31    0.69
   7   9   0    1.77    0.54
   8  -9   0   16.80    1.94
  -8  -9   0   20.92    1.27
   8  -9   0   16.85    1.69
   8   9   0   19.26    1.90
   8   9   0   18.77    1.67
   8   9   0   20.89    1.15
  -8   9   0   18.88    1.68
   8   9   0   17.11    1.33
   9  -9   0    5.56    1.14
   9   9   0    4.59    1.17
  -9   9   0    4.42    1.05
   9   9   0    3.29    0.95
   9   9   0    5.38    0.98
  10  -9   0   71.89    4.13
  10  -9   0   76.50    3.70
  10   9   0   78.40    2.93
  10   9   0   70.37    3.31
  10   9   0   77.20    4.05
 -10   9   0   79.21    3.75
  11  -9   0    1.46    1.85
  11  -9   0    0.12    1.65
  11   9   0    0.12    1.46
  11   9   0    1.25    0.93
 -11   9   0    0.25    1.57
  12  -9   0   25.57    3.36
  12  -9   0   26.06    3.88
  12   9   0   31.01    2.29
 -12   9   0   18.77    3.26
  12   9   0   23.29    3.59
   0 -10   0   20.10    1.36
   0 -10   0   23.72    0.99
   0  10   0   19.38    0.99
   0  10   0   20.90    1.10
   0  10   0   22.38    1.07
   0  10   0   23.73    1.15
  -1 -10   0  300.50    9.07
   1 -10   0  318.52    8.52
   1 -10   0  311.74    8.91
   1  10   0  309.43    8.51
   1  10   0  311.86    8.68
   1  10   0  305.06    8.40
  -1  10   0  307.32    8.60
  -1  10   0  339.73    8.78
   1  10   0  313.45    8.66
  -1  10   0  301.87    8.62
  -1  10   0  294.21    8.52
   2 -10   0   69.25    2.54
   2 -10   0   68.49    2.31
  -2 -10   0   68.39    2.71
   2  10   0   66.65    2.36
   2  10   0   69.20    2.07
  -2  10   0   64.99    2.27
  -2  10   0   68.12    2.41
   2  10   0   66.29    2.40
  -2  10   0   72.03    2.47
   2  10   0   65.54    2.15
   3 -10   0   98.89    3.27
  -3 -10   0  101.91    3.60
   3 -10   0   98.28    3.11
   3 -10   0   99.21    3.46
   3  10   0  101.13    3.00
   3  10   0  103.46    2.91
   3  10   0  103.41    3.36
  -3  10   0   98.21    3.33
  -3  10   0  102.57    3.40
   3  10   0  107.12    3.21
  -4 -10   0    6.42    0.95
   4 -10   0    7.28    1.02
   4 -10   0    7.83    1.04
   4  10   0    6.15    0.74
  -4  10   0    6.44    0.87
   4  10   0    8.17    0.92
   4  10   0    7.17    0.54
   4  10   0    8.05    0.60
  -4  10   0    8.35    1.48
   5 -10   0  106.60    3.29
   5 -10   0  110.04    3.71
   5  10   0  106.20    3.30
  -5  10   0  106.97    3.83
   5  10   0  109.30    3.12
   5  10   0  109.50    3.41
   5  10   0  112.42    3.72
  -5  10   0  104.74    3.71
   6 -10   0   20.88    1.61
  -6 -10   0   22.10    1.12
   6 -10   0   21.44    1.17
   6 -10   0   20.78    1.60
  -6  10   0   17.23    1.83
   6  10   0   16.60    1.56
   6  10   0   21.75    1.05
   6  10   0   22.01    0.98
   6  10   0   18.90    1.59
  -6  10   0   19.66    1.45
  -7 -10   0  101.57    3.28
   7 -10   0  103.51    3.79
   7 -10   0  106.42    4.13
   7 -10   0   98.66    3.16
   7  10   0  101.51    3.21
   7  10   0  109.13    3.22
  -7  10   0  105.30    3.88
   7  10   0  101.95    3.73
   7  10   0  103.77    4.14
   8 -10   0    7.73    1.47
  -8 -10   0    8.98    1.06
   8 -10   0    9.27    1.52
   8  10   0    7.64    1.12
   8  10   0    9.47    1.50
  -8  10   0    9.61    1.48
   8  10   0    9.71    0.89
   8  10   0    8.66    1.37
   9 -10   0   25.52    2.20
   9 -10   0   29.32    2.63
  -9  10   0   28.51    2.24
   9  10   0   25.55    2.33
   9  10   0   24.57    2.03
   9  10   0   26.73    1.47
  10 -10   0    4.73    1.58
  10  10   0    5.63    1.36
  10  10   0    5.56    1.05
 -10  10   0    6.94    1.47
  10  10   0    4.81    1.47
  11 -10   0   36.36    3.67
  11  10   0   38.23    2.15
  11  10   0   29.30    3.33
  12 -10   0    7.25    2.18
  12 -10   0    4.35    2.36
  12  10   0    4.60    1.24
  12  10   0    2.69    1.96
 -12  10   0    4.78    2.06
   0 -11   0   -0.81    0.49
   0 -11   0    1.00    0.39
   0  11   0   -0.26    0.35
   0  11   0   -0.11    0.38
   0  11   0   -0.44    0.34
   0  11   0   -0.26    0.41
   1 -11   0    1.68    0.47
  -1 -11   0    1.60    0.67
   1 -11   0    1.15    0.53
   1  11   0    1.33    0.46
  -1  11   0    0.96    0.43
   1  11   0    1.36    0.39
   1  11   0    1.31    0.39
   1  11   0    0.81    0.40
  -1  11   0    1.04    0.51
  -1  11   0    1.54    0.45
  -1  11   0    0.81    0.42
  -2 -11   0   32.18    1.87
   2 -11   0   33.57    1.68
   2 -11   0   33.72    1.48
  -2  11   0   30.98    1.42
   2  11   0   31.89    1.52
  -2  11   0   32.66    1.57
  -2  11   0   33.16    1.58
   2  11   0   32.33    1.30
   2  11   0   33.08    1.22
   2  11   0   33.04    1.58
  -3 -11   0    4.60    0.85
   3 -11   0    4.56    0.74
   3 -11   0    4.59    0.68
   3 -11   0    4.59    0.79
   3  11   0    5.14    0.53
   3  11   0    5.09    0.90
   3  11   0    4.06    0.56
  -3  11   0    4.54    0.81
  -3  11   0    4.96    0.76
   3  11   0    5.21    0.85
   4 -11   0   21.85    1.21
   4 -11   0   22.39    1.54
   4 -11   0   22.01    1.44
  -4 -11   0   22.01    1.59
   4  11   0   23.81    1.25
   4  11   0   23.35    0.96
   4  11   0   23.37    1.40
  -4  11   0   21.87    1.59
  -4  11   0   23.12    1.46
   4  11   0   23.79    1.02
   5 -11   0    2.39    0.58
   5 -11   0    1.83    0.76
   5 -11   0    2.88    0.75
  -5 -11   0    2.68    0.66
   5  11   0    2.96    0.47
   5  11   0    2.73    0.43
  -5  11   0    2.26    0.91
   5  11   0    3.50    0.58
  -5  11   0    3.06    0.67
   6 -11   0    4.26    0.68
   6 -11   0    4.01    0.99
  -6 -11   0    3.51    0.55
   6 -11   0    3.23    0.90
  -6  11   0    4.39    1.13
  -6  11   0    4.46    0.81
   6  11   0    3.83    0.58
   6  11   0    3.91    0.83
   6  11   0    3.51    0.60
   6  11   0    4.23    0.96
  -7 -11   0    7.44    0.95
   7 -11   0    5.35    1.06
   7 -11   0    7.70    1.41
   7  11   0    7.14    1.25
   7  11   0    7.43    0.78
  -7  11   0    9.57    1.33
   7  11   0    9.79    1.41
   7  11   0    6.08    0.97
  -8 -11   0   16.27    1.27
   8 -11   0   12.74    1.77
   8 -11   0   18.14    2.02
   8  11   0   15.55    1.37
   8  11   0   14.82    1.86
  -8  11   0   18.85    1.81
   8  11   0   19.11    1.16
   8  11   0   15.98    1.71
   9 -11   0    8.13    1.43
   9 -11   0    7.86    1.60
   9  11   0    7.93    1.09
  -9  11   0   13.08    2.03
   9  11   0    7.53    1.25
   9  11   0    7.44    1.56
  10 -11   0   41.76    3.43
  10 -11   0   47.56    3.18
  10  11   0   45.38    2.88
  10  11   0   40.60    3.21
  10  11   0   46.66    2.14
 -10  11   0   40.86    3.04
  11 -11   0    4.52    2.02
 -11  11   0   -0.19    1.54
  11  11   0    2.61    0.92
  11  11   0    2.88    1.61
  12 -11   0   19.45    3.13
  12 -11   0   24.07    3.64
  12  11   0   19.34    3.60
  12  11   0   20.47    2.13
 -12  11   0   27.26    3.72
   0 -12   0  130.32    3.79
   0 -12   0  128.51    4.38
   0  12   0  129.13    4.05
   0  12   0  138.14    4.16
   0  12   0  128.58    3.97
   0  12   0  122.09    3.85
   1 -12   0  151.29    4.38
  -1 -12   0  147.77    5.02
   1 -12   0  151.34    4.86
   1  12   0  145.90    4.28
  -1  12   0  145.73    4.51
   1  12   0  148.17    4.58
   1  12   0  148.87    4.40
  -1  12   0  144.63    4.48
  -1  12   0  133.86    4.38
   1  12   0  154.23    4.60
  -1  12   0  155.86    4.66
  -2 -12   0  202.88    6.50
   2 -12   0  205.70    6.24
   2 -12   0  209.32    5.88
  -2  12   0  200.83    5.88
   2  12   0  199.24    6.01
   2  12   0  172.15    5.80
  -2  12   0  205.64    6.01
  -2  12   0  208.24    6.09
   2  12   0  209.18    6.02
   3 -12   0  134.66    4.21
   3 -12   0  124.30    4.04
   3 -12   0  136.27    4.49
  -3 -12   0  134.47    4.69
  -3  12   0  136.16    4.39
   3  12   0  139.87    4.23
   3  12   0  133.96    3.83
   3  12   0  130.89    4.29
  -3  12   0  132.35    4.31
   3  12   0  132.05    3.95
   4 -12   0   69.15    2.86
   4 -12   0   69.52    2.69
   4 -12   0   67.53    2.41
  -4 -12   0   68.18    3.03
   4  12   0   70.18    2.18
  -4  12   0   69.61    2.93
  -4  12   0   70.27    2.80
   4  12   0   71.48    2.48
  -5 -12   0    6.71    1.23
   5 -12   0    5.00    0.96
   5 -12   0    4.27    0.93
   5 -12   0    3.81    0.70
   5  12   0    5.09    0.68
   5  12   0    5.42    0.85
  -5  12   0    5.55    1.06
   5  12   0    5.68    0.64
   5  12   0    4.64    0.87
  -5  12   0    3.81    0.99
   6 -12   0   20.28    1.34
  -6 -12   0   20.21    1.21
   6 -12   0   17.77    1.74
  -6 -12   0   20.05    1.70
   6 -12   0   21.30    1.82
   6  12   0   20.07    1.07
   6  12   0   21.01    1.12
  -6  12   0   21.16    1.63
  -6  12   0   21.77    2.03
   6  12   0   21.37    1.67
  -7 -12   0   37.50    1.65
   7 -12   0   37.42    2.17
   7 -12   0   34.60    2.34
   7  12   0   37.11    1.56
  -7  12   0   36.65    2.23
   7  12   0   38.39    2.44
   7  12   0   37.87    2.16
   7  12   0   34.76    1.60
   8 -12   0   38.05    2.65
   8 -12   0   31.38    2.30
   8  12   0   33.87    1.60
  -8  12   0   35.60    2.40
   8  12   0   35.13    2.63
   8  12   0   35.41    2.24
   9 -12   0   40.83    2.79
   9 -12   0   38.75    3.03
   9  12   0   38.98    2.99
  -9  12   0   37.70    2.71
   9  12   0   40.49    2.53
   9  12   0   40.84    1.87
  10 -12   0   20.47    4.08
  10 -12   0   24.96    2.78
  10  12   0   22.24    4.36
 -10  12   0   16.18    2.47
  10  12   0   19.35    2.44
  11 -12   0    4.30    1.98
  11 -12   0    7.90    2.31
  11  12   0    7.59    2.00
  11  12   0    7.37    1.20
 -11  12   0    6.39    1.83
  12 -12   0    4.25    2.72
  12 -12   0    5.02    2.44
  12  12   0   -0.06    2.07
 -12  12   0    7.02    2.36
   0 -13   0   -0.15    0.49
   0 -13   0   -0.53    0.61
   0  13   0   -0.32    0.40
   0  13   0    0.22    0.44
   0  13   0   -0.14    0.56
   0  13   0    0.25    0.49
   1 -13   0   17.93    1.13
  -1 -13   0   15.33    1.52
   1 -13   0   15.86    1.42
   1  13   0   15.87    1.16
  -1  13   0   17.09    1.23
  -1  13   0   15.42    1.11
  -1  13   0   16.70    1.13
   1  13   0   15.06    1.30
   1  13   0   15.30    1.01
  -1  13   0   16.11    1.18
   1  13   0   17.68    1.26
   2 -13   0   29.38    2.15
   2 -13   0   36.82    1.94
  -2 -13   0   35.84    2.15
   2  13   0   36.78    1.82
   2  13   0   36.69    1.72
  -2  13   0   36.63    1.81
  -2  13   0   34.96    1.64
  -2  13   0   37.20    1.76
   3 -13   0   19.87    1.44
  -3 -13   0   19.99    1.73
   3 -13   0   20.91    1.55
   3  13   0   19.23    1.95
   3  13   0   20.66    1.01
  -3  13   0   14.88    1.86
  -3  13   0   20.86    1.56
   3  13   0   18.43    1.22
   3  13   0   20.96    1.47
  -4 -13   0    3.56    1.05
   4 -13   0    2.63    0.82
   4 -13   0    1.82    0.58
   4  13   0    3.22    0.52
  -4  13   0    2.38    0.70
   4  13   0    3.71    0.72
   4  13   0    2.63    0.48
  -4  13   0    3.07    0.98
   4  13   0    2.60    0.65
   5 -13   0   12.81    1.24
   5 -13   0   15.91    1.62
   5 -13   0   13.36    1.50
  -5 -13   0   13.92    1.53
  -5  13   0   13.91    1.68
  -5  13   0   14.37    1.35
   5  13   0   13.02    1.11
   5  13   0   14.09    0.92
   5  13   0   14.33    0.93
   5  13   0   15.29    1.37
  -6 -13   0    2.73    0.89
   6 -13   0    0.84    1.01
   6 -13   0    0.36    0.85
   6 -13   0    1.58    0.82
   6  13   0    1.59    0.46
   6  13   0    1.37    0.83
  -6  13   0    0.96    0.72
   6  13   0    1.05    0.56
  -6  13   0    3.33    1.30
  -7 -13   0    4.52    0.72
  -7 -13   0    6.32    1.24
   7 -13   0    3.97    1.15
   7 -13   0    3.49    1.06
   7  13   0    5.35    0.80
   7  13   0    5.40    1.07
   7  13   0    5.36    0.85
  -7  13   0    4.76    0.98
   8 -13   0   10.82    1.89
  -8 -13   0   14.20    2.04
   8  13   0   12.60    1.11
   8  13   0   12.33    1.71
  -8  13   0   12.01    1.83
   9 -13   0   16.06    2.39
   9 -13   0   11.94    2.34
  -9 -13   0   15.90    2.43
   9  13   0   13.80    2.07
  -9  13   0   12.78    2.06
   9  13   0   12.42    1.26
 -10 -13   0    5.09    1.69
  10 -13   0    4.76    1.81
  10 -13   0    6.81    2.26
  10  13   0    4.04    0.95
 -10  13   0    4.49    2.46
  10  13   0    3.90    1.59
  10  13   0    5.59    1.54
  11 -13   0   11.91    2.67
 -11 -13   0   10.95    2.41
  11 -13   0    4.91    2.18
  11  13   0    9.83    1.32
  12 -13   0   11.39    3.01
 -12 -13   0   15.38    3.06
  12 -13   0    8.91    2.66
  12  13   0    8.68    1.58
 -12  13   0    9.96    2.62
   0 -14   0  144.86    4.42
   0 -14   0  153.06    5.13
   0  14   0  153.65    4.77
   0  14   0  143.06    4.52
   0  14   0  154.17    4.68
   0  14   0  159.40    4.86
   1 -14   0   51.15    2.45
  -1 -14   0   50.81    2.55
   1 -14   0   54.93    2.04
  -1  14   0   46.82    2.06
   1  14   0   51.66    2.18
  -1  14   0   51.01    2.11
  -1  14   0   51.67    2.14
  -1  14   0   54.89    2.27
   1  14   0   52.34    2.05
   1  14   0   56.85    2.29
   2 -14   0  117.00    3.90
  -2 -14   0  109.87    4.35
   2 -14   0  117.22    4.17
  -2  14   0  113.06    3.76
  -2  14   0  119.70    3.99
   2  14   0  109.20    3.47
   2  14   0  118.51    3.97
  -2  14   0  115.65    3.90
   3 -14   0   25.88    1.67
  -3 -14   0   25.49    2.38
   3 -14   0   24.91    1.46
   3 -14   0   26.87    1.84
   3  14   0   26.01    1.22
  -3  14   0   27.91    1.81
  -3  14   0   26.83    1.63
   3  14   0   26.86    1.74
   3  14   0   25.25    1.53
   3  14   0   23.70    1.20
   4 -14   0   80.90    3.11
  -4 -14   0   77.17    3.45
   4 -14   0   78.00    2.84
   4 -14   0   78.89    3.24
  -4  14   0   77.67    3.13
  -4  14   0   80.49    3.22
   4  14   0   80.64    2.66
   4  14   0   80.53    3.09
   4  14   0   81.00    2.56
   4  14   0   80.95    2.97
   5 -14   0    0.11    0.77
   5 -14   0   -0.07    0.93
  -5 -14   0    0.07    0.75
   5 -14   0   -0.15    0.73
   5  14   0    0.59    0.45
   5  14   0    0.34    0.66
   5  14   0   -0.27    0.50
  -5  14   0   -0.11    1.02
  -5  14   0    0.12    0.63
   5  14   0   -0.15    0.58
   6 -14   0  105.33    4.15
   6 -14   0   99.74    3.49
   6 -14   0  106.61    4.02
  -6 -14   0  104.92    4.30
   6  14   0  104.57    3.89
   6  14   0   99.96    3.21
  -6  14   0  102.22    4.15
  -6  14   0   95.01    3.93
   6  14   0  101.66    3.28
  -7 -14   0   15.27    2.04
   7 -14   0   11.63    1.88
   7 -14   0    9.76    1.36
  -7 -14   0   10.98    1.22
   7  14   0   12.17    1.25
   7  14   0   11.20    1.05
  -7  14   0    9.01    1.58
   7  14   0   11.73    1.59
   8 -14   0   36.04    2.65
   8 -14   0   41.56    2.91
  -8 -14   0   45.42    3.12
   8  14   0   40.25    1.84
  -8  14   0   37.56    2.60
   8  14   0   37.92    2.50
  -9 -14   0    7.61    1.64
   9 -14   0    3.46    1.72
   9 -14   0    7.31    1.63
  -9  14   0    4.54    1.39
   9  14   0    5.25    1.37
   9  14   0    6.14    0.94
  10 -14   0   18.41    2.86
 -10 -14   0   24.97    3.40
  10  14   0   19.52    1.72
 -10  14   0   24.52    2.80
  10  14   0   21.19    2.79
  11 -14   0    0.67    2.40
 -11 -14   0    9.26    2.38
  11 -14   0    1.88    2.25
  11  14   0    5.66    1.23
 -11  14   0    9.59    2.26
  12 -14   0    8.17    2.97
  12 -14   0   10.55    3.26
 -12 -14   0   13.14    3.28
 -12  14   0    6.51    2.55
  12  14   0    4.29    1.42
   0 -15   0    0.77    0.73
   0 -15   0    0.62    0.71
   0  15   0    0.20    0.62
   0  15   0   -0.67    0.50
   0  15   0   -0.15    0.49
   0  15   0   -0.65    0.60
   1 -15   0    2.15    0.85
  -1 -15   0    3.55    0.89
   1 -15   0    3.21    0.75
  -1  15   0    2.55    0.71
  -1  15   0    2.64    0.68
   1  15   0    3.50    0.81
  -1  15   0    2.88    0.71
   2 -15   0    3.80    0.80
   2 -15   0    2.32    0.87
  -2 -15   0    4.12    1.09
  -2  15   0    1.70    0.69
  -2  15   0    3.43    0.88
   2  15   0    4.29    0.94
   2  15   0    3.38    0.65
   2  15   0    2.00    0.67
  -2  15   0    2.93    0.89
   2  15   0    2.91    0.56
   3 -15   0    0.84    0.76
  -3 -15   0   -0.97    0.72
   3 -15   0    0.45    0.63
   3 -15   0    1.23    0.83
   3  15   0    0.61    0.54
  -3  15   0    0.23    0.62
  -3  15   0    1.56    0.87
   3  15   0    0.41    0.56
   3  15   0    0.29    0.88
   4 -15   0   28.32    1.73
  -4 -15   0   30.73    2.21
   4 -15   0   31.62    2.03
   4 -15   0   27.80    2.00
   4  15   0   29.50    1.80
  -4  15   0   29.35    1.87
   4  15   0   29.58    1.40
   4  15   0   29.87    1.42
   4  15   0   32.90    1.91
  -4  15   0   31.70    2.16
  -5 -15   0   11.33    1.65
   5 -15   0   15.39    1.85
   5 -15   0   11.88    1.48
   5 -15   0   10.74    1.66
   5  15   0   14.30    1.02
   5  15   0   13.55    1.31
  -5  15   0   11.10    1.96
  -5  15   0   14.60    1.49
   5  15   0   12.16    1.38
   5  15   0   12.40    1.10
   6 -15   0    4.20    1.12
   6 -15   0    4.24    1.23
  -6 -15   0    2.95    1.06
   6 -15   0    2.62    1.03
   6  15   0    3.69    0.74
   6  15   0    2.55    0.75
  -6  15   0    2.33    1.47
   6  15   0    3.62    0.95
  -6  15   0    2.64    0.93
   6  15   0    5.42    0.90
  -7 -15   0   10.91    2.05
   7 -15   0   12.06    2.07
   7 -15   0    9.68    1.42
   7  15   0   10.68    1.66
  -7  15   0   11.20    1.77
   7  15   0   10.29    1.12
   8 -15   0    1.89    1.39
  -8 -15   0    5.66    1.49
   8 -15   0    3.01    1.45
  -8  15   0    3.66    1.26
   8  15   0    3.28    1.29
   8  15   0    2.45    0.72
   9 -15   0   27.22    3.16
   9 -15   0   32.43    3.04
  -9 -15   0   36.61    3.55
  -9  15   0   27.75    2.66
   9  15   0   27.34    1.80
   9  15   0   29.30    2.62
  10 -15   0    9.55    2.35
 -10 -15   0   12.23    2.52
 -10  15   0    9.63    2.00
  10  15   0   11.10    1.64
  10  15   0    7.09    1.78
  11 -15   0   24.56    4.23
  11 -15   0   21.50    4.00
 -11  15   0   32.91    3.78
  11  15   0   32.38    2.32
   0 -16   0  124.34    4.62
   0  16   0  105.57    3.81
   0  16   0  120.29    4.15
   0  16   0  123.85    3.99
   0  16   0  126.96    4.19
   1 -16   0    6.37    0.96
   1 -16   0    6.59    1.90
  -1  16   0    6.37    1.26
   1  16   0    7.38    1.12
  -2 -16   0   90.98    3.96
   2 -16   0   91.59    4.03
   2 -16   0   91.09    3.24
  -2  16   0   90.83    3.33
   2  16   0   93.69    3.06
  -2  16   0   94.78    3.52
  -2  16   0   91.10    3.49
   2  16   0   90.16    3.11
   2  16   0   90.53    3.40
   2  16   0   96.65    3.55
  -3 -16   0    7.23    1.32
   3 -16   0    5.38    0.95
   3 -16   0    7.50    1.44
   3 -16   0    6.37    1.06
  -3  16   0    7.06    1.20
   3  16   0    6.19    1.17
   3  16   0    7.73    1.30
  -3  16   0    6.15    0.98
   3  16   0    5.32    1.00
  -4 -16   0   83.48    3.90
   4 -16   0   85.44    3.21
   4 -16   0   86.85    3.61
   4 -16   0   88.43    3.41
   4  16   0   80.93    2.88
   4  16   0   89.55    3.34
   4  16   0   86.40    3.39
   4  16   0   84.83    2.84
  -4  16   0   81.25    3.41
  -4  16   0   85.81    3.53
   5 -16   0    0.47    0.92
   5 -16   0    2.11    1.20
   5 -16   0    0.33    0.90
  -5 -16   0   -0.51    0.88
   5  16   0    0.87    0.67
  -5  16   0    1.93    1.28
   5  16   0    0.60    0.79
   5  16   0    0.30    0.74
  -5  16   0    0.92    0.85
   5  16   0    0.64    0.52
   6 -16   0   51.94    2.56
  -6 -16   0   49.69    3.16
   6 -16   0   53.11    2.92
   6 -16   0   51.88    2.97
   6  16   0   52.74    2.08
   6  16   0   48.94    2.21
  -6  16   0   47.77    3.27
  -6  16   0   47.21    2.73
   6  16   0   52.07    2.68
   6  16   0   49.60    2.07
  -7 -16   0    1.86    1.29
   7 -16   0    0.39    1.26
   7 -16   0   -0.07    1.27
   7  16   0    2.08    0.71
  -7  16   0    2.04    1.11
   7  16   0    1.68    1.07
   8 -16   0   55.32    3.55
  -8 -16   0   59.57    3.82
   8 -16   0   59.38    3.41
  -8  16   0   58.36    3.40
   8  16   0   59.45    3.31
   8  16   0   58.84    2.47
  -9 -16   0    0.72    2.74
   9 -16   0    4.48    1.81
   9 -16   0    3.87    2.04
   9  16   0    2.60    1.43
  10 -16   0   23.99    3.61
  10 -16   0   22.69    4.20
 -10 -16   0   26.29    4.50
  10  16   0   25.00    2.08
 -10  16   0   29.10    3.40
  10  16   0   27.89    4.21
 -11 -16   0    1.10    2.80
  11 -16   0   -1.55    2.59
 -11  16   0    0.54    2.15
  11  16   0    0.06    1.22
   0 -17   0    0.37    0.84
   0  17   0   -0.14    0.56
   0  17   0    1.23    0.64
  -1 -17   0   29.02    2.09
   1 -17   0   31.06    2.08
  -1  17   0   26.45    1.86
   1  17   0   27.82    1.49
   1  17   0   25.87    1.61
  -1  17   0   30.75    1.71
   1  17   0   26.01    1.71
   1  17   0   30.63    1.93
  -1  17   0   28.50    1.72
  -2 -17   0    4.30    1.08
   2 -17   0    2.80    0.97
   2 -17   0    3.16    0.98
  -2  17   0    2.34    0.78
   2  17   0    3.83    0.69
   2  17   0    2.49    0.77
  -2  17   0    3.40    0.96
   2  17   0    3.34    0.76
  -2  17   0    3.68    0.89
   2  17   0    3.15    1.01
   3 -17   0    9.79    1.65
  -3 -17   0   10.46    1.80
   3 -17   0    9.32    1.58
   3  17   0    7.76    0.93
   3  17   0    7.56    1.33
   3  17   0    7.08    1.14
   3  17   0    9.92    1.46
  -3  17   0    7.38    1.37
   4 -17   0    0.71    0.93
  -4 -17   0    0.07    1.03
   4 -17   0    0.77    1.08
   4 -17   0    0.53    0.94
  -4  17   0   -0.36    0.80
   4  17   0    2.27    1.02
   4  17   0    0.15    0.82
  -4  17   0    0.12    1.07
   4  17   0    0.17    0.64
   5 -17   0    3.55    1.24
   5 -17   0    5.59    1.38
  -5 -17   0    3.98    1.28
  -5  17   0    3.50    1.00
   5  17   0    4.37    0.93
   5  17   0    3.57    1.02
   5  17   0    3.33    0.99
   5  17   0    4.07    0.72
  -5  17   0    3.80    1.39
   6 -17   0    0.58    1.23
   6 -17   0    2.44    1.40
  -6 -17   0    0.92    1.15
   6 -17   0    1.76    1.19
   6  17   0    1.76    0.92
   6  17   0    1.85    0.61
   6  17   0    1.69    1.05
  -6  17   0    1.14    1.59
  -6  17   0    3.00    1.13
   7 -17   0   26.66    2.59
  -7 -17   0   26.84    2.79
   7 -17   0   20.96    2.75
   7  17   0   25.78    1.62
  -7  17   0   28.01    2.48
   7  17   0   26.30    2.35
  -8 -17   0    1.59    1.51
   8 -17   0    3.34    1.71
   8  17   0    1.63    1.26
   8  17   0    2.17    0.87
  -8  17   0    2.59    1.33
  -9 -17   0   12.96    2.30
   9 -17   0   19.82    3.21
   9  17   0   13.96    1.74
  -9  17   0   12.70    2.11
   9  17   0   13.58    2.58
  10 -17   0   -3.76    2.03
 -10 -17   0   -2.64    2.07
 -10  17   0    0.74    1.88
  10  17   0   -0.65    1.66
  10  17   0    0.12    1.08
  11 -17   0   18.26    3.38
 -11 -17   0   21.82    3.41
  11  17   0   24.01    2.54
 -11  17   0   18.25    2.90
   0 -18   0  128.63    4.78
   0  18   0  129.31    4.52
   0  18   0  126.92    4.39
   0  18   0  125.61    4.25
  -1 -18   0   37.42    2.41
   1 -18   0   36.28    2.35
   1  18   0   35.82    1.76
  -1  18   0   32.67    2.11
   1  18   0   37.05    2.02
   1  18   0   32.23    3.20
  -1  18   0   33.80    1.96
  -1  18   0   36.08    1.97
  -2 -18   0   88.40    3.94
   2 -18   0   90.06    3.79
  -2  18   0   88.28    3.57
   2  18   0   90.16    3.73
  -2  18   0   96.23    3.54
   2  18   0   91.86    3.55
  -2  18   0   92.72    3.46
   2  18   0   90.69    3.22
  -3 -18   0   -0.75    1.00
   3 -18   0    1.76    0.86
   3 -18   0    1.77    1.01
  -3  18   0    0.93    0.84
   3  18   0    0.37    1.23
   3  18   0    1.04    0.76
  -3  18   0   -1.46    0.86
   3  18   0    0.47    0.52
  -4 -18   0   48.24    3.12
   4 -18   0   49.61    2.86
   4 -18   0   47.28    2.44
   4  18   0   49.01    2.57
  -4  18   0   43.01    2.56
   4  18   0   51.59    2.66
  -4  18   0   40.96    2.97
   5 -18   0   26.50    2.46
  -5 -18   0   26.30    2.60
   5  18   0   25.41    2.08
   5  18   0   25.20    1.55
  -5  18   0   24.74    2.75
   5  18   0   26.39    2.15
  -5  18   0   21.68    2.00
   6 -18   0   29.87    2.69
   6 -18   0   25.59    2.30
  -6 -18   0   28.89    2.74
  -6  18   0   26.18    3.84
   6  18   0   30.00    2.38
  -6  18   0   25.27    2.30
   6  18   0   30.10    1.67
  -7 -18   0   10.61    2.01
   7 -18   0    9.14    1.85
  -7  18   0   11.30    2.10
   7  18   0   11.77    1.37
   7  18   0   13.62    2.07
   8 -18   0   19.65    2.93
  -8 -18   0   23.27    3.32
  -8  18   0   26.13    2.96
   8  18   0   27.61    2.70
   8  18   0   28.85    1.84
  -9 -18   0    1.16    2.01
   9 -18   0    4.31    2.15
   9  18   0    0.29    1.04
  -9  18   0    1.53    1.62
  10 -18   0    8.67    2.61
 -10 -18   0   13.58    2.95
  10  18   0   13.05    2.15
  10  18   0   16.09    2.15
 -10  18   0   11.88    2.49
 -11 -18   0    5.55    3.08
  11 -18   0    7.13    3.27
 -11  18   0    4.29    2.52
  11  18   0    9.46    3.23
   0 -19   0   -0.36    0.90
   0  19   0    0.45    0.90
   0  19   0    0.90    0.76
  -1 -19   0    0.53    0.97
   1 -19   0    0.05    0.97
  -1  19   0    0.25    0.78
   1  19   0    1.49    1.00
   1  19   0    0.19    0.61
   1  19   0    1.37    0.81
  -1  19   0    0.54    0.79
  -1  19   0    0.56    0.91
   2 -19   0   24.19    2.12
  -2 -19   0   20.88    2.21
   2  19   0   25.93    2.11
   2  19   0   24.74    1.50
  -2  19   0   21.53    1.83
   2  19   0   25.19    1.83
  -2  19   0   27.19    1.94
  -2  19   0   24.00    1.96
  -3 -19   0    4.34    1.37
   3 -19   0    8.04    1.53
   3 -19   0    5.80    1.28
  -3  19   0    6.04    1.22
   3  19   0    7.83    1.04
   3  19   0    6.04    1.18
  -3  19   0    3.93    1.01
   4 -19   0    6.43    1.29
   4 -19   0   10.76    1.98
   4  19   0    7.50    1.23
  -4  19   0    4.98    1.29
  -4  19   0    7.10    1.34
   4  19   0    7.82    1.40
   4  19   0    6.87    1.10
   5 -19   0   17.93    2.46
  -5 -19   0   13.48    2.52
   5 -19   0   18.70    2.07
  -5  19   0   15.96    2.00
  -5  19   0   16.84    2.27
   5  19   0   18.05    2.00
   5  19   0   17.22    2.09
   6 -19   0    0.86    1.52
  -6 -19   0    2.47    1.58
   6  19   0    0.18    0.67
   6  19   0    1.44    1.11
  -6  19   0   -0.38    1.11
  -7 -19   0    3.67    1.67
   7 -19   0   -0.23    1.56
  -7  19   0    1.43    1.31
   7  19   0    2.46    1.23
   7  19   0    3.65    0.87
   8 -19   0   -2.49    1.91
   8  19   0    1.54    1.43
   8  19   0    2.87    1.17
  -8  19   0    0.51    1.54
  -9 -19   0    5.27    2.52
  -9  19   0    8.06    2.08
   9  19   0    7.29    1.81
 -10 -19   0    3.43    2.81
  10 -19   0    4.35    2.54
  10  19   0    8.19    2.16
 -10  19   0    6.34    2.27
   0 -20   0  165.00    6.00
   0  20   0  175.56    5.54
   0  20   0  173.49    5.70
   0  20   0  164.78    5.75
   1 -20   0   22.35    2.22
  -1 -20   0   23.16    2.28
  -1  20   0   23.57    1.99
   1  20   0   26.42    2.15
  -1  20   0   22.35    1.82
   1  20   0   27.24    1.69
   1  20   0   26.29    1.93
  -1  20   0   28.39    1.98
   2 -20   0   42.32    2.69
  -2 -20   0   40.25    2.76
  -2  20   0   38.95    2.34
   2  20   0   44.11    2.05
   2  20   0   44.10    2.64
  -2  20   0   43.61    2.45
  -2  20   0   40.87    2.55
   2  20   0   42.03    2.39
   3 -20   0   43.60    2.48
   3 -20   0   39.88    2.73
  -3 -20   0   45.81    3.04
  -3  20   0   41.45    2.56
  -3  20   0   43.00    2.59
   3  20   0   41.36    2.47
   3  20   0   43.58    2.80
   3  20   0   42.79    2.08
  -4 -20   0    9.86    1.79
   4 -20   0   10.54    1.91
   4 -20   0   13.55    2.23
   4  20   0    8.67    1.18
   4  20   0    7.74    1.58
   4  20   0    9.22    1.36
  -4  20   0    8.78    1.51
  -4  20   0   10.26    1.85
   5 -20   0   42.34    2.69
  -5 -20   0   41.00    3.42
   5 -20   0   45.06    3.24
  -5  20   0   39.60    2.98
   5  20   0   43.01    2.09
  -5  20   0   39.05    2.84
   5  20   0   40.65    2.73
  -6 -20   0   15.89    2.51
   6 -20   0   20.31    2.85
  -6  20   0   15.81    2.36
   6  20   0   18.30    2.33
   7 -20   0   14.56    2.98
  -7 -20   0   24.69    3.59
   7  20   0   17.95    2.50
   7  20   0   19.17    1.70
  -7  20   0   18.17    3.09
   8 -20   0    5.06    2.13
  -8 -20   0    7.67    2.21
  -8  20   0    5.20    1.84
   8  20   0    8.10    1.53
   8  20   0    4.67    1.66
  -9 -20   0    8.46    2.58
   9  20   0    7.30    1.93
   9  20   0   10.76    1.88
  -9  20   0   10.02    2.26
 -10 -20   0    2.35    2.60
  10 -20   0    0.08    2.69
  10  20   0    4.86    1.39
 -10  20   0    4.94    2.51
  10  20   0    8.13    2.29
   0 -21   0   -1.62    1.04
   0  21   0    0.12    0.87
   0  21   0    0.51    0.79
   0  21   0   -0.29    1.02
   1 -21   0    0.71    1.11
  -1 -21   0    1.66    1.14
   1  21   0    0.16    0.79
   1  21   0    2.58    1.02
  -1  21   0    2.65    1.01
  -1  21   0   -0.35    0.89
   1  21   0    1.64    1.21
  -1  21   0    0.22    1.01
   2 -21   0   10.78    2.01
  -2 -21   0   19.06    2.33
  -2  21   0   11.38    1.82
   2  21   0   13.52    1.41
   2  21   0   16.07    1.82
  -2  21   0   14.77    1.93
   2  21   0   16.55    2.16
  -2  21   0   16.32    2.09
   3 -21   0    3.89    1.22
   3 -21   0    3.20    1.34
  -3 -21   0    4.57    1.52
   3  21   0    5.10    0.95
   3  21   0    3.44    1.21
   3  21   0    5.32    1.41
  -3  21   0    5.25    1.37
  -3  21   0    4.27    1.27
   4 -21   0    6.63    1.55
   4 -21   0    4.78    1.38
  -4 -21   0    1.77    1.58
  -4  21   0    4.30    1.27
   4  21   0    1.68    1.29
   4  21   0    6.91    1.23
   4  21   0    1.91    1.17
  -4  21   0    1.92    1.31
   5 -21   0    2.19    1.50
  -5 -21   0    2.58    1.72
   5 -21   0    1.31    1.57
   5  21   0   -0.03    0.82
  -5  21   0   -0.15    1.51
   5  21   0    0.15    1.14
  -5  21   0    1.07    1.29
  -6 -21   0    9.97    2.18
   6 -21   0   11.31    2.16
   6  21   0    9.24    1.65
  -6  21   0    8.14    1.75
  -7 -21   0    0.68    2.19
   7 -21   0   -0.99    1.84
  -7  21   0    2.46    1.57
  -8 -21   0   13.90    2.86
   8 -21   0   14.83    2.62
   8  21   0   14.59    1.92
   8  21   0   13.65    2.14
  -8  21   0   17.84    3.09
  -9 -21   0   10.22    2.99
   9  21   0    6.02    1.28
  -9  21   0    7.03    2.30
   9  21   0    9.15    2.12
 -10 -21   0    7.28    3.21
  10 -21   0   -2.17    2.79
  10  21   0    3.68    1.41
 -10  21   0    0.96    2.46
  10  21   0    5.29    2.53
   0 -22   0    1.96    1.23
   0  22   0    0.64    0.98
   0  22   0    1.80    0.93
   0  22   0   -1.38    1.10
  -1 -22   0   60.60    3.48
   1 -22   0   54.35    3.26
  -1  22   0   58.71    2.88
   1  22   0   55.63    2.64
   1  22   0   56.75    3.15
   1  22   0   58.24    2.96
  -1  22   0   59.54    3.03
  -1  22   0   51.53    3.05
  -2 -22   0   15.53    2.50
   2 -22   0   10.50    1.64
   2  22   0   16.05    1.95
  -2  22   0   10.12    1.54
  -2  22   0   11.40    1.91
  -2  22   0    9.46    1.64
   2  22   0   13.41    2.23
   2  22   0   11.98    1.44
   3 -22   0   58.93    3.12
  -3 -22   0   54.82    3.54
   3 -22   0   58.05    3.38
   3  22   0   60.61    2.62
  -3  22   0   50.76    3.20
   3  22   0   57.65    3.26
   3  22   0   57.98    3.10
  -3  22   0   57.73    3.29
  -4 -22   0    7.69    1.85
   4 -22   0    5.60    1.68
   4 -22   0    5.47    1.46
   4  22   0    3.58    1.49
  -4  22   0    3.91    1.44
   4  22   0    5.34    1.22
  -4  22   0    6.17    1.59
   4  22   0    6.09    1.11
   5 -22   0   22.02    3.11
   5 -22   0   25.57    2.68
  -5 -22   0   16.71    2.65
   5  22   0   16.74    2.31
  -5  22   0   18.58    2.86
   5  22   0   19.66    1.71
  -5  22   0   18.49    2.40
   6 -22   0    1.01    1.85
  -6 -22   0    4.73    2.11
   6  22   0    1.11    1.54
   7 -22   0   14.77    2.80
  -7 -22   0   17.81    3.04
   7  22   0   22.66    2.81
  -7  22   0   16.14    2.93
  -8 -22   0    5.61    2.77
   8 -22   0    8.97    2.57
  -8  22   0    6.27    2.19
   9 -22   0   24.73    4.22
  -9 -22   0   20.90    3.71
   9  22   0   24.82    3.98
  -9  22   0   14.69    2.86
   0 -23   0    3.81    1.35
   0  23   0    1.11    1.01
   0  23   0    1.57    1.15
  -1 -23   0    2.36    1.46
   1 -23   0    1.22    1.36
   1  23   0    0.12    1.39
  -1  23   0    1.37    1.22
  -1  23   0    1.31    1.35
   1  23   0    1.63    0.94
  -1  23   0    0.59    1.28
   1  23   0    1.51    1.10
  -2 -23   0    0.29    1.53
   2 -23   0   -0.05    1.32
   2  23   0    2.47    1.17
  -2  23   0   -1.09    1.26
  -2  23   0    1.05    1.22
   2  23   0    2.19    0.94
   2  23   0    2.69    1.54
  -3 -23   0    0.67    1.53
   3 -23   0   -0.74    1.38
   3 -23   0   -2.12    1.39
   3  23   0    0.31    0.86
   3  23   0    2.18    1.17
  -3  23   0    1.45    1.46
   3  23   0   -0.75    1.42
  -3  23   0    1.06    1.38
  -4 -23   0   19.41    3.15
   4 -23   0   17.77    2.85
   4 -23   0   22.72    2.62
  -4  23   0   19.09    2.85
   4  23   0   21.64    2.41
   4  23   0   12.88    1.98
  -4  23   0   15.47    2.48
   4  23   0   18.56    1.73
   5 -23   0    2.43    1.76
  -5 -23   0   -0.13    1.92
   5 -23   0    2.17    1.90
  -5  23   0    0.01    1.53
   5  23   0    2.06    1.07
   5  23   0    2.34    1.46
  -5  23   0    0.22    1.81
  -6 -23   0    9.45    3.01
   6 -23   0   12.47    2.48
   6  23   0   14.48    2.70
  -6  23   0    9.53    1.88
   6  23   0    8.96    1.72
  -7 -23   0    4.44    2.51
   7 -23   0   -1.81    2.15
  -7  23   0    1.88    1.81
   7  23   0    0.92    1.13
   7  23   0    5.09    1.88
  -8 -23   0    5.93    2.88
   8 -23   0    3.59    2.53
   8  23   0    7.26    1.39
   8  23   0    9.55    2.27
   9 -23   0    6.59    2.78
  -9  23   0    3.72    2.27
   9  23   0    4.87    2.54
   0 -24   0    4.53    1.66
   0  24   0    2.06    1.46
   0  24   0    5.39    1.38
   1 -24   0   65.37    3.86
  -1 -24   0   64.24    3.89
  -1  24   0   64.92    3.49
   1  24   0   56.14    3.50
  -1  24   0   63.35    3.59
   1  24   0   70.27    3.17
  -1  24   0   71.62    3.46
   1  24   0   70.29    3.52
   2 -24   0    1.15    1.51
  -2 -24   0    2.56    1.61
   2 -24   0    1.47    1.33
  -2  24   0    1.03    1.37
  -2  24   0    1.86    1.42
   2  24   0    1.89    1.65
   2  24   0    1.93    1.08
   2  24   0    2.06    1.40
   3 -24   0   11.88    1.87
   3 -24   0   12.57    2.10
   3  24   0   11.61    1.97
   3  24   0   14.83    1.70
   3  24   0   19.39    2.44
  -3  24   0   13.40    2.01
   4 -24   0    6.34    1.94
  -4 -24   0    2.30    1.95
   4 -24   0    5.79    1.80
  -4  24   0    4.58    1.88
  -4  24   0    4.39    1.78
   4  24   0    6.79    1.69
   4  24   0    5.43    1.19
   5 -24   0   38.31    3.89
  -5 -24   0   46.37    4.22
   5  24   0   36.56    2.39
  -5  24   0   35.10    3.22
   5  24   0   44.64    3.42
  -6 -24   0   -3.54    2.37
   6 -24   0   -0.37    2.12
   6  24   0    3.33    1.88
  -6  24   0   -1.68    1.71
   6  24   0    2.08    1.18
  -7 -24   0   17.18    3.54
   7 -24   0    7.91    2.61
   7  24   0   13.67    2.07
  -7  24   0   10.06    2.31
   8 -24   0   -0.64    2.62
  -8 -24   0    7.15    3.24
   8  24   0   -0.64    1.33
   8  24   0    2.55    2.26
  -8  24   0   -1.82    2.13
   0 -25   0    1.01    1.66
   0  25   0    2.57    1.56
   0  25   0    2.34    1.70
  -1 -25   0    1.58    1.67
   1 -25   0    1.37    1.66
  -1  25   0    4.41    1.52
  -1  25   0    1.68    1.58
  -1  25   0    0.30    1.51
   1  25   0    4.50    1.54
   1  25   0    0.25    1.66
   1  25   0    3.84    1.19
   2 -25   0    1.26    1.66
   2 -25   0    4.43    1.62
  -2 -25   0    3.26    1.83
  -2  25   0    1.03    1.53
   2  25   0    0.07    1.65
  -2  25   0    1.68    1.50
   2  25   0    2.32    1.09
   2  25   0    2.18    1.38
  -3 -25   0    1.13    1.87
   3 -25   0   -1.02    1.61
   3  25   0   -0.68    1.63
  -3  25   0   -0.69    1.58
   3  25   0    1.13    1.92
   3  25   0    2.59    1.69
  -3  25   0    3.02    1.77
   4 -25   0    6.53    2.04
  -4 -25   0    5.65    2.10
   4 -25   0    8.61    2.04
  -4  25   0    8.87    2.16
   4  25   0    7.39    1.83
  -4  25   0    5.13    2.17
   4  25   0    9.17    1.42
  -5 -25   0   -0.07    2.30
   5 -25   0   -0.28    2.46
   5  25   0    1.48    1.82
   5  25   0    2.39    1.18
  -5  25   0    3.75    1.83
  -6 -25   0    3.70    2.59
   6 -25   0    2.29    2.46
  -6  25   0    1.96    1.93
   6  25   0    7.47    2.16
   6  25   0    2.04    1.26
   7 -25   0    2.92    2.74
   7  25   0    7.81    2.25
  -7  25   0    5.81    2.28
  -8 -25   0    7.07    3.66
   8 -25   0    0.51    2.90
   8  25   0    2.40    2.67
  -8  25   0    4.83    2.39
   8  25   0    6.51    1.60
   0 -26   0    2.74    1.79
   0  26   0    2.37    1.71
   0  26   0    3.46    1.79
   0  26   0   -0.57    1.34
  -1 -26   0   33.61    3.44
   1 -26   0   29.35    3.22
  -1  26   0   29.20    3.01
  -1  26   0   32.74    2.88
   1  26   0   39.15    3.11
   1  26   0   32.37    3.25
   1  26   0   34.98    2.54
  -2 -26   0   14.95    2.48
   2 -26   0   18.86    3.01
   2 -26   0   17.33    3.04
   2  26   0   13.45    2.19
   2  26   0   19.88    3.40
  -2  26   0   12.26    2.12
  -2  26   0   14.85    2.77
   2  26   0   15.25    3.06
   3 -26   0   21.23    3.21
   3 -26   0   26.98    3.35
  -3 -26   0   26.24    3.95
  -3  26   0   17.96    4.04
   3  26   0   26.78    2.34
  -3  26   0   27.19    3.13
   3  26   0   28.09    3.12
  -4 -26   0   14.45    3.33
   4 -26   0    8.94    2.14
   4  26   0    6.77    1.45
   4  26   0   10.04    2.11
  -4  26   0    8.35    2.28
  -4  26   0    5.10    1.93
  -5 -26   0    4.91    2.51
   5 -26   0    6.67    2.53
   5  26   0    9.54    1.56
   5  26   0    9.24    2.26
  -5  26   0    8.22    2.16
  -6 -26   0    1.47    2.82
   6 -26   0    2.87    2.66
   6  26   0    2.81    2.22
  -6  26   0    4.01    2.26
   6  26   0    2.55    1.39
   7 -26   0    9.04    3.16
  -7 -26   0   13.72    3.44
   7  26   0   13.87    2.94
  -7  26   0   14.69    2.99
   7  26   0   10.68    1.74
   0 -27   0   -0.97    1.85
   0  27   0   -1.47    2.26
   0  27   0   -0.82    2.30
   0  27   0   -0.50    1.85
  -1 -27   0    4.93    2.00
   1 -27   0    0.30    1.78
   1  27   0    3.73    1.89
  -1  27   0    2.57    1.94
   1  27   0    4.93    2.13
  -1  27   0   -0.48    1.81
   2 -27   0    4.64    2.14
   2 -27   0    3.84    2.12
  -2 -27   0    0.49    2.50
   2  27   0    2.51    2.00
   2  27   0    3.62    1.93
   2  27   0    3.90    1.56
  -2  27   0    2.92    1.97
  -3 -27   0    2.11    2.25
   3 -27   0   -0.04    2.16
   3 -27   0   -1.64    2.08
  -3  27   0   -2.76    1.90
   3  27   0    1.76    1.73
   3  27   0   -1.52    1.27
  -3  27   0    2.43    1.95
  -4 -27   0    1.18    2.53
   4 -27   0   -0.14    2.11
   4 -27   0   -0.54    2.18
   4  27   0    1.68    1.44
  -4  27   0    2.19    2.39
  -4  27   0   -2.34    1.81
   4  27   0   -0.43    1.85
   5 -27   0   -2.81    2.53
  -5 -27   0    4.84    2.64
   5  27   0    0.35    1.41
   5  27   0   -0.65    1.98
  -5  27   0   -1.09    2.05
  -6 -27   0   -2.18    2.95
   6 -27   0    2.87    2.79
  -6  27   0   -1.39    2.56
   6  27   0    3.23    2.34
   6  27   0    3.77    1.55
   0 -28   0   10.47    2.53
   0  28   0   11.61    2.02
   0  28   0    7.92    2.05
   1 -28   0   10.94    2.31
   1 -28   0   14.38    2.42
  -1 -28   0   21.27    3.89
   1  28   0   13.86    2.60
   1  28   0   17.66    2.75
  -1  28   0   18.20    3.44
   1  28   0   11.88    1.99
  -1  28   0   11.91    2.13
  -2 -28   0   -0.33    2.32
   2 -28   0    7.63    2.31
   2 -28   0    3.36    2.39
  -2  28   0    9.01    2.26
   2  28   0    5.91    3.95
   2  28   0    8.23    2.19
   3 -28   0    9.74    2.54
   3 -28   0   11.80    2.53
  -3 -28   0   14.30    3.00
   3  28   0   11.40    1.90
  -3  28   0    7.41    2.43
  -3  28   0    6.48    2.27
   4 -28   0   11.64    2.72
  -4 -28   0   10.05    3.06
   4  28   0   15.71    2.78
   4  28   0   13.59    2.54
  -4  28   0   10.10    2.42
   5 -28   0    2.67    2.74
   5  28   0    6.13    2.56
   5  28   0    4.57    1.73
  -5  28   0    0.53    2.24
   6 -28   0   16.83    3.39
  -6 -28   0   15.81    3.50
   6  28   0   23.65    4.41
   6  28   0   18.36    2.75
   0 -29   0   -2.33    2.28
   0  29   0   -3.17    2.19
   0  29   0    1.10    1.83
   0  29   0   -1.52    2.07
   1 -29   0    4.55    2.34
   1 -29   0   -1.97    2.13
  -1 -29   0   -1.55    2.46
   1  29   0   -0.10    2.03
   1  29   0   -5.50    3.27
  -1  29   0    0.69    2.17
  -1  29   0    1.46    2.05
   1  29   0    2.40    1.81
   2 -29   0   -1.07    2.27
  -2 -29   0    0.98    2.43
  -2  29   0   -1.07    2.17
   2  29   0    2.48    2.49
  -2  29   0    1.91    2.19
   3 -29   0    3.60    2.58
   3 -29   0    1.21    2.70
  -3 -29   0   -0.55    2.76
   3  29   0    5.59    2.31
  -3  29   0   -1.01    2.45
  -3  29   0   -3.85    2.09
   3  29   0    1.70    1.68
   4 -29   0    2.89    2.57
  -4 -29   0    6.11    3.04
   4  29   0    4.83    2.30
  -4  29   0    3.51    2.51
   4  29   0    4.07    1.78
   5 -29   0    0.81    2.97
  -5 -29   0    4.39    3.39
   5  29   0    9.46    2.68
  -5  29   0    3.64    2.60
   5  29   0    3.45    1.78
   0 -30   0    6.02    2.61
   0 -30   0   10.49    2.45
   0  30   0   10.79    2.77
   0  30   0    5.78    2.12
  -1 -30   0    2.24    2.80
   1 -30   0    4.73    2.73
   1 -30   0    0.80    2.51
  -1  30   0    3.03    2.37
  -1  30   0   -1.62    2.33
   1  30   0    4.60    2.01
   1  30   0    0.93    2.38
   2 -30   0   13.95    2.99
   2 -30   0   13.49    3.05
  -2  30   0   22.62    3.75
   2  30   0   19.15    3.05
   2  30   0   21.22    3.16
  -2  30   0   25.92    3.99
   3 -30   0    1.76    2.92
   3 -30   0    2.48    2.74
  -3  30   0   -2.21    2.67
   3  30   0    2.81    2.73
   4 -30   0   27.08    5.14
  -4 -30   0   17.05    3.83
   4  30   0   23.02    3.16
   4  30   0   17.41    3.42
   0 -31   0   -1.36    2.63
   0 -31   0    5.48    2.74
   0  31   0    4.60    2.91
   0  31   0   -2.26    2.29
   1 -31   0    5.91    2.79
  -1 -31   0    3.25    3.07
   1 -31   0   -1.58    3.16
  -1  31   0   -1.75    2.51
   1  31   0    4.61    2.18
  -1  31   0    3.54    2.45
  -2 -31   0    3.49    3.27
   2 -31   0    3.46    2.99
   2 -31   0   -2.39    2.71
   2  31   0    1.30    2.09
  -2  31   0   -1.25    2.63
  -2  31   0    0.31    2.68
   2  31   0   -3.04    2.60
  13   0  -1    3.80    2.40
  13   0  -1    7.27    1.56
  12   0  -1   -0.94    1.08
 -12   0   1    0.79    1.42
  12   0  -1    2.06    1.84
 -11   0   1   10.19    1.87
  11   0  -1   13.53    1.66
  11   0  -1   15.09    2.41
 -10   0   1    0.48    0.77
  10   0  -1   -0.34    0.67
  10   0  -1    0.91    1.01
   9   0  -1   21.33    1.42
  -9   0   1   21.91    1.55
   9   0  -1   24.69    2.00
  -8   0   1    0.77    0.53
   8   0  -1    0.48    0.42
   8   0  -1    0.13    0.62
   8   0  -1    0.32    0.44
   7   0  -1    1.22    0.40
   7   0  -1    1.20    0.60
   7   0  -1    1.46    0.40
   7   0  -1    0.73    0.59
  -7   0   1    1.10    0.47
   6   0  -1    1.04    0.44
  -6   0   1    1.08    0.43
   6   0  -1    1.45    0.56
   5   0  -1   -0.40    0.32
   5   0  -1    0.08    0.41
  -5   0   1    0.04    0.29
   5   0  -1    0.16    0.26
   5   0  -1    0.17    0.28
  -5   0   1    0.73    0.33
   4   0  -1    0.10    0.30
   4   0  -1    0.22    0.22
  -4   0   1    0.02    0.23
   4   0  -1    0.21    0.20
  -4   0   1    0.28    0.23
   4   0  -1    0.27    0.23
  -3   0   1   75.00    2.32
   3   0  -1   77.45    2.17
   3   0  -1   79.58    2.45
  -3   0   1   73.83    2.12
   3   0  -1   75.61    2.18
   3   0  -1   75.97    2.13
  -2   0   1   -0.28    0.09
   2   0  -1   -0.24    0.12
   2   0  -1   -0.12    0.10
   2   0  -1   -0.02    0.19
   2   0  -1    0.01    0.13
  -2   0   1   -0.17    0.12
  -2   0   1   -0.14    0.20
  -2   0   1   -0.32    0.15
   1   0  -1   59.04    1.93
  -1   0   1   67.97    1.68
  -1   0   1   53.89    1.64
  -1   0  -1  127.89    3.63
  -1   0  -1  137.54    3.63
  -1   0  -1  127.48    3.60
  -1   0  -1  137.66    3.60
   1   0   1  131.29    3.56
   1   0   1  137.08    3.73
   1   0   1  116.10    3.58
  -1   0  -1  148.76    3.58
  -2   0  -1    0.23    0.14
   2   0   1    0.33    0.17
   2   0   1   -0.10    0.14
   2   0   1    0.14    0.21
   2   0   1    0.57    0.21
  -2   0  -1    0.40    0.17
  -2   0  -1    0.22    0.18
   2   0   1    0.30    0.16
   3   0   1  130.39    3.80
  -3   0  -1  134.28    3.77
   3   0   1  138.35    3.84
  -3   0  -1  139.13    3.80
   3   0   1  137.36    3.84
   3   0   1  138.58    4.04
  -3   0  -1  133.66    3.86
   4   0   1    0.38    0.27
  -4   0  -1    0.22    0.22
   4   0   1    0.05    0.33
  -4   0  -1    0.98    0.33
   4   0   1    0.30    0.26
  -5   0  -1  270.04    7.65
   5   0   1  275.94    7.70
   5   0   1  272.62    8.04
   5   0   1  268.59    7.62
  -5   0  -1  297.34    7.61
   6   0   1    0.14    0.49
  -6   0  -1    0.49    0.37
   6   0   1    0.58    0.42
   6   0   1    0.15    0.43
   7   0   1   56.48    2.08
  -7   0  -1   58.76    2.16
   7   0   1   55.44    2.52
   7   0   1   57.09    2.14
   7   0   1   46.59    2.55
   8   0   1   -0.78    0.63
   8   0   1   -0.77    0.49
   8   0   1   -0.34    0.71
  -8   0  -1    0.58    0.55
   9   0   1   27.76    1.88
   9   0   1   33.29    1.83
  -9   0  -1   32.88    1.88
   9   0   1   32.43    2.28
  10   0   1    0.80    0.78
 -10   0  -1   -1.17    0.84
  10   0   1    3.14    1.26
  11   0   1   32.43    2.75
  12   0   1    1.72    1.94
  12   0   1    1.74    1.38
  13   0   1   27.81    4.33
  13   0   1   17.56    2.29
  13  -1  -1    3.87    2.38
  13  -1  -1    3.25    1.47
  13   1  -1    3.71    2.21
  12  -1  -1   27.21    3.38
  12  -1  -1   13.42    2.05
  12   1  -1   20.46    2.09
 -12   1   1   21.80    2.69
  12   1  -1   18.29    3.33
  11  -1  -1    1.50    0.99
 -11  -1   1   -0.01    1.00
  11  -1  -1   -1.22    1.22
  11   1  -1    1.92    1.38
  11   1  -1    0.64    0.79
 -11   1   1   -0.86    1.03
  10  -1  -1   42.32    2.20
 -10  -1   1   42.04    2.27
  10  -1  -1   46.04    2.91
  10   1  -1   44.56    2.14
 -10   1   1   42.69    2.39
  10   1  -1   43.26    2.78
   9  -1  -1    9.47    1.10
   9  -1  -1    8.13    1.56
  -9  -1   1   10.58    1.22
  -9   1   1    7.96    1.19
   9   1  -1    8.59    1.04
   9   1  -1    9.66    1.57
   8  -1  -1   92.15    3.13
   8  -1  -1   92.52    3.63
   8  -1  -1   86.05    2.67
  -8   1   1   91.85    3.23
   8   1  -1   87.47    2.82
   8   1  -1   92.93    3.66
   8   1  -1   85.41    3.11
   8   1  -1   91.24    3.03
   7  -1  -1   22.22    1.14
   7  -1  -1   21.39    1.31
   7  -1  -1   21.92    1.52
  -7  -1   1   21.36    1.27
   7  -1  -1   22.19    0.95
   7   1  -1   21.85    1.08
   7   1  -1   22.76    1.09
   7   1  -1   19.32    1.46
  -7   1   1   20.37    1.03
   7   1  -1   20.66    1.20
  -7   1   1   22.88    1.32
   6  -1  -1  467.28   13.03
   6  -1  -1  475.94   12.74
  -6  -1   1  494.48   13.15
   6  -1  -1  475.43   13.03
   6  -1  -1  488.33   13.52
   6   1  -1  481.21   12.96
  -6   1   1  466.62   12.74
   6   1  -1  498.34   13.53
  -6   1   1  477.47   13.17
   6   1  -1  487.07   12.87
   6   1  -1  480.92   12.95
   5  -1  -1    0.03    0.40
   5  -1  -1    0.44    0.29
   5  -1  -1    0.23    0.24
  -5  -1   1    0.36    0.29
   5  -1  -1    0.00    0.35
   5   1  -1    0.35    0.26
   5   1  -1    0.65    0.30
  -5   1   1   -0.07    0.31
  -5   1   1   -0.16    0.27
   5   1  -1   -0.01    0.38
   5   1  -1    0.23    0.29
   4  -1  -1  301.22    8.09
   4  -1  -1  295.39    7.92
   4  -1  -1  303.94    8.42
  -4  -1   1  292.54    8.02
  -4  -1   1  301.77    8.20
   4  -1  -1  293.24    8.10
   4   1  -1  299.78    8.40
   4   1  -1  303.39    8.00
   4   1  -1  295.47    8.02
  -4   1   1  300.27    8.23
  -4   1   1  309.20    7.93
   4   1  -1  295.40    8.01
  -3  -1   1  110.42    3.18
   3  -1  -1  113.75    3.24
   3  -1  -1  115.80    3.46
  -3  -1   1  115.44    3.33
   3  -1  -1  110.53    3.22
   3   1  -1  118.45    3.46
  -3   1   1  116.90    3.36
   3   1  -1  120.07    3.13
   3   1  -1  117.33    3.20
  -3   1   1  114.33    3.18
   3   1  -1  118.44    3.14
   2  -1  -1  143.39    3.91
   2  -1  -1  144.85    3.76
  -2  -1   1  137.15    3.88
   2  -1  -1  132.43    3.84
  -2  -1   1  139.68    3.74
  -2  -1   1  135.48    3.83
  -2   1   1  138.99    3.85
  -2   1   1  136.23    3.74
  -2   1   1  132.54    3.72
  -2   1   1  129.36    3.88
   2   1  -1  140.99    3.89
   2   1  -1  143.52    3.75
  -1  -1   1    6.57    0.35
   1  -1  -1    6.91    0.33
   1  -1  -1    8.50    0.49
  -1  -1   1    6.63    0.37
  -1   1   1    8.58    0.38
  -1   1   1    9.47    0.31
   1   1  -1    8.84    0.40
  -1  -1  -1   13.54    0.50
  -1  -1  -1   14.56    0.56
   1  -1   1   12.97    0.52
  -1  -1  -1   14.51    0.53
  -1  -1  -1   15.92    0.43
   1  -1   1   14.11    0.55
  -1  -1  -1   13.80    0.58
   1  -1   1   14.66    0.56
   1   1   1   14.20    0.60
  -1   1  -1   12.90    0.53
  -1   1  -1   13.97    0.54
   1   1   1   14.43    0.53
  -1   1  -1   14.82    0.54
  -1   1  -1   13.91    0.53
   1   1   1   14.73    0.57
  -1   1  -1   13.80    0.54
   2  -1   1  168.49    4.63
  -2  -1  -1  166.70    4.54
  -2  -1  -1  162.11    4.63
  -2  -1  -1  179.79    4.53
   2  -1   1  161.13    4.62
   2  -1   1  166.94    4.60
   2  -1   1  173.09    4.61
  -2  -1  -1  169.55    5.18
   2  -1   1  172.10    4.71
  -2   1  -1  167.87    4.70
   2   1   1  164.82    4.73
  -2   1  -1  172.48    4.61
   2   1   1  173.10    4.60
  -2   1  -1  162.64    4.59
   2   1   1  169.60    4.64
  -2   1  -1  164.30    4.60
   2   1   1  172.59    4.52
   3  -1   1   16.71    0.76
  -3  -1  -1   15.87    0.65
   3  -1   1   15.97    0.76
   3  -1   1   17.08    0.89
  -3  -1  -1   16.36    0.65
   3  -1   1   17.69    0.74
   3   1   1   16.22    0.99
  -3   1  -1   15.85    0.74
   3   1   1   15.70    0.71
  -3   1  -1   17.66    0.73
   3   1   1   17.22    0.76
  -3   1  -1   15.94    0.74
   3   1   1   15.66    0.87
   3   1   1   16.67    0.71
   4  -1   1  467.23   13.17
  -4  -1  -1  492.39   13.08
   4  -1   1  505.65   13.13
  -4  -1  -1  472.25   12.96
   4  -1   1  490.25   13.42
   4  -1   1  498.27   13.20
  -4   1  -1  485.26   13.07
   4   1   1  492.73   13.15
   4   1   1  504.29   13.14
  -4   1  -1  497.82   13.17
   4   1   1  496.99   13.45
   4   1   1  490.55   13.16
   5  -1   1    0.92    0.44
   5  -1   1    0.71    0.36
   5  -1   1    0.71    0.33
   5  -1   1    0.64    0.44
  -5  -1  -1    0.70    0.28
   5   1   1   -0.21    0.40
   5   1   1    0.38    0.34
  -5   1  -1    0.87    0.45
   5   1   1    0.13    0.39
  -5   1  -1    0.80    0.33
   5   1   1    0.81    0.42
  -6  -1  -1   68.80    2.31
   6  -1   1   70.76    2.31
   6  -1   1   67.91    2.72
   6  -1   1   64.30    2.46
   6  -1   1   69.16    2.44
   6   1   1   67.89    2.41
   6   1   1   68.52    2.79
  -6   1  -1   71.32    2.41
   6   1   1   67.54    2.35
   6   1   1   67.41    2.36
  -7  -1  -1    3.08    0.58
   7  -1   1    5.11    0.82
   7  -1   1    2.77    0.71
   7  -1   1    4.05    0.67
   7  -1   1    1.82    0.77
   7   1   1    3.33    0.76
   7   1   1    3.06    0.98
   7   1   1    5.75    0.97
  -7   1  -1    5.21    0.81
   7   1   1    3.74    0.61
   8  -1   1   10.32    1.27
  -8  -1  -1   10.87    1.10
   8  -1   1   12.30    1.55
   8  -1   1    9.99    1.10
   8   1   1   11.44    1.44
  -8   1  -1   10.93    1.24
   8   1   1   10.71    1.23
   8   1   1    9.68    1.01
   9  -1   1    2.25    0.75
   9  -1   1    2.42    1.01
   9  -1   1    1.61    0.93
  -9  -1  -1    3.28    0.98
   9   1   1    4.51    1.06
   9   1   1    2.45    0.96
  -9   1  -1    3.43    0.81
   9   1   1    2.65    0.72
  10  -1   1    9.01    1.47
 -10  -1  -1    5.79    1.02
  10  -1   1    7.58    1.55
  10   1   1    5.30    0.99
 -10   1  -1    3.92    1.01
  11  -1   1   -0.66    0.99
 -11   1  -1    3.28    1.33
  11   1   1    0.16    1.54
  12  -1   1    9.80    1.74
  12  -1   1   10.50    2.20
  12   1   1   12.12    2.23
  12   1   1   12.23    2.16
  13  -1   1    1.35    1.75
  13  -1   1    3.34    2.40
  13   1   1   -0.50    1.82
  13   1   1    0.26    2.37
  13  -2  -1   12.64    2.88
  13  -2  -1    7.05    1.74
  13   2  -1    5.89    1.52
  13   2  -1   12.04    2.51
  12  -2  -1    4.55    1.75
  12  -2  -1    1.53    1.17
  12   2  -1    1.50    1.74
  12   2  -1    4.52    1.21
 -12   2   1    4.64    1.64
 -11  -2   1    7.50    1.25
  11  -2  -1    6.17    1.22
  11  -2  -1    7.31    1.76
  11   2  -1    8.69    1.75
  11   2  -1    5.83    1.03
 -11   2   1    4.09    1.18
 -10  -2   1    3.33    0.86
  10  -2  -1    5.12    1.22
  10  -2  -1    2.37    0.85
 -10   2   1    3.91    0.97
  10   2  -1    4.47    0.79
   9  -2  -1   13.40    1.27
  -9  -2   1   14.45    1.28
   9  -2  -1   14.06    1.71
   9   2  -1   14.18    1.63
   9   2  -1   10.44    1.22
   9   2  -1   11.22    1.11
  -9   2   1   14.10    1.39
   8  -2  -1   19.42    1.63
   8  -2  -1   16.53    1.20
  -8  -2   1   17.42    1.30
   8   2  -1   18.46    1.08
  -8   2   1   17.24    1.29
   8   2  -1   16.64    1.12
   8   2  -1   13.97    1.23
   8   2  -1   17.06    1.55
   7  -2  -1  107.89    3.45
  -7  -2   1  107.19    3.50
   7  -2  -1  106.53    3.89
   7   2  -1  105.07    3.35
   7   2  -1  107.66    3.89
   7   2  -1  107.21    3.30
   7   2  -1  107.73    3.29
  -7   2   1  106.37    3.58
   6  -2  -1    4.57    0.72
   6  -2  -1    3.62    0.74
  -6  -2   1    4.68    0.71
  -6   2   1    5.00    0.73
   6   2  -1    6.07    0.66
   6   2  -1    3.95    0.65
   6   2  -1    4.76    0.57
   6   2  -1    4.46    0.87
  -5  -2   1   32.82    1.36
   5  -2  -1   34.28    1.61
   5  -2  -1   34.76    1.34
   5   2  -1   31.84    1.19
  -5   2   1   33.85    1.42
   5   2  -1   34.46    1.27
   5   2  -1   33.56    1.59
   5   2  -1   33.96    1.18
  -5   2   1   34.07    1.28
  -4  -2   1   17.98    0.87
   4  -2  -1   17.78    1.04
   4  -2  -1   19.11    0.85
   4   2  -1   19.15    0.81
  -4   2   1   19.11    0.84
  -4   2   1   18.64    0.93
   4   2  -1   18.70    0.69
   4   2  -1   18.37    1.03
   4   2  -1   18.35    0.67
   3  -2  -1   95.22    2.72
  -3  -2   1   93.61    2.76
   3  -2  -1   93.21    2.91
  -3  -2   1   90.76    2.68
   3   2  -1   96.08    2.70
  -3   2   1   93.11    2.69
   3   2  -1   95.60    2.90
  -3   2   1   94.53    2.82
   2  -2  -1   85.67    2.53
  -2  -2   1   83.31    2.44
   2  -2  -1   84.44    2.40
   2  -2  -1   80.00    2.47
  -2  -2   1   80.87    2.48
  -2  -2   1   84.72    2.40
  -2   2   1   84.05    2.47
  -2   2   1   81.39    2.38
   2   2  -1   86.23    2.50
   2   2  -1   87.83    2.41
  -2   2   1   83.61    2.40
   2   2  -1   87.85    2.46
   1  -2  -1    9.99    0.45
  -1  -2   1   10.91    0.46
   1  -2  -1   10.54    0.50
   1  -2  -1    9.97    0.36
  -1  -2   1   11.10    0.48
  -1  -2   1   10.87    0.44
   1  -2  -1   11.04    0.46
  -1   2   1    8.70    0.48
   1   2  -1    9.79    0.43
   1   2  -1   11.49    0.49
  -1   2   1    9.68    0.43
  -1   2   1    9.98    0.36
  -1   2   1   10.49    0.46
  -1   2   1   10.60    0.46
   0  -2  -1   21.17    1.13
   0  -2  -1   17.98    0.59
   0  -2  -1   18.56    0.63
   0  -2   1   18.85    0.62
   0  -2   1   20.54    0.59
   0   2  -1   19.09    0.77
   0   2   1   18.10    0.72
   0   2  -1   19.91    0.71
   1  -2   1   39.28    1.36
   1  -2   1   42.78    1.31
   1  -2   1   43.88    1.33
  -1  -2  -1   43.36    1.40
  -1  -2  -1   42.98    1.27
  -1  -2  -1   42.98    1.25
   1  -2   1   43.68    1.34
  -1  -2  -1   42.87    1.33
  -1   2  -1   44.47    1.34
  -1   2  -1   41.18    1.29
   1   2   1   44.12    1.41
   1   2   1   43.67    1.30
  -1   2  -1   45.83    1.33
  -1   2  -1   43.86    1.32
   1   2   1   44.66    1.34
  -1   2  -1   42.19    1.30
   2  -2   1    0.41    0.23
   2  -2   1    0.39    0.18
  -2  -2  -1    0.18    0.10
   2  -2   1    0.23    0.18
  -2  -2  -1    0.45    0.15
   2  -2   1    0.14    0.19
  -2  -2  -1    0.52    0.20
   2  -2   1    0.30    0.21
  -2   2  -1    0.07    0.17
   2   2   1    0.18    0.20
  -2   2  -1    0.39    0.17
   2   2   1    0.15    0.15
  -2   2  -1    0.40    0.22
  -2   2  -1    0.36    0.23
  -2   2  -1    0.03    0.23
   2   2   1    0.07    0.16
   2   2   1    0.24    0.19
   3  -2   1   58.17    1.92
   3  -2   1   61.00    2.03
  -3  -2  -1   61.23    1.75
  -3  -2  -1   60.65    1.71
   3  -2   1   59.36    1.91
   3  -2   1   60.76    1.84
   3   2   1   60.88    1.90
   3   2   1   62.35    1.83
  -3   2  -1   61.06    1.90
   3   2   1   57.05    2.04
  -3   2  -1   56.19    1.82
   3   2   1   59.61    1.81
  -3   2  -1   58.49    1.88
   3   2   1   59.52    1.77
   4  -2   1    7.88    0.72
   4  -2   1    6.21    0.57
   4  -2   1    5.82    0.75
  -4  -2  -1    6.25    0.47
   4  -2   1    7.16    0.62
   4   2   1    5.54    0.59
  -4   2  -1    5.90    0.66
   4   2   1    6.59    0.54
   4   2   1    5.10    0.70
   4   2   1    6.00    0.63
  -4   2  -1    7.17    0.58
  -5  -2  -1   86.19    2.63
   5  -2   1   87.83    2.67
   5  -2   1   88.18    3.05
   5  -2   1   80.41    2.82
   5  -2   1   86.76    2.80
   5   2   1   86.97    3.08
  -5   2  -1   84.65    2.69
   5   2   1   87.80    2.76
  -5   2  -1   89.36    2.80
   5   2   1   86.86    2.69
   5   2   1   85.56    2.70
   6  -2   1    5.42    0.77
   6  -2   1    4.27    0.75
   6  -2   1    5.97    1.03
  -6  -2  -1    5.77    0.65
   6  -2   1    6.97    0.81
   6   2   1    4.26    0.91
   6   2   1    6.60    0.83
   6   2   1    6.85    0.90
  -6   2  -1    7.97    0.79
   6   2   1    5.81    0.86
  -6   2  -1    8.39    1.01
  -7  -2  -1   99.12    3.17
   7  -2   1   88.37    3.52
   7  -2   1   96.08    3.68
   7  -2   1  100.70    3.14
   7  -2   1   98.81    3.33
   7   2   1   98.98    3.31
   7   2   1   99.48    3.21
  -7   2  -1  102.75    3.35
   7   2   1  100.87    3.27
   7   2   1   94.53    3.67
   8  -2   1   18.50    1.31
  -8  -2  -1   17.32    1.28
   8  -2   1   19.34    1.73
   8  -2   1   16.83    1.34
   8   2   1   19.86    1.25
   8   2   1   19.97    1.75
   8   2   1   19.44    1.46
  -9  -2  -1   26.56    1.94
   9  -2   1   24.93    1.71
   9  -2   1   29.99    2.29
   9   2   1   28.69    2.19
  -9   2  -1   24.50    1.75
   9   2   1   27.00    1.89
   9   2   1   25.98    1.58
  10  -2   1    9.62    1.55
 -10  -2  -1    7.14    1.04
  10  -2   1    8.07    1.51
  10   2   1    7.41    1.07
 -10   2  -1    7.13    1.16
  10   2   1    6.97    1.52
  11  -2   1   24.49    2.15
  11   2   1   27.14    4.62
 -11   2  -1   34.32    2.66
  12  -2   1    7.36    1.70
  12   2   1    9.23    2.14
  12   2   1    8.82    1.46
  13  -2   1   33.97    3.27
  13  -2   1   29.26    4.78
  13   2   1   37.79    3.45
  13   2   1   26.18    3.53
  13  -3  -1    8.86    1.89
  13   3  -1   11.24    2.48
  13   3  -1    8.31    1.66
  12  -3  -1    5.62    1.94
  12  -3  -1    5.57    1.44
 -12   3   1    5.74    1.64
  12   3  -1    7.69    1.83
  12   3  -1    6.39    1.17
 -11  -3   1   18.63    2.01
  11  -3  -1   17.99    1.98
  11   3  -1   16.44    1.56
  11   3  -1   18.99    2.54
 -11   3   1   16.71    2.09
  10  -3  -1   18.69    1.69
  10  -3  -1   19.10    2.17
 -10  -3   1   22.05    1.70
  10   3  -1   22.51    1.48
  10   3  -1   24.72    2.38
 -10   3   1   18.19    1.85
   9  -3  -1   10.28    1.21
   9  -3  -1   12.54    1.70
  -9  -3   1   10.46    1.17
   9   3  -1   14.33    1.76
  -9   3   1   10.22    1.34
   9   3  -1    8.50    1.24
   9   3  -1   10.80    1.00
   8  -3  -1  128.27    4.65
  -8  -3   1  123.12    4.05
   8  -3  -1  125.70    4.14
   8   3  -1  124.54    3.88
  -8   3   1  124.93    4.24
   8   3  -1  120.95    3.94
   8   3  -1  131.12    3.90
   8   3  -1  123.84    4.56
  -7  -3   1   60.20    2.23
   7  -3  -1   61.18    2.65
   7  -3  -1   54.97    2.34
   7  -3  -1   61.42    2.25
   7   3  -1   59.88    2.60
  -7   3   1   56.11    2.59
   7   3  -1   61.03    2.02
   7   3  -1   57.46    2.10
   7   3  -1   59.38    2.12
  -6  -3   1  125.35    3.77
   6  -3  -1  125.03    4.16
   6  -3  -1  119.81    3.77
   6  -3  -1  111.35    3.75
   6   3  -1  125.36    4.15
   6   3  -1  122.08    3.53
   6   3  -1  125.57    3.67
   6   3  -1  118.54    3.54
  -6   3   1  120.29    3.87
   5  -3  -1  115.32    3.48
  -5  -3   1  116.77    3.49
   5  -3  -1  111.92    3.75
   5  -3  -1  108.36    3.48
   5   3  -1  114.38    3.77
   5   3  -1  118.10    3.23
  -5   3   1  116.38    3.61
  -5   3   1  114.78    3.38
   5   3  -1  114.10    3.23
   5   3  -1  116.38    3.41
   4  -3  -1  239.43    6.82
   4  -3  -1  243.04    7.06
  -4  -3   1  249.87    6.83
   4  -3  -1  247.51    6.82
  -4   3   1  243.38    6.92
   4   3  -1  252.24    6.52
  -4   3   1  242.64    6.75
   4   3  -1  243.65    7.03
   4   3  -1  258.44    6.54
   4   3  -1  245.73    6.77
   3  -3  -1   67.23    2.09
   3  -3  -1   66.68    2.12
  -3  -3   1   67.35    2.18
   3  -3  -1   66.76    2.25
  -3   3   1   68.39    2.09
   3   3  -1   69.35    2.24
  -3   3   1   68.78    2.17
   3   3  -1   70.20    2.12
   3   3  -1   70.29    2.09
  -2  -3   1  448.92   11.66
   2  -3  -1  442.04   11.78
   2  -3  -1  430.88   11.63
  -2  -3   1  436.59   11.65
  -2  -3   1  420.43   11.70
   2  -3  -1  422.57   11.65
  -2   3   1  451.96   11.66
   2   3  -1  454.07   11.66
   2   3  -1  449.78   11.66
   2   3  -1  431.78   11.71
  -2   3   1  433.09   11.69
  -1  -3   1  143.42    3.87
   1  -3  -1  133.77    3.84
  -1  -3   1  146.59    3.84
   1  -3  -1  135.60    3.86
   1  -3  -1  121.61    3.74
  -1  -3   1  147.09    3.89
   1  -3  -1  145.14    3.96
  -1   3   1  135.90    3.82
  -1   3   1  139.99    3.87
   1   3  -1  137.24    3.91
  -1   3   1  138.38    3.94
   1   3  -1  150.86    3.90
  -1   3   1  135.49    3.76
  -1   3   1  141.38    3.86
   1   3  -1  146.52    3.87
   0  -3   1    3.72    0.31
   0  -3  -1    4.55    0.28
   0  -3  -1    3.55    0.33
   0  -3   1    3.94    0.25
   0  -3   1    4.31    0.33
   0  -3  -1    4.22    0.50
   0  -3  -1    4.14    0.24
   0  -3   1    4.73    0.29
   0   3   1    4.14    0.32
   0   3  -1    4.65    0.35
   0   3   1    4.45    0.25
   0   3  -1    4.44    0.33
   0   3   1    4.04    0.28
   0   3   1    4.87    0.54
  -1  -3  -1  227.33    6.10
   1  -3   1  215.86    5.93
  -1  -3  -1  209.74    5.96
   1  -3   1  214.73    5.95
   1  -3   1  224.87    5.95
  -1  -3  -1  222.24    5.89
   1  -3   1  212.41    5.94
   1  -3   1  214.91    5.99
  -1  -3  -1  213.58    6.07
  -1  -3  -1  233.05    5.86
  -1   3  -1  223.74    5.95
  -1   3  -1  210.88    5.92
  -1   3  -1  219.60    5.96
  -1   3  -1  218.27    5.93
   1   3   1  226.06    5.98
  -1   3  -1  233.50    6.02
   1   3   1  226.59    5.93
   2  -3   1  259.42    6.96
  -2  -3  -1  262.85    6.71
   2  -3   1  260.60    6.86
   2  -3   1  254.91    6.92
  -2  -3  -1  260.55    6.70
  -2  -3  -1  259.43    6.73
   2  -3   1  245.25    6.92
   2   3   1  252.23    6.93
  -2   3  -1  225.70    6.82
  -2   3  -1  255.94    7.07
  -2   3  -1  252.89    6.92
   2   3   1  262.41    7.08
  -2   3  -1  235.92    6.98
   2   3   1  254.45    6.80
   2   3   1  267.07    6.82
  -2   3  -1  264.86    6.95
  -3  -3  -1    8.57    0.42
   3  -3   1    8.13    0.65
   3  -3   1    9.05    0.55
   3  -3   1    8.64    0.61
   3  -3   1    8.40    0.67
  -3  -3  -1    7.50    0.47
   3   3   1    8.66    0.70
  -3   3  -1    8.27    0.64
   3   3   1    8.37    0.49
   3   3   1    8.13    0.59
  -3   3  -1    8.23    0.58
   3   3   1    9.09    0.50
  -3   3  -1    6.98    0.52
   4  -3   1  367.60   10.85
   4  -3   1  397.85   11.07
   4  -3   1  425.25   10.77
  -4  -3  -1  408.23   10.67
  -4  -3  -1  386.72   10.67
   4  -3   1  398.90   10.89
   4   3   1  393.92   10.71
   4   3   1  420.74   10.75
   4   3   1  402.96   11.13
   4   3   1  394.99   10.85
  -4   3  -1  411.13   10.91
  -4   3  -1  394.58   10.82
   5  -3   1   11.94    0.87
   5  -3   1   10.04    1.02
   5  -3   1   11.08    0.78
   5  -3   1   10.94    0.99
  -5  -3  -1   11.93    0.68
   5   3   1   11.83    0.72
  -5   3  -1   10.41    0.95
  -5   3  -1   12.62    0.85
   5   3   1   11.16    1.02
   5   3   1   10.57    0.85
   5   3   1   10.55    0.79
  -6  -3  -1    5.97    0.67
   6  -3   1    6.84    0.74
   6  -3   1    7.82    1.09
   6  -3   1    6.78    1.14
   6  -3   1    7.08    0.86
  -6   3  -1    7.62    0.85
   6   3   1    6.31    0.90
  -6   3  -1    5.57    1.05
   6   3   1    6.33    0.85
   7  -3   1   13.48    1.06
  -7  -3  -1   13.46    0.97
   7  -3   1   13.13    1.31
   7  -3   1   13.51    1.09
   7   3   1   13.38    1.19
   7   3   1   13.85    0.97
   7   3   1   12.47    1.24
  -7   3  -1   12.13    1.16
   7   3   1   13.68    1.35
   8  -3   1   33.64    1.64
   8  -3   1   33.37    2.14
  -8  -3  -1   33.81    1.65
   8  -3   1   35.74    1.86
   8   3   1   35.79    1.67
   8   3   1   34.64    2.18
  -8   3  -1   36.57    1.86
   8   3   1   35.93    1.89
   9  -3   1    3.20    0.91
   9  -3   1    3.99    1.13
   9   3   1    3.69    1.10
   9   3   1    3.14    0.69
   9   3   1    4.82    1.04
  -9   3  -1    2.94    0.82
  10  -3   1    4.91    1.47
 -10  -3  -1    5.84    1.35
  10  -3   1    4.94    1.08
 -10   3  -1    4.37    1.11
  10   3   1    2.85    0.87
  10   3   1    4.22    1.34
  11  -3   1    5.19    1.25
 -11   3  -1    5.71    1.48
  11   3   1    4.89    1.57
  11   3   1    7.77    2.41
  12  -3   1   -0.94    1.39
  12   3   1    0.66    1.29
  12   3   1    0.61    1.82
  13  -3   1   -1.02    2.57
  13  -3   1    1.88    2.00
  13   3   1   -0.60    2.20
  13   3   1    4.68    1.70
  13  -4  -1    7.25    1.95
  13  -4  -1   11.44    2.59
  13   4  -1    7.44    1.56
 -13   4   1    4.79    3.11
  13   4  -1    4.30    2.14
  12  -4  -1   -0.65    1.87
  12  -4  -1   -0.52    1.27
  12   4  -1   -0.56    0.91
  12   4  -1    1.94    1.58
 -12   4   1   -0.75    1.52
 -11  -4   1    3.18    1.09
  11  -4  -1    1.93    1.06
  11  -4  -1    2.76    1.47
  11   4  -1    2.69    0.87
 -11   4   1    3.07    1.24
  11   4  -1    2.89    1.36
  10  -4  -1   15.94    1.66
 -10  -4   1   19.36    1.64
  10  -4  -1   20.76    2.28
  10   4  -1   17.27    2.12
 -10   4   1   15.29    1.75
  10   4  -1   17.56    1.35
  -9  -4   1   23.26    1.54
   9  -4  -1   25.01    2.11
   9  -4  -1   23.96    1.67
   9   4  -1   27.60    2.07
  -9   4   1   24.79    1.75
   9   4  -1   24.78    1.35
   9   4  -1   23.96    1.62
   8  -4  -1    2.37    0.83
  -8  -4   1    2.46    0.62
   8  -4  -1    2.37    0.65
   8   4  -1    2.50    0.61
  -8   4   1    2.55    0.67
   8   4  -1    2.81    0.80
   8   4  -1    3.24    0.55
   8   4  -1    2.67    0.63
  -7  -4   1   38.71    1.67
   7  -4  -1   35.85    2.01
   7  -4  -1   38.22    1.68
   7  -4  -1   34.95    1.90
   7   4  -1   37.23    1.49
   7   4  -1   37.61    1.64
   7   4  -1   38.12    1.42
  -7   4   1   33.27    2.18
   7   4  -1   38.15    2.01
  -6  -4   1    9.69    0.83
   6  -4  -1    9.91    1.16
   6  -4  -1    9.47    0.90
   6  -4  -1   10.08    1.07
   6   4  -1   11.16    0.88
   6   4  -1   10.45    0.64
  -6   4   1    8.15    1.08
   6   4  -1    9.60    0.68
  -6   4   1    9.47    0.90
   6   4  -1    8.61    1.05
   5  -4  -1    8.65    0.90
   5  -4  -1    7.15    0.86
   5  -4  -1    7.86    0.69
  -5  -4   1    6.16    0.66
   5   4  -1    8.00    0.45
  -5   4   1    7.41    0.83
  -5   4   1    7.34    0.76
   5   4  -1    7.71    0.48
   5   4  -1    6.63    0.83
   5   4  -1    8.67    0.72
   4  -4  -1   30.19    1.32
   4  -4  -1   32.05    1.28
   4  -4  -1   34.28    1.50
  -4  -4   1   32.02    1.24
  -4   4   1   35.01    1.33
   4   4  -1   30.63    1.42
  -4   4   1   32.20    1.34
   4   4  -1   32.29    1.26
   3  -4  -1    3.73    0.43
   3  -4  -1    3.81    0.55
   3  -4  -1    3.70    0.55
   3   4  -1    3.48    0.45
  -3   4   1    3.63    0.54
   3   4  -1    4.12    0.45
  -3   4   1    3.19    0.46
   3   4  -1    3.18    0.48
  -2  -4   1   63.95    2.14
   2  -4  -1   62.83    1.92
   2  -4  -1   61.82    1.97
  -2  -4   1   63.41    1.94
   2  -4  -1   62.41    2.06
  -2   4   1   61.17    1.76
  -2   4   1   61.37    1.96
  -2   4   1   62.19    1.95
   2   4  -1   63.96    2.00
   2   4  -1   65.80    1.95
   2   4  -1   63.90    1.95
  -1  -4   1    0.29    0.20
  -1  -4   1   -0.24    0.20
   1  -4  -1    0.20    0.20
   1  -4  -1    0.09    0.21
   1  -4  -1    0.29    0.13
  -1  -4   1    0.21    0.17
  -1  -4   1    0.16    0.16
   1  -4  -1    0.03    0.16
  -1   4   1    0.12    0.15
  -1   4   1    0.35    0.19
   1   4  -1    0.25    0.17
  -1   4   1    0.04    0.21
  -1   4   1    0.00    0.22
   1   4  -1    0.15    0.17
  -1   4   1    0.13    0.16
   0  -4  -1   33.78    1.06
   0  -4  -1   33.73    1.42
   0  -4   1   34.04    1.15
   0  -4  -1   32.70    1.15
   0  -4   1   33.87    1.16
   0  -4   1   33.61    1.04
   0  -4   1   32.97    1.04
   0   4   1   32.50    1.28
   0   4  -1   35.99    1.08
   0   4   1   31.80    1.06
   0   4  -1   33.92    1.24
   0   4  -1   35.14    1.17
   0   4   1   34.02    1.14
   0   4   1   33.66    1.44
   0   4   1   32.78    1.10
   0   4  -1   34.44    1.14
  -1  -4  -1  136.76    3.97
  -1  -4  -1  126.18    3.74
  -1  -4  -1  140.49    3.56
  -1  -4  -1  121.26    3.63
   1  -4   1  131.47    3.56
  -1  -4  -1  130.62    3.40
   1  -4   1  122.42    3.54
   1  -4   1  117.81    3.54
   1  -4   1  121.92    3.54
   1  -4   1  118.27    3.61
  -1  -4  -1  130.57    3.44
   1  -4   1  123.24    3.54
  -1   4  -1  135.21    3.65
  -1   4  -1  127.00    3.56
   1   4   1  125.34    3.58
   1   4   1  135.72    3.43
   1   4   1  128.90    3.54
  -1   4  -1  121.63    3.55
   1   4   1  117.23    3.58
  -1   4  -1  127.07    3.74
   2  -4   1    6.61    0.50
  -2  -4  -1    6.05    0.30
   2  -4   1    5.67    0.42
   2  -4   1    6.60    0.56
   2  -4   1    6.11    0.49
  -2  -4  -1    5.93    0.30
  -2   4  -1    6.50    0.50
   2   4   1    6.04    0.48
   2   4   1    6.15    0.39
   2   4   1    5.76    0.29
   2   4   1    5.93    0.39
   2   4   1    5.89    0.57
  -2   4  -1    6.33    0.51
  -2   4  -1    7.33    0.61
  -2   4  -1    5.01    0.47
   3  -4   1   26.57    1.12
   3  -4   1   24.61    1.16
   3  -4   1   26.35    1.01
   3  -4   1   27.47    1.19
  -3  -4  -1   28.15    0.92
   3   4   1   26.67    1.10
   3   4   1   26.54    0.96
   3   4   1   27.98    1.28
  -3   4  -1   27.88    1.16
   3   4   1   28.21    0.98
  -3   4  -1   29.01    1.14
  -3   4  -1   23.96    0.99
  -4  -4  -1  102.54    3.06
   4  -4   1  107.67    3.32
   4  -4   1   98.25    3.32
   4  -4   1  112.63    3.16
  -4  -4  -1  108.79    3.04
   4  -4   1  105.98    3.45
  -4   4  -1  109.51    3.29
  -4   4  -1  106.14    3.31
   4   4   1  114.05    3.14
   4   4   1  107.43    3.54
   4   4   1  109.10    3.30
   5  -4   1   65.81    2.60
   5  -4   1   76.92    2.37
   5  -4   1   74.84    2.57
  -5  -4  -1   73.48    2.27
   5  -4   1   74.06    2.74
   5   4   1   74.52    2.81
   5   4   1   72.18    2.38
  -5   4  -1   75.39    2.56
   5   4   1   77.26    2.55
  -5   4  -1   75.44    2.52
   5   4   1   77.54    2.37
   6  -4   1   48.00    1.72
   6  -4   1   48.79    1.97
   6  -4   1   44.89    2.47
   6  -4   1   40.61    2.06
  -6  -4  -1   47.47    1.66
   6   4   1   46.88    1.93
  -6   4  -1   45.61    1.97
  -6   4  -1   48.35    1.96
   6   4   1   47.85    1.78
   7  -4   1   99.54    3.43
   7  -4   1   96.05    3.72
   7  -4   1   96.73    3.08
  -7  -4  -1   97.75    3.10
   7   4   1   96.98    3.79
  -7   4  -1   98.45    3.44
   7   4   1   95.64    3.24
   7   4   1  103.36    3.38
   7   4   1   98.67    3.18
   8  -4   1   23.61    1.86
   8  -4   1   21.30    1.37
  -8  -4  -1   22.40    1.31
   8  -4   1   23.90    1.57
   8   4   1   21.45    1.65
   8   4   1   21.90    1.27
  -8   4  -1   21.68    1.52
   8   4   1   19.76    1.78
   9  -4   1   27.32    1.90
  -9  -4  -1   29.57    1.68
   9  -4   1   28.48    2.30
  -9   4  -1   27.91    1.90
   9   4   1   28.81    2.25
   9   4   1   28.28    1.64
  10  -4   1   36.61    2.84
  10  -4   1   31.66    2.26
  10   4   1   29.38    1.92
  10   4   1   33.19    2.68
 -10   4  -1   32.22    2.36
  11  -4   1   14.59    2.04
  11  -4   1   13.01    2.60
  11   4   1   11.97    1.73
 -11   4  -1   12.86    1.74
  11   4   1   13.88    2.64
  12  -4   1   15.03    2.49
  12   4   1   22.36    2.49
  12   4   1   15.54    2.42
  13  -4   1   25.11    4.92
  13  -4   1   21.20    3.35
  13   4   1   21.27    2.63
  13   4   1   21.91    3.92
  13  -5  -1   18.54    3.19
  13  -5  -1   15.77    2.97
  13   5  -1   13.14    2.39
  13   5  -1   18.17    2.38
  12  -5  -1   12.82    2.51
  12  -5  -1    7.74    1.62
 -12   5   1    5.78    2.07
  12   5  -1    6.34    1.79
  12   5  -1    6.62    1.25
  11  -5  -1   36.89    2.59
  11  -5  -1   30.60    4.59
  11   5  -1   36.09    3.13
 -11   5   1   38.07    2.82
  10  -5  -1   14.66    2.19
  10  -5  -1    9.44    1.58
 -10  -5   1   13.36    1.46
  10   5  -1    9.79    1.88
  10   5  -1   10.26    1.12
 -10   5   1    9.86    1.63
  -9  -5   1   39.18    1.96
   9  -5  -1   40.22    2.64
   9  -5  -1   43.61    2.19
   9   5  -1   41.20    2.58
  -9   5   1   41.08    2.22
   9   5  -1   43.13    1.79
   9   5  -1   40.04    2.04
  -8  -5   1    5.89    0.95
   8  -5  -1    7.04    1.37
   8  -5  -1    4.71    0.83
   8   5  -1    5.51    0.92
   8   5  -1    6.35    1.08
   8   5  -1    5.26    0.96
  -8   5   1    5.10    0.87
   8   5  -1    4.28    0.70
   7  -5  -1   75.71    2.78
  -7  -5   1   79.34    2.70
   7  -5  -1   76.40    3.15
  -7   5   1   77.29    2.92
   7   5  -1   79.07    2.43
   7   5  -1   75.12    2.47
   7   5  -1   77.14    3.12
   7   5  -1   77.69    2.70
  -6  -5   1  127.25    3.81
   6  -5  -1  124.88    3.91
   6  -5  -1  107.92    3.91
  -6   5   1  125.68    4.02
   6   5  -1  127.84    3.51
   6   5  -1  123.02    4.19
  -6   5   1  122.88    3.82
   6   5  -1  126.94    3.83
   6   5  -1  122.22    3.51
   5  -5  -1  142.86    4.61
   5  -5  -1  132.26    4.34
   5  -5  -1  140.99    4.33
  -5  -5   1  147.00    4.26
   5   5  -1  148.09    3.92
  -5   5   1  145.09    4.30
  -5   5   1  147.73    4.45
   5   5  -1  142.41    4.57
   5   5  -1  150.22    3.92
   5   5  -1  146.48    4.30
   4  -5  -1   28.20    1.28
   4  -5  -1   27.36    1.20
   4  -5  -1   27.50    1.37
   4   5  -1   27.21    1.33
   4   5  -1   28.82    1.21
   4   5  -1   28.13    1.15
  -4   5   1   27.66    1.24
  -4   5   1   26.82    1.24
   3  -5  -1  218.96    6.19
   3  -5  -1  213.50    5.74
   3  -5  -1  207.74    5.73
   3  -5  -1  202.27    6.01
   3  -5  -1  214.89    6.00
   3   5  -1  224.33    5.98
  -3   5   1  217.83    6.08
   3   5  -1  221.53    6.16
  -3   5   1  218.70    6.01
   3   5  -1  213.27    6.00
   2  -5  -1   32.24    1.31
   2  -5  -1   31.67    1.22
   2  -5  -1   32.92    1.19
  -2   5   1   33.72    1.24
   2   5  -1   35.83    1.22
   2   5  -1   32.13    1.25
   2   5  -1   33.26    1.21
  -2   5   1   31.02    1.11
  -2   5   1   33.86    1.23
   1  -5  -1   53.25    1.82
  -1  -5   1   49.19    1.64
   1  -5  -1   48.04    1.65
  -1  -5   1   53.78    1.72
  -1  -5   1   52.50    1.68
   1  -5  -1   51.23    1.88
  -1   5   1   53.52    1.65
  -1   5   1   50.52    1.57
  -1   5   1   49.10    1.60
   1   5  -1   52.45    1.67
  -1   5   1   51.31    1.67
   1   5  -1   52.26    1.69
   0  -5   1  374.15   10.15
   0  -5  -1  381.57   10.48
   0  -5  -1  372.74   10.01
   0  -5   1  373.06    9.98
   0  -5  -1  361.75   10.01
   0  -5   1  372.80   10.20
   0  -5  -1  373.87   10.23
   0  -5   1  402.40   10.29
   0   5   1  411.51   10.06
   0   5  -1  387.93   10.16
   0   5  -1  377.17   10.11
   0   5   1  365.49   10.02
   0   5   1  362.55   10.10
   0   5  -1  378.69   10.03
   0   5   1  368.51   10.07
   0   5  -1  371.73   10.28
  -1  -5  -1  737.91   19.25
   1  -5   1  704.36   18.93
  -1  -5  -1  737.82   18.82
  -1  -5  -1  732.20   18.82
   1  -5   1  709.19   18.96
   1  -5   1  639.30   18.91
   1  -5   1  729.98   18.98
  -1   5  -1  717.12   18.95
  -1   5  -1  773.31   19.09
   1   5   1  702.58   18.99
   1   5   1  715.42   18.95
   1   5   1  756.16   18.86
  -1   5  -1  705.73   18.96
  -1   5  -1  665.00   18.96
   1   5   1  748.36   18.91
   2  -5   1  149.05    4.53
   2  -5   1  152.34    4.31
  -2  -5  -1  155.63    4.04
   2  -5   1  147.63    4.27
   2  -5   1  140.98    4.18
   2   5   1  149.13    4.10
   2   5   1  152.27    4.16
  -2   5  -1  147.67    4.28
   2   5   1  146.99    4.30
  -2   5  -1  151.59    4.75
   2   5   1  148.66    4.47
   2   5   1  153.65    4.04
  -2   5  -1  156.02    4.36
  -3  -5  -1  275.41    7.15
   3  -5   1  269.76    7.51
   3  -5   1  263.29    7.41
   3  -5   1  266.31    7.28
   3  -5   1  253.09    7.54
   3   5   1  272.24    7.44
  -3   5  -1  270.76    7.47
   3   5   1  265.34    7.63
   3   5   1  274.56    7.22
  -3   5  -1  264.76    7.41
  -4  -5  -1   82.68    2.47
   4  -5   1   82.93    2.89
   4  -5   1   89.88    3.31
   4  -5   1   85.47    2.56
   4  -5   1   81.81    2.74
  -4  -5  -1   83.59    2.42
   4   5   1   80.21    2.93
   4   5   1   82.68    2.49
   4   5   1   86.55    2.52
   4   5   1   82.97    2.72
  -4   5  -1   83.71    2.75
  -4   5  -1   83.70    2.72
  -5  -5  -1   98.19    2.90
   5  -5   1   98.94    3.42
   5  -5   1   96.52    3.24
   5  -5   1  101.54    3.01
  -5   5  -1   98.09    3.19
   5   5   1   99.78    2.99
   5   5   1  103.47    3.01
   5   5   1   95.93    3.48
  -5   5  -1  100.63    3.25
   5   5   1   99.69    3.21
   6  -5   1    3.39    0.55
  -6  -5  -1    3.37    0.57
   6  -5   1    5.21    0.90
   6   5   1    3.57    0.72
   6   5   1    4.86    0.90
   6   5   1    3.43    0.52
  -6   5  -1    4.53    0.83
  -6   5  -1    4.68    0.78
   6   5   1    4.27    0.80
  -7  -5  -1   24.00    1.21
   7  -5   1   22.75    1.74
   7  -5   1   24.77    1.52
   7  -5   1   28.38    1.34
   7   5   1   25.97    1.27
   7   5   1   24.52    1.43
   7   5   1   26.48    1.80
   7   5   1   28.19    1.63
  -8  -5  -1    0.55    0.49
   8  -5   1    0.89    0.65
   8  -5   1    0.21    0.78
   8  -5   1    1.42    0.71
   8   5   1    0.27    0.80
   8   5   1    0.63    0.72
   8   5   1   -0.21    0.46
  -8   5  -1   -0.72    0.64
   9  -5   1    1.96    0.91
  -9  -5  -1    3.40    0.76
   9  -5   1    2.08    1.06
  -9   5  -1    2.62    0.88
   9   5   1    3.19    1.09
   9   5   1    2.82    0.76
   9   5   1    2.91    1.00
  10  -5   1    1.22    1.00
  10  -5   1    0.75    1.25
 -10   5  -1    1.52    1.10
  10   5   1    0.33    1.11
  10   5   1   -0.25    1.02
  10   5   1    0.30    0.69
  11  -5   1   11.76    2.33
  11  -5   1    9.27    1.68
 -11   5  -1    8.57    1.64
  12  -5   1   20.40    3.50
  12   5   1   15.70    3.06
  12   5   1   19.70    2.30
  13  -5   1    2.29    2.85
  13  -5   1   -1.14    2.05
  13   5   1   -1.15    1.51
  13   5   1    2.58    2.51
  13  -6  -1   -1.01    1.87
 -13   6   1    3.98    2.34
  13   6  -1   -1.84    1.32
  13   6  -1    1.57    2.01
  12  -6  -1    6.73    1.62
 -12   6   1    4.26    1.69
  12   6  -1    6.03    1.80
  12   6  -1    5.23    1.17
  11  -6  -1    2.52    1.27
  11   6  -1   -0.19    1.99
 -11   6   1    0.75    1.21
  10  -6  -1    4.86    1.13
 -10  -6   1    7.61    1.37
  10  -6  -1    7.30    1.51
  10   6  -1    6.04    1.04
 -10   6   1    5.89    1.21
  10   6  -1    7.05    1.38
   9  -6  -1   17.70    2.01
   9  -6  -1   17.36    1.62
  -9  -6   1   18.11    1.39
  -9   6   1   14.09    1.55
   9   6  -1   18.30    1.13
   9   6  -1   18.92    1.87
   9   6  -1   16.95    1.56
   8  -6  -1   11.72    1.52
   8  -6  -1    9.68    1.15
  -8  -6   1   10.37    1.09
   8   6  -1   10.40    0.82
   8   6  -1   11.33    1.07
  -8   6   1   10.76    1.28
   8   6  -1    9.30    1.37
   8   6  -1   11.68    1.18
   7  -6  -1    1.61    0.68
   7  -6  -1    2.28    0.59
  -7  -6   1    2.29    0.53
   7   6  -1    2.05    0.45
   7   6  -1    1.85    0.71
   7   6  -1    2.21    0.61
  -7   6   1    1.82    0.64
   7   6  -1    1.49    0.38
   6  -6  -1    7.79    1.24
   6  -6  -1    4.68    0.86
  -6  -6   1    3.93    0.58
   6   6  -1    5.24    1.05
   6   6  -1    5.34    0.89
  -6   6   1    4.34    0.79
   6   6  -1    5.03    0.53
  -6   6   1    4.28    0.83
   6   6  -1    4.81    0.49
  -5  -6   1    3.40    0.61
   5  -6  -1    4.23    0.75
   5  -6  -1    3.71    0.72
   5  -6  -1    4.52    0.88
   5   6  -1    3.87    0.72
   5   6  -1    3.99    0.74
  -5   6   1    4.07    0.67
  -5   6   1    5.46    0.90
   4  -6  -1   35.27    1.07
   4  -6  -1   33.71    1.58
   4  -6  -1   31.97    1.07
   4  -6  -1   33.96    1.40
   4   6  -1   33.95    1.34
   4   6  -1   33.33    1.54
  -4   6   1   33.69    1.46
  -4   6   1   34.03    1.45
   4   6  -1   32.35    1.39
   3  -6  -1   16.51    1.00
   3  -6  -1   15.71    0.68
   3  -6  -1   16.92    0.66
   3  -6  -1   17.19    0.90
  -3   6   1   17.21    0.90
   3   6  -1   17.44    0.99
   3   6  -1   16.65    0.88
  -3   6   1   16.97    0.95
   3   6  -1   16.66    0.86
   2  -6  -1   21.33    0.93
   2  -6  -1   21.56    1.07
   2   6  -1   21.64    1.02
   2   6  -1   21.88    0.96
  -2   6   1   20.55    0.96
  -2   6   1   21.67    0.83
   2   6  -1   22.23    0.97
  -2   6   1   21.00    0.98
  -1  -6   1   76.40    2.39
   1  -6  -1   75.71    2.46
   1  -6  -1   65.17    2.26
  -1  -6   1   68.52    2.31
  -1   6   1   69.63    2.18
  -1   6   1   71.55    2.16
  -1   6   1   76.33    2.25
   1   6  -1   74.45    2.28
   1   6  -1   74.76    2.29
   1   6  -1   68.07    2.12
  -1   6   1   71.97    2.27
   0  -6  -1   12.46    0.95
   0  -6   1   12.42    0.75
   0  -6  -1   12.10    0.60
   0  -6  -1   13.03    0.60
   0  -6   1   13.75    0.59
   0   6   1   11.97    0.62
   0   6  -1   13.58    0.95
   0   6   1   12.56    0.65
   0   6   1   14.68    0.65
   0   6  -1   12.59    0.60
   0   6  -1   15.61    0.74
   0   6  -1   12.79    0.66
  -1  -6  -1   50.84    1.51
  -1  -6  -1   50.37    1.48
   1  -6   1   51.91    1.68
   1  -6   1   49.24    1.61
  -1  -6  -1   50.84    1.94
   1   6   1   50.92    1.55
   1   6   1   47.35    1.57
  -1   6  -1   47.21    1.61
  -1   6  -1   52.63    1.75
   1   6   1   49.59    1.67
   1   6   1   50.64    1.63
  -1   6  -1   49.84    1.64
  -1   6  -1   46.25    1.70
   2  -6   1  158.85    4.57
  -2  -6  -1  165.43    4.30
   2  -6   1  156.46    4.52
   2  -6   1  151.01    4.45
  -2  -6  -1  156.56    4.76
   2   6   1  153.91    4.55
  -2   6  -1  165.45    4.64
   2   6   1  160.88    4.34
   2   6   1  162.40    4.42
  -2   6  -1  152.76    4.53
  -3  -6  -1   79.47    2.26
   3  -6   1   75.05    2.58
   3  -6   1   77.66    2.40
   3  -6   1   79.67    2.55
   3   6   1   76.62    2.23
   3   6   1   80.29    2.34
  -3   6  -1   80.38    2.57
   3   6   1   78.84    2.30
   3   6   1   80.38    2.77
  -3   6  -1   78.42    2.58
   3   6   1   75.78    2.53
   4  -6   1   63.91    2.35
   4  -6   1   62.64    2.26
   4  -6   1   62.79    2.04
  -4  -6  -1   62.95    1.95
  -4  -6  -1   62.62    1.88
  -4   6  -1   64.52    2.28
   4   6   1   63.27    2.46
   4   6   1   61.64    2.22
   4   6   1   64.72    1.99
   4   6   1   64.00    1.98
  -4   6  -1   63.64    2.26
  -5  -6  -1   90.37    2.68
   5  -6   1   88.12    3.22
   5  -6   1   89.95    3.09
   5  -6   1   91.09    2.81
   5   6   1   91.35    3.06
   5   6   1   93.76    2.79
  -5   6  -1   92.74    3.10
   5   6   1   92.28    3.35
  -5   6  -1   91.00    3.06
   5   6   1   91.40    2.77
   6  -6   1  114.53    3.76
  -6  -6  -1  108.51    3.27
   6  -6   1  112.81    3.38
  -6   6  -1  115.00    3.75
   6   6   1  113.33    3.40
  -6   6  -1  108.30    3.66
   6   6   1  112.67    3.68
   6   6   1  108.14    4.01
   6   6   1  106.00    3.38
   7  -6   1    0.12    0.58
   7  -6   1    1.14    0.57
  -7  -6  -1    0.52    0.43
   7  -6   1    1.55    0.76
   7   6   1    0.45    0.44
   7   6   1    0.57    0.55
   7   6   1   -0.27    0.69
  -7   6  -1    0.67    0.56
   7   6   1    0.16    0.58
   8  -6   1   23.01    2.03
  -8  -6  -1   27.08    1.38
   8  -6   1   28.12    1.80
   8  -6   1   25.81    1.46
   8   6   1   25.59    1.41
   8   6   1   26.76    1.80
   8   6   1   25.88    1.98
  -8   6  -1   26.29    1.77
   9  -6   1    3.78    1.22
  -9  -6  -1    2.31    0.96
   9  -6   1    2.27    0.91
  -9   6  -1    2.98    0.93
   9   6   1    1.26    0.93
   9   6   1    2.39    1.00
   9   6   1    2.87    0.67
  10  -6   1   14.20    1.94
  10  -6   1   14.73    1.99
 -10   6  -1   16.88    2.17
  10   6   1   13.52    2.15
  10   6   1   16.12    1.56
  10   6   1   11.58    1.88
  11  -6   1    7.51    1.75
  11  -6   1    9.87    2.11
 -11   6  -1    5.31    1.57
  11   6   1   11.41    1.73
  11   6   1    9.02    1.81
  12  -6   1   29.57    2.99
  12  -6   1   33.17    4.07
  12   6   1   42.85    3.92
  12   6   1   37.79    2.55
  13  -6   1    7.01    3.04
  13  -6   1   -1.42    2.24
  13   6   1    2.43    1.51
  13   6   1    2.77    2.30
  13  -7  -1   22.98    3.49
  13  -7  -1   25.13    3.59
 -13   7   1   25.54    4.19
  13   7  -1   25.97    4.08
  13   7  -1   31.73    2.66
  12  -7  -1    1.07    1.55
  12  -7  -1    1.48    1.97
  12   7  -1    1.40    0.97
  12   7  -1    1.94    1.64
 -12   7   1    2.58    1.72
  11  -7  -1   10.02    2.07
  11  -7  -1   10.34    1.70
 -11   7   1    7.04    1.52
  11   7  -1    9.51    1.36
  11   7  -1    8.92    2.67
  10  -7  -1   -1.26    1.25
 -10  -7   1    0.08    0.72
  10  -7  -1   -1.51    0.96
  10   7  -1   -0.10    1.00
  10   7  -1    0.40    0.56
 -10   7   1    0.98    1.02
  10   7  -1   -1.21    1.05
  -9  -7   1   56.82    2.63
   9  -7  -1   64.27    3.34
   9  -7  -1   61.32    2.80
   9   7  -1   58.29    2.59
   9   7  -1   61.44    2.22
  -9   7   1   57.42    2.81
   9   7  -1   61.44    3.15
   8  -7  -1    0.59    0.63
  -8  -7   1   -0.02    0.54
   8  -7  -1   -0.45    0.75
   8   7  -1    0.62    0.38
   8   7  -1    0.22    0.53
   8   7  -1    0.04    0.65
  -8   7   1   -0.99    0.59
   8   7  -1    0.44    0.64
   7  -7  -1  139.22    4.59
  -7  -7   1  142.05    4.39
   7  -7  -1  146.18    5.00
  -7   7   1  143.70    4.75
   7   7  -1  143.70    4.51
   7   7  -1  141.41    4.95
   7   7  -1  142.82    4.07
   7   7  -1  139.96    4.10
   6  -7  -1    5.58    0.94
   6  -7  -1    4.14    0.79
  -6  -7   1    4.58    0.75
  -6   7   1    7.03    1.28
   6   7  -1    4.56    0.48
   6   7  -1    4.10    0.50
   6   7  -1    4.87    0.91
   5  -7  -1  202.95    6.10
   5  -7  -1  212.38    6.42
   5   7  -1  210.83    6.38
   5   7  -1  206.81    6.08
  -5   7   1  210.54    6.22
  -5   7   1  210.12    6.10
   4  -7  -1    9.41    0.60
   4  -7  -1    8.72    0.55
   4  -7  -1    9.34    0.82
   4  -7  -1    9.50    0.93
  -4   7   1    9.79    1.09
   4   7  -1    9.55    0.73
   4   7  -1    9.37    0.80
   4   7  -1   10.17    0.93
  -4   7   1    8.93    0.81
   3  -7  -1  379.92   10.81
   3  -7  -1  385.21   10.62
   3  -7  -1  347.90   10.34
  -3   7   1  396.69   10.66
   3   7  -1  413.73   10.61
   3   7  -1  403.57   10.82
   3   7  -1  393.09   10.67
  -3   7   1  397.32   10.73
  -2  -7   1   67.43    2.37
   2  -7  -1   70.59    2.45
   2  -7  -1   69.96    2.25
   2   7  -1   71.30    2.32
  -2   7   1   75.43    2.34
   2   7  -1   70.41    2.30
  -2   7   1   67.83    2.30
  -2   7   1   72.49    2.16
   1  -7  -1  181.86    5.18
   1  -7  -1  187.41    5.51
  -1  -7   1  186.43    5.45
   1   7  -1  192.26    5.03
  -1   7   1  195.00    5.25
   1   7  -1  184.13    5.27
  -1   7   1  182.24    5.26
   1   7  -1  189.49    5.06
  -1   7   1  176.28    5.16
   1   7  -1  187.10    5.29
  -1   7   1  179.22    5.16
   0  -7   1   30.37    1.06
   0  -7  -1   31.11    1.54
   0  -7   1   28.92    1.27
   0  -7  -1   30.91    1.08
   0   7   1   28.33    1.09
   0   7   1   29.66    1.16
   0   7   1   31.43    1.15
   0   7   1   29.92    1.18
   0   7  -1   30.75    1.19
   0   7  -1   31.62    1.25
   0   7  -1   31.06    1.11
   1  -7   1  547.14   14.60
  -1  -7  -1  548.27   14.33
  -1  -7  -1  541.31   14.95
  -1  -7  -1  547.35   14.39
   1  -7   1  537.39   14.47
   1   7   1  559.30   14.45
   1   7   1  531.70   14.51
  -1   7  -1  568.47   14.68
  -1   7  -1  547.75   14.55
   1   7   1  526.85   14.56
  -1   7  -1  536.38   14.53
   1   7   1  556.17   14.74
  -1   7  -1  523.47   14.48
  -2  -7  -1    9.74    0.85
  -2  -7  -1   10.01    0.53
   2  -7   1   11.22    0.73
   2  -7   1    8.49    0.71
  -2   7  -1    9.80    0.75
   2   7   1   10.78    0.61
   2   7   1   10.52    0.61
   2   7   1   10.02    0.73
   2   7   1   10.56    0.55
  -2   7  -1    9.39    0.73
  -3  -7  -1  320.73    8.39
   3  -7   1  309.81    8.69
   3  -7   1  309.76    8.77
   3  -7   1  310.37    8.56
   3   7   1  320.43    8.49
  -3   7  -1  319.23    8.81
   3   7   1  308.89    8.37
  -3   7  -1  306.39    8.69
   3   7   1  314.92    8.74
   3   7   1  313.71    8.41
   3   7   1  316.85    8.99
  -4  -7  -1    5.80    0.61
  -4  -7  -1    4.17    0.43
   4  -7   1    5.77    0.68
   4  -7   1    6.47    0.86
   4  -7   1    4.98    0.83
  -4   7  -1    6.27    0.88
   4   7   1    4.90    0.85
   4   7   1    5.32    0.52
   4   7   1    4.96    0.56
  -4   7  -1    4.79    0.70
   4   7   1    5.69    0.78
   5  -7   1   84.68    2.95
   5  -7   1   85.09    2.66
   5  -7   1   84.25    3.10
  -5  -7  -1   83.37    2.49
   5   7   1   83.33    3.21
  -5   7  -1   86.36    2.95
   5   7   1   83.47    2.92
   5   7   1   84.17    2.60
   5   7   1   81.94    2.59
  -5   7  -1   81.91    2.94
  -6  -7  -1    0.60    0.34
   6  -7   1    1.45    0.51
   6  -7   1    0.52    0.60
   6  -7   1    1.28    0.63
   6   7   1    0.26    0.59
   6   7   1    0.53    0.57
   6   7   1    0.41    0.33
   6   7   1    1.19    0.50
  -6   7  -1    2.31    0.79
   7  -7   1    9.22    1.35
   7  -7   1    7.14    1.16
   7  -7   1    8.49    1.03
  -7  -7  -1    7.07    0.77
   7   7   1    5.85    1.19
   7   7   1    7.53    0.78
  -7   7  -1    7.77    1.16
   7   7   1    8.28    1.08
   8  -7   1    2.05    0.86
   8  -7   1    1.09    0.88
  -8  -7  -1    0.55    0.50
   8   7   1    0.55    0.48
   8   7   1    0.48    0.84
   8   7   1    0.11    0.74
  -8   7  -1    1.96    0.78
   9  -7   1   29.82    2.44
   9  -7   1   29.14    2.08
   9   7   1   32.67    1.72
   9   7   1   29.23    2.12
   9   7   1   30.69    2.40
  -9   7  -1   31.28    2.19
  10  -7   1    1.07    1.35
  10  -7   1    0.18    1.11
 -10   7  -1   -0.26    1.16
  10   7   1    0.90    1.23
  10   7   1    2.63    0.92
  10   7   1    0.79    1.14
  11  -7   1    8.83    1.94
  11  -7   1    6.16    1.84
  11   7   1    6.54    1.15
 -11   7  -1    3.72    1.53
  11   7   1    7.59    1.88
  12  -7   1    2.71    1.78
  12  -7   1    2.71    2.34
 -12   7  -1    9.71    2.24
  12   7   1    6.31    1.38
  12   7   1    6.16    2.05
  13  -7   1    9.58    2.96
  13   7   1   -1.10    2.27
  13  -8  -1    0.55    2.18
  13  -8  -1    6.33    3.16
  13   8  -1    0.38    2.14
 -13   8   1   -1.60    2.40
  13   8  -1    3.06    1.29
  12  -8  -1    6.47    2.26
  12  -8  -1    5.75    1.75
  12   8  -1    5.97    1.28
 -12   8   1    8.42    1.94
  12   8  -1    5.04    1.99
  11  -8  -1    2.14    1.65
  11  -8  -1    0.15    1.38
  11   8  -1    0.02    1.28
 -11   8   1    0.67    1.36
  11   8  -1    1.43    0.77
  10  -8  -1   10.28    1.87
  10  -8  -1   12.36    1.91
  10   8  -1   12.52    2.01
 -10   8   1   16.43    2.01
  10   8  -1   10.39    1.64
  10   8  -1   12.11    1.21
   9  -8  -1    1.39    1.09
   9   8  -1   -0.59    0.80
   9   8  -1    0.85    0.51
  -9   8   1    1.53    0.87
   9   8  -1    1.07    0.82
   8  -8  -1    5.83    1.00
  -8  -8   1    7.19    1.00
   8  -8  -1    5.82    1.08
   8   8  -1    5.10    0.90
  -8   8   1    5.02    0.98
   8   8  -1    6.17    1.05
   8   8  -1    7.25    1.20
   8   8  -1    6.09    0.70
  -7  -8   1    9.51    0.96
   7  -8  -1   11.15    1.44
   7  -8  -1   11.00    1.19
   7   8  -1   11.14    1.18
   7   8  -1   10.00    0.67
   7   8  -1    8.37    1.21
   7   8  -1    9.12    0.75
  -7   8   1    8.80    1.14
   6  -8  -1   19.26    1.46
  -6  -8   1   18.40    1.11
   6  -8  -1   17.64    1.33
  -6   8   1   15.71    1.56
  -6   8   1   17.07    1.28
   6   8  -1   18.33    1.08
   6   8  -1   18.02    0.79
   6   8  -1   18.40    1.25
   6   8  -1   17.03    1.38
   5  -8  -1    0.36    0.35
   5  -8  -1    0.61    0.30
   5  -8  -1    0.81    0.55
   5  -8  -1    0.73    0.52
   5   8  -1    0.40    0.41
   5   8  -1    0.67    0.44
  -5   8   1    0.08    0.84
   5   8  -1    0.46    0.50
  -5   8   1    0.83    0.46
   4  -8  -1    0.00    0.28
   4  -8  -1    0.23    0.45
   4  -8  -1    0.14    0.44
   4  -8  -1    0.10    0.36
   4   8  -1    0.39    0.37
   4   8  -1    0.25    0.44
  -4   8   1    0.37    0.53
   4   8  -1    0.46    0.41
  -4   8   1   -0.05    0.35
   3  -8  -1    0.23    0.37
   3  -8  -1    0.53    0.43
   3  -8  -1    0.12    0.45
  -3   8   1    0.16    0.42
   3   8  -1    0.25    0.37
   3   8  -1    0.62    0.37
  -3   8   1    0.62    0.33
   3   8  -1   -0.11    0.32
   2  -8  -1   41.62    1.74
  -2  -8   1   39.69    1.66
   2  -8  -1   40.67    1.51
   2   8  -1   41.70    1.21
   2   8  -1   39.75    1.57
  -2   8   1   38.73    1.55
  -2   8   1   41.20    1.43
  -2   8   1   38.40    1.58
   2   8  -1   38.95    1.24
   2   8  -1   40.67    1.58
  -1  -8   1    4.62    0.74
   1  -8  -1    4.14    0.73
   1  -8  -1    3.44    0.52
  -1   8   1    4.27    0.52
   1   8  -1    3.58    0.56
  -1   8   1    2.94    0.57
   1   8  -1    3.90    0.59
  -1   8   1    3.51    0.54
  -1   8   1    4.16    0.58
   1   8  -1    3.56    0.42
   1   8  -1    3.67    0.39
   0  -8  -1    4.25    0.48
   0  -8  -1    5.14    0.83
   0  -8   1    3.54    0.48
   0  -8   1    3.86    0.57
   0   8  -1    4.47    0.47
   0   8   1    3.60    0.51
   0   8   1    3.72    0.53
   0   8  -1    3.87    0.50
   0   8   1    3.35    0.51
   0   8   1    4.12    0.51
   1  -8   1    8.20    0.62
  -1  -8  -1    8.33    0.95
  -1  -8  -1    9.33    0.65
   1  -8   1    7.96    0.72
  -1  -8  -1    7.34    0.52
  -1   8  -1    8.10    0.69
  -1   8  -1    7.64    0.67
   1   8   1    7.51    0.59
  -1   8  -1    6.86    0.65
  -1   8  -1    8.42    0.62
   1   8   1    7.67    0.67
   1   8   1    8.11    0.63
   2  -8   1   68.78    2.34
   2  -8   1   69.84    2.23
   2  -8   1   69.02    2.26
  -2  -8  -1   64.54    2.04
  -2  -8  -1   65.78    2.56
   2   8   1   67.92    2.32
   2   8   1   70.09    2.15
  -2   8  -1   68.41    2.37
   2   8   1   68.96    2.07
   2   8   1   69.00    2.17
  -2   8  -1   66.89    2.29
  -3  -8  -1    3.14    0.51
   3  -8   1    3.23    0.56
   3  -8   1    5.11    0.74
   3  -8   1    5.19    0.76
  -3  -8  -1    4.13    0.78
   3   8   1    4.39    0.73
  -3   8  -1    4.85    0.68
   3   8   1    4.82    0.49
   3   8   1    4.73    0.52
  -3   8  -1    4.07    0.77
   3   8   1    4.72    0.51
   4  -8   1   74.23    2.47
   4  -8   1   79.05    2.82
   4  -8   1   77.22    2.71
  -4  -8  -1   75.20    2.34
   4   8   1   78.29    2.99
   4   8   1   77.13    2.71
  -4   8  -1   77.19    2.76
  -4   8  -1   78.83    2.73
   4   8   1   79.49    2.38
   4   8   1   80.02    2.42
   5  -8   1    5.19    0.97
   5  -8   1    4.48    0.79
   5  -8   1    4.96    0.96
  -5  -8  -1    3.64    0.50
   5   8   1    3.06    0.54
  -5   8  -1    4.15    0.79
  -5   8  -1    3.78    0.65
   5   8   1    4.14    0.74
   5   8   1    3.27    0.58
   5   8   1    3.56    0.76
   6  -8   1  134.10    4.64
  -6  -8  -1  133.06    3.92
   6  -8   1  135.99    4.09
   6  -8   1  140.12    4.51
  -6   8  -1  143.73    4.93
   6   8   1  139.96    4.48
   6   8   1  132.13    4.76
  -6   8  -1  136.17    4.50
   6   8   1  140.00    4.09
   6   8   1  133.93    4.06
   7  -8   1    1.68    0.64
  -7  -8  -1    1.42    0.44
   7  -8   1    0.54    0.78
   7  -8   1    0.80    0.70
   7   8   1    1.04    0.79
   7   8   1    1.38    0.49
  -7   8  -1    1.99    0.68
   7   8   1    0.56    0.58
   7   8   1    0.47    0.74
   8  -8   1   74.73    3.17
   8  -8   1   76.64    3.45
  -8  -8  -1   70.41    2.50
  -8   8  -1   74.57    3.16
   8   8   1   76.87    2.71
   8   8   1   72.85    3.07
   8   8   1   74.70    3.51
   9  -8   1    6.97    1.47
   9  -8   1    9.25    1.61
   9   8   1    6.90    1.42
  -9   8  -1    6.46    1.20
   9   8   1    7.30    1.21
   9   8   1    8.05    1.09
  10  -8   1   19.56    2.48
  10  -8   1   16.19    2.17
  10   8   1   17.67    2.42
 -10   8  -1   13.46    2.20
  10   8   1   16.90    1.51
  10   8   1   16.55    2.22
  11  -8   1    2.14    2.32
  11  -8   1    0.07    1.68
  11   8   1    0.75    0.99
 -11   8  -1    1.68    1.55
  11   8   1    1.16    1.57
  12  -8   1   31.69    4.31
  12   8   1   32.31    3.92
 -12   8  -1   37.63    3.86
  12   8   1   35.69    2.53
  13  -9  -1   15.75    2.71
  13   9  -1   16.83    2.91
 -13   9   1   12.63    2.76
  13   9  -1   18.68    2.35
  12  -9  -1    6.93    2.34
  12  -9  -1    5.00    1.84
 -12   9   1   10.38    2.19
  12   9  -1    5.99    2.04
  11  -9  -1   31.38    3.32
  11  -9  -1   29.28    3.07
  11   9  -1   26.72    2.90
 -11   9   1   28.04    2.76
  11   9  -1   29.06    1.86
  10  -9  -1    2.73    1.19
  10  -9  -1    5.79    1.64
 -10   9   1    2.55    1.20
  10   9  -1    6.03    0.86
  10   9  -1    4.57    1.35
  10   9  -1    4.29    1.09
   9  -9  -1   29.54    2.50
   9  -9  -1   27.76    2.06
   9   9  -1   27.67    1.94
  -9   9   1   27.01    2.10
   9   9  -1   25.92    2.24
   9   9  -1   26.27    1.36
   8  -9  -1    5.38    1.07
  -8  -9   1    5.44    1.02
   8  -9  -1    5.02    0.97
   8   9  -1    4.73    0.68
  -8   9   1    5.08    0.95
   8   9  -1    5.33    1.12
   8   9  -1    4.36    0.70
   8   9  -1    4.97    0.90
   7  -9  -1  128.98    4.74
  -7  -9   1  130.03    4.08
   7  -9  -1  132.40    4.39
   7   9  -1  124.55    4.67
   7   9  -1  134.84    3.74
   7   9  -1  127.68    3.75
  -7   9   1  129.79    4.52
  -6  -9   1    8.77    0.90
   6  -9  -1    7.80    1.26
   6  -9  -1   10.24    1.24
   6   9  -1    9.93    1.21
  -6   9   1    8.12    1.10
  -6   9   1   11.61    1.47
   6   9  -1    9.32    0.62
   6   9  -1   10.18    1.09
   5  -9  -1  357.03    9.61
   5  -9  -1  356.38   10.10
   5  -9  -1  354.73   10.42
   5   9  -1  358.13   10.10
  -5   9   1  376.27   10.41
  -5   9   1  353.67   10.08
   5   9  -1  357.31    9.91
   5   9  -1  356.44   10.38
   4  -9  -1    2.96    0.64
   4  -9  -1    2.72    0.65
   4   9  -1    3.28    0.58
  -4   9   1    3.51    0.68
   4   9  -1    3.22    0.54
   4   9  -1    2.99    0.63
  -4   9   1    3.18    0.56
  -3  -9   1  144.42    4.62
   3  -9  -1  140.69    4.40
   3  -9  -1  150.99    4.70
   3   9  -1  145.82    4.48
  -3   9   1  145.98    4.53
  -3   9   1  150.55    4.24
   3   9  -1  156.09    4.46
  -3   9   1  148.89    4.51
   2  -9  -1    1.60    0.45
  -2  -9   1    1.85    0.52
   2  -9  -1    1.65    0.50
   2   9  -1    1.64    0.47
  -2   9   1    1.45    0.45
  -2   9   1    1.71    0.37
   2   9  -1    1.42    0.41
   2   9  -1    1.78    0.28
   2   9  -1    1.83    0.34
  -2   9   1    1.88    0.42
   1  -9  -1  171.88    5.25
   1  -9  -1  166.08    4.77
  -1  -9   1  163.09    5.17
  -1   9   1  178.38    4.93
   1   9  -1  170.08    4.70
  -1   9   1  163.80    4.81
  -1   9   1  167.37    4.91
   1   9  -1  171.20    4.94
   1   9  -1  166.84    4.64
   1   9  -1  169.16    4.95
  -1   9   1  155.50    4.78
   0  -9   1    1.37    0.36
   0  -9   1    1.37    0.46
   0  -9  -1    1.38    0.37
   0  -9  -1    1.91    0.57
   0   9  -1    1.31    0.38
   0   9   1    1.64    0.38
   0   9   1    2.42    0.42
   0   9   1    1.78    0.37
   0   9  -1    1.89    0.40
   0   9   1    1.39    0.37
   0   9  -1    1.40    0.36
  -1  -9  -1  388.59   11.09
   1  -9   1  393.40   10.65
   1  -9   1  377.72   10.41
  -1  -9  -1  381.48   10.26
   1   9   1  409.87   10.49
   1   9   1  374.63   10.56
   1   9   1  373.89   10.47
  -1   9  -1  385.75   10.54
  -1   9  -1  408.89   10.70
  -1   9  -1  364.28   10.44
  -1   9  -1  383.43   10.52
   2  -9   1    4.35    0.57
   2  -9   1    3.63    0.65
  -2  -9  -1    4.29    0.81
   2  -9   1    4.28    0.70
   2   9   1    3.25    0.54
  -2   9  -1    3.50    0.63
   2   9   1    3.84    0.53
   2   9   1    2.78    0.48
  -2   9  -1    4.54    0.74
   2   9   1    3.92    0.58
   3  -9   1   57.92    2.11
   3  -9   1   56.06    1.98
  -3  -9  -1   55.65    2.35
  -3  -9  -1   53.67    1.80
   3  -9   1   55.05    2.16
   3   9   1   55.22    2.13
   3   9   1   56.81    1.90
   3   9   1   57.43    1.81
   3   9   1   56.59    1.84
  -3   9  -1   59.46    2.20
  -3   9  -1   56.33    2.15
  -4  -9  -1    1.11    0.44
   4  -9   1    0.85    0.44
   4  -9   1    0.68    0.54
   4  -9   1    1.06    0.53
  -4  -9  -1    1.30    0.49
   4   9   1    1.09    0.51
  -4   9  -1    1.17    0.65
   4   9   1    0.79    0.33
   4   9   1    1.26    0.37
   4   9   1    0.85    0.37
  -4   9  -1    0.53    0.41
  -5  -9  -1  131.99    3.84
   5  -9   1  137.45    4.55
   5  -9   1  137.57    4.07
   5  -9   1  139.39    4.40
  -5   9  -1  132.10    4.38
  -5   9  -1  137.05    4.71
   5   9   1  134.61    4.38
   5   9   1  134.50    3.94
   6  -9   1   44.27    2.16
  -6  -9  -1   44.47    1.56
   6  -9   1   46.12    1.80
   6  -9   1   43.27    2.23
  -6   9  -1   42.60    2.22
   6   9   1   40.99    1.70
   6   9   1   44.73    1.69
  -6   9  -1   44.89    2.13
   6   9   1   41.83    2.27
   7  -9   1    6.86    1.28
   7  -9   1    6.98    1.15
  -7  -9  -1    7.33    0.78
   7  -9   1    6.40    1.08
   7   9   1    8.11    0.84
  -7   9  -1    7.98    1.29
   7   9   1    8.53    1.41
   7   9   1    6.54    1.08
   7   9   1    7.53    1.04
   8  -9   1    2.47    1.06
   8  -9   1    1.87    0.91
   8   9   1    2.03    0.94
   8   9   1    0.57    0.52
  -8   9  -1    1.42    0.86
   8   9   1    1.08    0.83
   9  -9   1    2.49    1.09
   9  -9   1    1.57    1.27
  -9   9  -1    0.57    0.99
   9   9   1    3.18    0.79
   9   9   1    3.58    1.20
   9   9   1    1.49    1.05
  10  -9   1   -0.94    1.27
  10  -9   1    1.88    1.52
 -10   9  -1   -1.13    1.19
  10   9   1    1.34    0.81
  10   9   1    0.76    1.30
  10   9   1    0.64    1.28
  11  -9   1    9.43    2.18
 -11   9  -1   16.50    2.65
  11   9   1   16.81    1.77
  11   9   1   12.96    2.22
  12  -9   1    5.26    2.63
  12  -9   1   -1.94    1.88
  12   9   1    1.46    2.00
 -12   9  -1    1.06    2.15
  12   9   1    0.25    1.12
  12 -10  -1   -0.06    2.27
  12 -10  -1    2.24    1.91
 -12  10   1   -1.91    1.95
  12  10  -1   -1.53    1.65
  12  10  -1    1.28    1.07
  11 -10  -1    4.39    2.58
  11 -10  -1    3.79    1.88
 -11  10   1    7.69    2.85
  11  10  -1    3.86    1.56
  10 -10  -1   29.44    2.55
  10 -10  -1   38.21    3.24
 -10  10   1   31.76    2.50
  10  10  -1   35.29    1.77
  10  10  -1   37.58    2.90
  10  10  -1   30.30    2.26
   9 -10  -1   -0.38    1.00
   9 -10  -1   -0.81    1.06
   9  10  -1   -0.05    0.49
   9  10  -1    0.38    0.90
  -9  10   1   -0.39    0.92
   9  10  -1    0.58    0.94
  -8 -10   1   15.35    1.34
   8 -10  -1   17.38    1.64
   8 -10  -1   23.07    2.08
   8  10  -1   20.03    1.86
   8  10  -1   17.89    1.59
   8  10  -1   18.00    1.15
  -8  10   1   22.29    1.80
   8  10  -1   19.24    1.07
  -7 -10   1    0.67    0.54
   7 -10  -1    0.09    0.73
   7 -10  -1    0.60    0.78
   7  10  -1    0.46    0.35
   7  10  -1    0.69    0.62
  -7  10   1    1.89    0.74
   7  10  -1    0.47    0.43
   7  10  -1    1.28    0.71
   6 -10  -1   15.01    1.52
   6 -10  -1   15.11    1.47
   6  10  -1   16.16    0.77
   6  10  -1   14.70    1.40
  -6  10   1   19.03    1.77
   6  10  -1   16.18    0.72
  -6  10   1   17.71    1.38
   5 -10  -1    0.83    0.40
   5 -10  -1    1.32    0.63
  -5  10   1    0.81    0.73
   5  10  -1    0.95    0.63
  -5  10   1    1.41    0.54
   5  10  -1    0.84    0.54
   5  10  -1    0.77    0.47
   4 -10  -1   -0.08    0.41
   4 -10  -1    0.21    0.46
   4 -10  -1    0.13    0.52
  -4 -10   1    0.35    0.45
   4  10  -1    0.66    0.45
  -4  10   1    0.03    0.42
  -4  10   1    0.19    0.67
   4  10  -1    0.38    0.43
   3 -10  -1    8.18    0.96
   3 -10  -1    7.72    0.91
  -3 -10   1    7.43    0.92
  -3  10   1    8.02    0.80
   3  10  -1    8.33    0.94
  -3  10   1    7.09    0.71
   3  10  -1    6.28    0.51
   3  10  -1    6.57    0.78
  -3  10   1    5.73    0.95
   3  10  -1    7.13    0.45
   2 -10  -1   11.40    1.09
  -2 -10   1   10.48    1.05
   2 -10  -1   11.23    0.90
   2  10  -1   11.06    0.97
  -2  10   1   11.47    0.81
  -2  10   1   10.50    0.95
   2  10  -1   10.40    0.98
  -2  10   1   11.40    0.87
   2  10  -1   10.60    0.59
   1 -10  -1   22.30    1.08
   1 -10  -1   20.98    1.39
  -1 -10   1   22.49    1.43
  -1  10   1   23.56    1.15
  -1  10   1   21.82    1.08
   1  10  -1   22.25    0.98
  -1  10   1   21.46    1.15
  -1  10   1   20.91    1.11
   1  10  -1   22.60    1.16
   1  10  -1   22.21    1.22
   1  10  -1   21.87    0.93
   0 -10   1    7.25    0.88
   0 -10   1    6.20    0.66
   0 -10  -1    5.40    0.63
   0 -10  -1    7.25    1.00
   0  10   1    6.56    0.69
   0  10  -1    6.86    0.63
   0  10   1    7.31    0.67
   0  10   1    6.55    0.69
   0  10   1    6.36    0.67
   0  10  -1    5.23    0.66
   0  10  -1    7.43    0.74
   1 -10   1   12.25    0.96
  -1 -10  -1    8.63    1.15
   1 -10   1   10.78    0.82
  -1 -10  -1   11.76    0.71
  -1  10  -1   10.50    0.82
  -1  10  -1   10.31    0.82
  -1  10  -1   10.83    0.85
   1  10   1   10.63    0.78
  -1  10  -1   10.93    0.86
   1  10   1   11.83    0.83
   1  10   1   10.92    0.87
   2 -10   1   28.10    1.43
  -2 -10  -1   28.03    1.69
   2 -10   1   26.94    1.28
   2 -10   1   29.91    1.33
   2  10   1   28.99    1.25
   2  10   1   29.86    1.15
  -2  10  -1   29.59    1.42
  -2  10  -1   31.11    1.45
   2  10   1   30.74    1.33
   2  10   1   28.13    1.39
   3 -10   1    4.51    0.66
  -3 -10  -1    4.89    0.96
   3 -10   1    5.59    0.84
   3 -10   1    5.14    0.84
   3  10   1    5.30    0.81
   3  10   1    4.89    0.59
  -3  10  -1    4.26    0.76
   3  10   1    6.79    0.72
   3  10   1    5.37    0.62
  -3  10  -1    5.30    0.80
   4 -10   1  163.77    4.88
  -4 -10  -1  157.65    5.40
   4 -10   1  165.61    5.22
   4 -10   1  169.29    5.10
   4  10   1  166.43    4.69
  -4  10  -1  162.91    5.12
  -4  10  -1  173.31    5.25
   4  10   1  159.96    4.64
   4  10   1  169.59    5.16
   4  10   1  171.35    4.81
   5 -10   1   15.31    1.52
  -5 -10  -1   13.66    0.79
   5 -10   1   14.96    1.35
   5 -10   1   14.33    1.13
   5  10   1   14.95    1.41
  -5  10  -1   14.80    1.48
   5  10   1   13.77    0.89
   5  10   1   13.25    0.93
   5  10   1   13.87    1.41
  -5  10  -1   13.62    1.20
  -6 -10  -1  130.39    3.83
   6 -10   1  137.25    4.11
   6 -10   1  133.42    4.68
   6 -10   1  136.90    4.53
  -6  10  -1  134.25    4.50
   6  10   1  130.69    3.98
   6  10   1  130.15    4.82
   6  10   1  130.75    4.47
  -6  10  -1  130.92    4.54
   6  10   1  133.51    4.03
  -7 -10  -1   11.81    0.90
   7 -10   1   12.05    1.49
   7 -10   1   13.77    1.59
   7 -10   1   12.05    1.23
   7  10   1    9.28    1.54
   7  10   1   12.21    1.50
  -7  10  -1   11.50    1.42
   7  10   1    9.34    1.19
   7  10   1   10.82    0.94
   8 -10   1   18.61    2.02
   8 -10   1   21.06    1.92
  -8  10  -1   17.22    1.77
   8  10   1   18.81    1.27
   8  10   1   20.06    1.85
   8  10   1   16.41    1.94
   9 -10   1   15.55    1.97
   9 -10   1   15.03    2.24
   9  10   1   12.39    2.07
  -9  10  -1   12.07    1.94
   9  10   1   11.39    1.89
   9  10   1   14.60    1.31
  10 -10   1   30.46    3.00
  10 -10   1   20.72    2.57
  10  10   1   24.98    2.49
  10  10   1   24.37    1.77
  10  10   1   22.03    2.78
 -10  10  -1   25.98    2.52
  11 -10   1    4.54    3.13
  11 -10   1    3.91    2.05
 -11  10  -1    6.96    3.11
  11  10   1    2.84    1.71
  11  10   1    1.77    1.03
  12  10   1   20.43    2.26
 -12  10  -1   14.64    2.62
  12  10   1   17.79    3.59
  12 -11  -1    7.63    2.55
  12 -11  -1    4.78    2.08
  12  11  -1    6.97    1.15
  12  11  -1    7.69    2.04
  11 -11  -1    5.48    2.18
  11  11  -1   10.80    1.49
  11  11  -1    9.12    2.00
 -11  11   1    8.85    1.94
  10 -11  -1    6.84    1.73
  10 -11  -1    2.41    1.36
  10  11  -1    1.90    1.30
  10  11  -1    4.69    0.81
  10  11  -1    2.28    1.12
 -10  11   1    5.15    1.36
   9 -11  -1   20.05    2.08
   9 -11  -1   16.17    2.26
  -9  11   1   18.76    1.99
   9  11  -1   20.12    1.19
   9  11  -1   18.38    1.96
   9  11  -1   16.55    2.07
   8 -11  -1   44.76    2.46
   8 -11  -1   51.92    2.93
  -8 -11   1   47.77    2.11
   8  11  -1   49.30    1.77
   8  11  -1   46.99    2.78
   8  11  -1   45.23    1.83
   8  11  -1   45.30    2.38
  -8  11   1   47.33    2.52
   7 -11  -1  112.79    4.04
  -7 -11   1  113.03    3.69
   7 -11  -1  112.97    4.40
   7  11  -1  107.99    3.33
   7  11  -1  112.46    4.37
  -7  11   1  115.37    4.18
   7  11  -1  118.07    3.33
   7  11  -1  110.83    3.97
   6 -11  -1   48.51    1.74
   6 -11  -1   52.72    2.43
   6 -11  -1   51.32    2.52
   6  11  -1   48.48    2.49
   6  11  -1   48.03    2.19
  -6  11   1   48.50    2.31
  -6  11   1   48.84    2.55
   6  11  -1   52.33    1.61
   6  11  -1   50.72    1.60
   5 -11  -1  149.89    5.17
   5 -11  -1  150.57    4.47
   5 -11  -1  158.29    4.96
  -5  11   1  156.38    5.03
  -5  11   1  154.89    4.99
   5  11  -1  151.56    4.69
   5  11  -1  164.11    4.34
   5  11  -1  156.53    5.05
  -4 -11   1   49.56    2.30
   4 -11  -1   51.77    2.31
   4 -11  -1   49.72    2.10
   4 -11  -1   51.91    1.84
   4  11  -1   49.27    2.08
   4  11  -1   53.27    2.07
  -4  11   1   48.13    2.24
   4  11  -1   51.39    1.60
   4  11  -1   49.27    1.53
  -4  11   1   49.98    2.15
   3 -11  -1  179.25    5.64
   3 -11  -1  179.30    5.32
  -3 -11   1  177.69    5.66
  -3  11   1  176.32    5.16
   3  11  -1  178.06    5.42
  -3  11   1  178.43    5.44
   3  11  -1  179.26    4.89
   3  11  -1  174.27    4.97
   3  11  -1  185.44    5.41
  -3  11   1  180.55    5.46
  -2 -11   1  152.90    5.04
   2 -11  -1  158.40    5.05
   2 -11  -1  152.23    4.59
  -2  11   1  150.02    4.73
   2  11  -1  161.45    4.80
  -2  11   1  152.46    4.58
  -2  11   1  159.82    4.77
   2  11  -1  154.00    4.73
   2  11  -1  152.28    4.33
  -1 -11   1   16.99    1.32
   1 -11  -1   14.64    0.91
   1 -11  -1   15.14    1.30
   1  11  -1   14.54    0.82
  -1  11   1   15.06    1.02
   1  11  -1   15.71    1.09
   1  11  -1   15.68    1.02
   1  11  -1   14.85    0.84
  -1  11   1   14.63    1.01
  -1  11   1   13.19    1.01
  -1  11   1   14.22    0.96
   0 -11  -1   45.57    2.22
   0 -11   1   46.37    1.64
   0 -11  -1   46.00    1.64
   0 -11   1   48.55    2.04
   0  11  -1   45.78    1.72
   0  11   1   44.03    1.79
   0  11  -1   48.86    1.91
   0  11   1   45.99    1.81
   0  11  -1   44.88    1.81
   0  11   1   49.57    1.85
   0  11  -1   44.91    1.67
   0  11   1   44.48    1.69
   1 -11   1  162.72    4.73
  -1 -11  -1  163.57    5.46
  -1 -11  -1  161.51    4.56
   1 -11   1  163.60    5.04
   1  11   1  165.82    4.94
  -1  11  -1  163.99    4.86
  -1  11  -1  174.12    5.06
  -1  11  -1  162.50    4.89
  -1  11  -1  150.57    4.77
   1  11   1  168.85    4.85
   2 -11   1  113.59    3.70
   2 -11   1  109.40    3.64
   2 -11   1  105.19    3.49
  -2 -11  -1  109.06    4.07
  -2  11  -1  114.28    3.63
  -2  11  -1  118.56    3.77
   2  11   1  109.67    3.45
   2  11   1  117.26    3.55
   2  11   1  114.47    3.33
   2  11   1  111.40    3.64
   3 -11   1   86.39    2.95
   3 -11   1   91.08    3.21
  -3 -11  -1   88.88    3.48
   3 -11   1   90.72    3.08
  -3  11  -1   92.72    3.18
   3  11   1   90.08    2.91
  -3  11  -1   95.01    3.25
   3  11   1   92.82    2.79
   3  11   1   90.52    3.16
   3  11   1   93.10    2.90
  -4 -11  -1   41.77    2.29
   4 -11   1   42.57    1.96
   4 -11   1   42.90    1.78
   4 -11   1   43.45    2.04
   4  11   1   41.30    1.56
   4  11   1   42.27    1.97
  -4  11  -1   40.80    2.00
   4  11   1   43.89    1.55
   4  11   1   38.97    1.70
  -5 -11  -1   30.94    1.91
   5 -11   1   30.38    1.80
   5 -11   1   27.65    1.50
   5  11   1   28.32    1.71
  -5  11  -1   30.99    1.88
   5  11   1   30.29    1.34
   5  11   1   29.53    1.32
  -5  11  -1   28.80    1.71
   6 -11   1    1.07    0.74
   6 -11   1    0.28    0.84
   6 -11   1    0.18    0.74
  -6 -11  -1    0.13    0.38
   6  11   1   -0.50    0.42
  -6  11  -1   -0.24    0.60
   6  11   1    0.34    0.60
  -6  11  -1    1.57    1.07
   6  11   1    0.30    0.68
   6  11   1    1.16    0.70
   7 -11   1    3.57    0.86
   7 -11   1    5.24    1.01
  -7 -11  -1    4.91    0.83
   7  11   1    3.94    1.10
   7  11   1    5.84    1.06
   7  11   1    4.80    0.82
  -7  11  -1    3.56    0.87
   7  11   1    5.83    1.10
   8 -11   1    7.92    1.41
   8 -11   1   13.44    1.84
   8  11   1    8.92    1.05
  -8  11  -1    8.81    1.29
   8  11   1    8.92    1.81
   8  11   1   10.07    1.44
   9 -11   1    4.88    1.36
   9 -11   1    7.06    1.58
   9  11   1    5.39    0.87
   9  11   1    3.42    1.32
  -9  11  -1    4.31    1.27
   9  11   1    6.13    1.35
  10 -11   1    3.71    1.63
  10 -11   1    5.20    1.89
  10  11   1    4.90    2.49
 -10  11  -1    6.55    1.59
  10  11   1    3.18    1.39
  11 -11   1    8.88    2.32
  11 -11   1    6.42    2.27
  11  11   1   10.90    1.69
  11  11   1    8.32    2.03
 -11  11  -1    6.67    2.02
  12 -11   1    3.66    2.59
  12  11   1   -2.33    1.99
  12  11   1   -1.60    1.18
 -12  11  -1   -1.19    2.16
  12 -12  -1    5.05    2.72
  12 -12  -1    2.39    2.06
 -12  12   1    0.62    2.04
  12  12  -1    3.10    1.13
  12  12  -1    3.37    2.06
  11 -12  -1    2.78    2.24
  11 -12  -1   -1.32    2.03
  11  12  -1    1.09    1.59
 -11  12   1    0.38    1.63
  11  12  -1    1.75    0.85
  10 -12  -1    4.38    2.17
  10 -12  -1    2.52    1.50
  10  12  -1    1.89    1.14
 -10  12   1    6.66    1.57
  10  12  -1    4.83    0.81
  10  12  -1    3.84    1.42
   9 -12  -1    2.29    1.20
   9 -12  -1    4.31    1.51
   9  12  -1    4.79    0.92
   9  12  -1    2.62    1.11
  -9  12   1    3.12    1.19
   9  12  -1    2.49    1.22
   8 -12  -1   14.54    1.81
   8 -12  -1   15.21    2.02
  -8 -12   1   17.14    1.40
   8  12  -1   16.10    1.98
   8  12  -1   18.27    1.79
   8  12  -1   15.93    1.19
   8  12  -1   17.91    1.04
  -8  12   1   15.53    1.74
  -7 -12   1    2.55    0.69
   7 -12  -1    3.37    0.91
   7 -12  -1    3.46    1.04
   7  12  -1    3.91    0.59
   7  12  -1    3.67    0.62
   7  12  -1    3.45    1.02
   7  12  -1    3.55    0.90
  -7  12   1    2.62    0.83
   6 -12  -1   16.90    1.69
   6 -12  -1   15.91    1.58
  -6 -12   1   14.55    1.49
   6 -12  -1   15.23    1.10
  -6  12   1   12.73    1.93
   6  12  -1   16.24    1.24
   6  12  -1   14.35    1.34
   6  12  -1   14.71    1.51
   6  12  -1   15.45    0.83
   6  12  -1   13.48    0.76
  -6  12   1   14.15    1.37
   5 -12  -1    3.23    0.89
  -5 -12   1    3.51    0.79
   5 -12  -1    2.49    0.62
   5 -12  -1    2.30    0.77
  -5  12   1    2.91    0.74
  -5  12   1    3.25    1.03
   5  12  -1    3.52    0.72
   5  12  -1    3.58    0.49
   5  12  -1    4.01    0.53
   5  12  -1    3.49    0.75
  -4 -12   1   12.57    1.33
   4 -12  -1   13.18    0.98
   4 -12  -1   13.09    1.28
   4  12  -1   12.60    0.76
   4  12  -1   11.39    1.13
   4  12  -1   12.37    1.21
  -4  12   1   10.76    1.43
   4  12  -1   12.14    0.66
  -4  12   1   12.83    1.48
  -3 -12   1   10.50    1.21
   3 -12  -1    8.80    1.19
   3 -12  -1    8.67    1.06
  -3  12   1    7.90    1.26
   3  12  -1   10.86    1.17
  -3  12   1    8.83    0.96
   3  12  -1   10.03    0.64
  -3  12   1    8.09    0.93
   3  12  -1    8.27    0.97
   3  12  -1    8.80    0.67
  -2 -12   1    1.83    0.71
   2 -12  -1    1.55    0.55
   2 -12  -1    1.28    0.61
   2  12  -1    0.89    0.62
   2  12  -1    1.50    0.39
   2  12  -1    1.09    0.48
  -2  12   1    0.83    0.48
   2  12  -1    1.47    0.39
  -2  12   1    1.39    0.46
  -2  12   1    0.63    0.59
   1 -12  -1   17.16    1.36
   1 -12  -1   15.99    1.04
  -1 -12   1   14.69    1.35
  -1  12   1   15.68    1.13
  -1  12   1   14.64    1.11
   1  12  -1   15.42    0.91
  -1  12   1   14.91    1.10
   1  12  -1   16.29    0.92
   1  12  -1   16.30    1.10
  -1  12   1   16.17    1.08
   1  12  -1   15.49    1.20
   0 -12   1    1.54    0.59
   0 -12  -1    0.32    0.60
   0 -12  -1    0.90    0.51
   0 -12   1    1.06    0.48
   0  12  -1    0.40    0.39
   0  12  -1    0.93    0.48
   0  12   1    1.27    0.50
   0  12   1    0.63    0.49
   0  12  -1    1.19    0.40
   0  12   1    1.47    0.52
   0  12  -1    1.02    0.47
   0  12   1    0.94    0.48
   1 -12   1   35.56    1.77
  -1 -12  -1   37.66    1.59
   1 -12   1   36.99    1.54
  -1 -12  -1   37.47    2.10
  -1  12  -1   31.68    1.57
   1  12   1   35.40    1.62
   1  12   1   35.25    1.54
   1  12   1   38.69    1.62
  -1  12  -1   35.17    1.61
  -1  12  -1   38.11    1.74
  -1  12  -1   34.87    1.58
   2 -12   1   19.35    1.99
   2 -12   1   23.31    1.47
  -2 -12  -1   22.92    1.71
  -2  12  -1   22.72    1.39
   2  12   1   22.42    1.16
  -2  12  -1   22.91    1.40
   2  12   1   24.89    1.37
   2  12   1   23.44    1.07
   2  12   1   23.32    1.34
  -3 -12  -1   63.55    2.86
   3 -12   1   61.88    2.39
   3 -12   1   57.10    2.25
   3 -12   1   61.42    2.51
   3  12   1   63.24    2.25
   3  12   1   60.93    2.17
  -3  12  -1   61.01    2.49
   3  12   1   62.20    2.48
   3  12   1   63.53    2.08
  -3  12  -1   61.89    2.48
   4 -12   1    5.88    0.92
  -4 -12  -1    5.32    1.02
   4 -12   1    5.61    0.99
   4 -12   1    6.16    0.97
   4  12   1    6.58    0.72
   4  12   1    6.00    0.81
   4  12   1    7.06    0.81
  -4  12  -1    7.82    1.06
   4  12   1    8.09    1.20
  -4  12  -1    6.89    1.27
  -5 -12  -1   23.30    1.80
   5 -12   1   20.96    1.63
   5 -12   1   21.98    1.43
   5 -12   1   20.52    1.67
   5  12   1   22.15    1.18
   5  12   1   23.45    1.60
  -5  12  -1   22.21    1.55
   5  12   1   20.25    1.20
  -5  12  -1   23.71    1.85
  -6 -12  -1   55.14    2.86
   6 -12   1   53.96    2.68
   6 -12   1   54.38    2.66
  -6 -12  -1   52.78    1.86
   6 -12   1   53.37    2.24
   6  12   1   55.99    2.08
  -6  12  -1   54.08    2.58
  -6  12  -1   51.39    2.85
   6  12   1   55.95    2.09
   6  12   1   55.61    2.56
   7 -12   1   30.02    2.10
  -7 -12  -1   28.15    2.21
   7 -12   1   33.12    2.21
   7 -12   1   32.07    1.79
  -7  12  -1   30.77    2.06
   7  12   1   28.63    1.53
   7  12   1   25.88    1.72
   7  12   1   26.62    2.03
   8 -12   1   46.26    2.96
   8 -12   1   54.31    2.84
  -8  12  -1   50.19    2.77
   8  12   1   48.59    2.15
   8  12   1   53.62    3.18
   8  12   1   49.85    2.73
   9 -12   1   16.78    2.27
   9  12   1   20.33    2.33
  -9  12  -1   22.47    2.29
   9  12   1   17.35    2.48
   9  12   1   15.61    1.44
  10 -12   1   -1.44    2.81
  10 -12   1   -1.41    1.60
 -10  12  -1    3.74    1.65
  10  12   1   -0.38    1.29
  10  12   1   -1.51    0.87
  10  12   1   -1.78    1.40
  11 -12   1    5.84    2.26
  11 -12   1    3.41    2.04
  11  12   1    0.55    1.78
  11  12   1    3.37    1.21
 -11  12  -1    4.67    2.00
  12 -12   1   11.41    2.87
 -12 -12  -1   14.03    3.21
 -12  12  -1   12.20    2.56
  12  12   1   11.78    1.78
  12 -13  -1   10.01    2.49
  12 -13  -1   23.18    4.24
 -12 -13   1   19.46    3.16
 -12  13   1   13.88    2.56
  12  13  -1   12.95    1.55
  11 -13  -1    2.46    2.04
  11 -13  -1   -1.59    2.14
  11  13  -1   -2.45    1.48
  11  13  -1    0.17    0.85
 -11  13   1   -0.98    1.70
  10 -13  -1   20.87    2.76
  10 -13  -1   23.72    3.16
  10  13  -1   22.26    4.36
 -10  13   1   24.23    4.64
  10  13  -1   24.85    2.42
   9 -13  -1    6.80    1.53
   9  13  -1    8.41    1.60
  -9  13   1    8.41    1.49
   9  13  -1    8.13    1.48
   9  13  -1    7.87    1.01
   8 -13  -1   28.87    2.48
   8 -13  -1   29.04    2.33
  -8 -13   1   32.73    1.78
   8  13  -1   30.42    2.43
   8  13  -1   30.10    1.48
   8  13  -1   31.62    2.17
  -8  13   1   33.15    2.29
   8  13  -1   28.87    1.38
   7 -13  -1   37.82    2.22
   7 -13  -1   36.80    2.61
  -7 -13   1   38.34    2.42
  -7 -13   1   35.40    1.83
   7  13  -1   37.91    1.49
   7  13  -1   38.46    1.54
  -7  13   1   36.53    2.26
   7  13  -1   39.08    2.23
   6 -13  -1   76.27    2.63
   6 -13  -1   80.30    3.24
   6 -13  -1   76.07    3.41
  -6 -13   1   78.77    3.40
  -6  13   1   76.74    3.20
   6  13  -1   76.77    2.41
   6  13  -1   75.32    2.81
   6  13  -1   79.58    2.39
   6  13  -1   77.80    3.12
  -6  13   1   70.28    3.36
   5 -13  -1   21.13    1.74
   5 -13  -1   19.28    1.72
  -5 -13   1   18.57    1.64
   5 -13  -1   15.87    1.30
   5  13  -1   17.58    1.48
   5  13  -1   19.90    1.42
  -5  13   1   20.07    1.93
   5  13  -1   18.57    0.93
  -5  13   1   18.57    1.45
   5  13  -1   21.00    0.92
   4 -13  -1  132.00    4.68
  -4 -13   1  138.00    4.84
   4 -13  -1  137.13    4.43
   4 -13  -1  132.21    4.12
   4  13  -1  132.31    4.05
  -4  13   1  134.79    4.55
   4  13  -1  135.93    3.82
   4  13  -1  137.16    4.42
   4  13  -1  134.49    4.45
  -4  13   1  132.75    4.49
  -3 -13   1   96.43    3.74
   3 -13  -1   95.73    3.64
   3 -13  -1   92.33    3.28
   3  13  -1   95.65    3.55
   3  13  -1   96.31    2.86
   3  13  -1   99.04    3.43
  -3  13   1   96.27    3.44
  -3  13   1   94.33    3.15
  -3  13   1   93.73    3.45
  -2 -13   1  149.67    5.22
   2 -13  -1  153.37    4.67
   2 -13  -1  156.55    5.20
   2  13  -1  156.90    4.94
  -2  13   1  147.32    4.65
  -2  13   1  147.64    4.82
   2  13  -1  154.29    4.50
  -2  13   1  160.69    4.89
   2  13  -1  155.14    4.85
   2  13  -1  154.21    4.42
   1 -13  -1    2.12    0.69
  -1 -13   1    2.92    0.78
   1 -13  -1    2.24    0.63
  -1  13   1    2.45    0.58
   1  13  -1    3.01    0.70
   1  13  -1    2.03    0.54
  -1  13   1    1.27    0.54
   1  13  -1    1.92    0.51
   1  13  -1    2.08    0.50
  -1  13   1    2.13    0.60
   0 -13   1  121.09    3.57
   0 -13   1  124.10    4.14
   0 -13  -1  120.36    3.61
   0 -13  -1  112.71    4.25
   0  13  -1  116.93    3.68
   0  13   1  111.61    3.68
   0  13  -1  117.50    3.86
   0  13   1  118.82    3.84
   0  13   1  128.63    3.90
   0  13  -1  118.60    3.74
   0  13  -1  124.14    4.00
   0  13   1  119.95    3.83
  -1 -13  -1   36.23    2.11
   1 -13   1   37.84    1.60
   1 -13   1   34.80    1.86
   1  13   1   35.23    1.60
  -1  13  -1   36.78    1.69
  -1  13  -1   40.04    1.85
   1  13   1   35.74    1.69
   1  13   1   37.87    1.70
  -1  13  -1   32.69    1.67
  -1  13  -1   35.81    1.69
  -2 -13  -1  161.30    5.57
   2 -13   1  148.92    4.82
   2 -13   1  160.17    5.08
   2 -13   1  157.89    4.79
   2  13   1  153.59    4.61
   2  13   1  152.85    4.75
  -2  13  -1  165.34    5.10
   2  13   1  161.36    4.90
   2  13   1  160.81    5.00
  -2  13  -1  160.71    4.96
   3 -13   1  154.54    5.05
   3 -13   1  156.94    4.83
   3 -13   1  156.56    4.86
  -3 -13  -1  147.43    5.89
   3  13   1  159.21    4.57
   3  13   1  161.13    4.79
  -3  13  -1  156.53    4.98
   4 -13   1   71.47    3.47
   4 -13   1   73.01    2.86
  -4 -13  -1   67.91    3.17
   4 -13   1   69.43    2.67
   4  13   1   73.09    2.53
   4  13   1   72.93    2.89
   4  13   1   73.24    2.47
  -4  13  -1   75.00    2.99
   4  13   1   73.44    2.42
  -4  13  -1   70.79    2.89
   5 -13   1   11.00    1.58
  -5 -13  -1   12.13    1.53
   5 -13   1   13.89    1.49
   5 -13   1   14.59    1.30
   5  13   1   11.47    0.99
  -5  13  -1   14.00    1.79
  -5  13  -1   14.56    1.44
   5  13   1   11.96    1.04
   5  13   1   11.31    1.39
   5  13   1   11.74    0.95
   6 -13   1   35.53    2.26
   6 -13   1   33.00    2.26
  -6 -13  -1   38.10    2.43
   6 -13   1   34.42    1.89
  -6 -13  -1   33.44    1.41
   6  13   1   31.72    2.09
  -6  13  -1   36.24    2.62
   6  13   1   35.68    1.62
  -6  13  -1   34.53    2.12
   6  13   1   32.18    1.64
  -7 -13  -1    1.37    0.94
   7 -13   1   -0.84    1.04
   7 -13   1   -0.71    0.99
   7 -13   1    2.98    1.10
   7  13   1    0.33    0.53
  -7  13  -1    1.82    0.94
   7  13   1   -0.89    0.82
   8 -13   1    4.74    1.34
   8 -13   1    3.64    1.39
  -8 -13  -1    5.13    1.38
  -8  13  -1    3.78    1.20
   8  13   1    4.25    0.82
   8  13   1    3.49    1.26
   9 -13   1    4.54    1.56
  -9 -13  -1    9.00    1.80
   9  13   1    5.91    1.42
   9  13   1    7.26    1.37
  10 -13   1    1.15    1.78
 -10 -13  -1    0.53    1.63
  10 -13   1   -0.78    1.91
  10  13   1   -1.09    1.34
  10  13   1    0.06    0.94
 -11 -13  -1    4.76    2.16
  11 -13   1    1.76    2.08
  11 -13   1    3.87    2.35
  11  13   1   -0.27    1.16
 -11  13  -1   -1.50    1.90
 -12 -13  -1    6.89    2.84
  12 -13   1   -2.18    2.42
  12 -13   1   -2.14    2.72
 -12  13  -1    0.63    2.48
  12  13   1    2.99    1.47
  12 -14  -1    0.78    2.73
 -12 -14   1    4.24    2.57
 -12  14   1    4.35    2.32
  11 -14  -1    9.08    2.26
  11 -14  -1    5.50    2.59
 -11 -14   1    8.04    2.20
 -11  14   1    3.61    1.89
  11  14  -1    4.98    1.14
  10 -14  -1    5.31    2.05
 -10 -14   1    5.19    1.76
  10 -14  -1    4.77    1.88
  10  14  -1    4.02    0.89
  10  14  -1    4.52    1.46
 -10  14   1    2.72    1.58
   9 -14  -1   16.71    2.63
   9 -14  -1   10.49    1.78
  -9 -14   1   14.02    2.44
   9  14  -1   12.62    1.23
  -9  14   1   12.60    2.22
   9  14  -1   12.77    2.00
  -8 -14   1    3.93    1.23
   8 -14  -1    2.84    1.29
   8 -14  -1    2.40    1.34
  -8 -14   1    3.91    1.10
   8  14  -1    3.08    0.64
   8  14  -1    4.01    1.18
  -8  14   1    4.68    1.18
  -7 -14   1    2.68    1.06
  -7 -14   1    0.95    0.69
   7 -14  -1    0.45    1.11
   7 -14  -1    1.72    0.96
  -7  14   1    2.87    0.96
   7  14  -1    2.01    0.50
   7  14  -1    2.21    0.64
   7  14  -1    1.76    0.90
   6 -14  -1    0.90    1.10
   6 -14  -1    0.31    0.76
  -6 -14   1    0.61    0.77
   6 -14  -1    0.64    0.90
   6  14  -1    1.09    0.73
   6  14  -1    0.29    0.47
  -6  14   1   -0.39    1.22
  -6  14   1    1.57    0.77
   6  14  -1    0.48    0.41
   6  14  -1    1.00    0.75
   5 -14  -1    1.05    0.92
  -5 -14   1   -0.08    0.73
   5 -14  -1   -1.29    0.69
   5 -14  -1    0.30    0.82
   5  14  -1    0.22    0.40
   5  14  -1    0.42    0.41
  -5  14   1    0.50    0.66
   5  14  -1    0.37    0.72
  -5  14   1    1.21    1.14
   5  14  -1   -0.32    0.67
   4 -14  -1    5.08    0.99
   4 -14  -1    3.41    0.72
   4 -14  -1    6.60    1.34
  -4 -14   1    4.50    1.38
   4  14  -1    4.41    0.67
   4  14  -1    5.76    1.08
  -4  14   1    4.75    1.14
  -4  14   1    4.57    0.85
   4  14  -1    5.91    0.66
   4  14  -1    8.41    1.43
   3 -14  -1    1.20    0.75
  -3 -14   1    1.57    0.89
   3  14  -1    1.79    0.47
  -3  14   1    0.46    0.59
  -3  14   1    1.09    0.65
   3  14  -1    1.97    0.65
   3  14  -1    2.25    0.85
  -3  14   1    1.33    0.91
  -2 -14   1   -0.07    0.74
   2 -14  -1   -0.25    0.66
   2 -14  -1   -0.14    0.68
  -2  14   1   -0.92    0.51
  -2  14   1   -0.36    0.65
   2  14  -1   -1.04    0.75
  -2  14   1   -0.36    0.58
   2  14  -1    0.46    0.44
   1 -14  -1   51.00    2.50
   1 -14  -1   49.28    2.00
  -1 -14   1   49.16    2.40
  -1  14   1   52.17    2.18
   1  14  -1   50.29    1.93
   1  14  -1   47.44    1.85
   1  14  -1   47.83    2.10
   1  14  -1   50.59    2.29
  -1  14   1   49.07    2.07
  -1  14   1   49.61    2.15
   0 -14   1    8.08    1.32
   0 -14  -1    8.14    1.36
   0 -14  -1    9.82    1.04
   0  14  -1    9.70    0.97
   0  14   1    8.59    0.99
   0  14   1    9.49    1.10
   0  14  -1    8.12    0.94
   0  14   1    9.04    0.98
   0  14   1    8.07    1.05
   0  14  -1    8.97    1.10
   0  14  -1    8.32    0.85
   1 -14   1   23.07    1.61
  -1 -14  -1   22.61    1.84
   1 -14   1   25.61    1.42
   1  14   1   22.77    1.30
  -1  14  -1   24.07    1.42
   1  14   1   22.59    1.43
  -1  14  -1   21.86    1.39
   1  14   1   24.00    1.48
  -1  14  -1   24.02    1.54
  -1  14  -1   20.10    1.36
   1  14   1   22.07    1.29
   2 -14   1   -1.08    0.66
   2 -14   1   -0.19    0.53
  -2 -14  -1   -0.68    0.75
   2 -14   1    0.22    0.63
   2  14   1   -0.34    0.71
  -2  14  -1    0.12    0.64
   2  14   1    0.57    0.48
   3 -14   1   11.65    1.41
   3 -14   1   15.89    1.55
  -3 -14  -1   17.44    1.72
   3 -14   1   14.83    1.34
   3  14   1   15.43    1.05
  -3  14  -1   16.39    1.46
   3  14   1   13.48    1.30
   3  14   1   15.61    1.07
  -3  14  -1   15.72    1.40
   3  14   1   14.08    1.41
   4 -14   1   15.82    1.62
   4 -14   1   18.14    1.61
  -4 -14  -1   17.79    1.73
   4 -14   1   17.66    1.45
  -4  14  -1   19.00    1.76
  -4  14  -1   17.59    1.48
   4  14   1   16.80    1.46
   4  14   1   18.79    1.10
   4  14   1   17.24    1.15
   4  14   1   16.78    1.28
  -5 -14  -1  109.94    4.48
   5 -14   1  111.12    3.73
   5 -14   1  110.44    4.12
   5 -14   1  108.26    4.03
   5  14   1  108.24    3.56
  -5  14  -1  107.65    4.07
   5  14   1  112.65    4.04
   5  14   1  106.38    3.45
   5  14   1  109.08    3.38
  -5  14  -1  110.39    4.15
  -6 -14  -1    8.44    1.69
  -6 -14  -1    9.56    0.93
   6 -14   1   11.10    1.64
   6 -14   1    8.75    1.46
   6 -14   1    7.03    1.36
   6  14   1    7.56    1.25
   6  14   1    9.22    1.03
  -6  14  -1    9.36    1.61
  -6  14  -1   11.19    1.54
   6  14   1    9.21    1.26
   7 -14   1   19.11    2.11
  -7 -14  -1   24.54    2.40
   7 -14   1   25.54    2.17
  -7  14  -1   24.56    2.09
   7  14   1   22.17    1.44
   7  14   1   23.07    2.08
   8 -14   1    2.95    1.40
   8 -14   1    4.19    1.50
  -8 -14  -1    3.82    1.40
   8  14   1    3.47    0.76
  -8  14  -1    3.87    1.32
   8  14   1    2.27    1.17
   9 -14   1   26.35    2.83
   9 -14   1   32.39    3.08
  -9  14  -1   32.86    2.84
   9  14   1   28.80    2.61
   9  14   1   29.25    2.57
 -10 -14  -1    2.16    1.95
  10 -14   1   -0.01    1.97
  10 -14   1   -0.41    1.81
  10  14   1   -0.64    0.94
 -10  14  -1    1.05    1.67
  10  14   1   -0.09    1.47
  11 -14   1   33.89    4.06
  11 -14   1   24.60    3.68
  11  14   1   31.60    5.32
  11  14   1   25.74    2.42
 -11  14  -1   27.00    3.62
 -12 -15   1   35.48    5.66
  11 -15  -1    2.90    2.24
  11 -15  -1    2.75    2.47
 -11 -15   1    4.35    2.34
  11  15  -1    0.53    1.01
 -11  15   1    2.44    1.94
  10 -15  -1   16.86    3.28
 -10 -15   1   32.92    3.93
  10 -15  -1   24.82    3.29
 -10  15   1   19.76    2.83
  10  15  -1   25.64    1.75
  10  15  -1   27.88    2.80
   9 -15  -1    6.49    1.76
  -9 -15   1    5.62    1.73
   9  15  -1    2.12    1.27
   9  15  -1    5.06    0.83
   8 -15  -1   36.16    2.90
  -8 -15   1   42.52    3.15
   8 -15  -1   33.02    2.65
   8  15  -1   34.39    2.46
  -8  15   1   31.95    2.56
   8  15  -1   35.24    1.63
   7 -15  -1   10.21    1.69
   7 -15  -1    9.11    1.45
  -7 -15   1   12.25    2.01
   7  15  -1   10.37    1.68
   7  15  -1    9.70    1.00
  -7  15   1    9.15    1.74
   7  15  -1   10.94    1.13
  -6 -15   1  139.55    5.29
   6 -15  -1  136.66    4.36
   6 -15  -1  136.46    5.22
   6 -15  -1  144.45    5.00
   6  15  -1  140.86    4.18
   6  15  -1  143.20    4.91
   6  15  -1  142.49    4.56
  -6  15   1  133.70    5.11
   6  15  -1  138.94    4.09
  -6  15   1  132.96    4.98
   5 -15  -1    8.21    1.27
   5 -15  -1   10.67    1.66
   5 -15  -1    7.35    1.29
  -5 -15   1    8.08    1.54
  -5  15   1    8.87    1.49
   5  15  -1    9.53    0.87
   5  15  -1    9.38    1.36
  -5  15   1    8.04    1.33
   5  15  -1    9.06    0.80
   5  15  -1    9.31    1.44
   4 -15  -1  133.87    4.43
  -4 -15   1  127.17    4.85
   4 -15  -1  131.01    4.77
   4 -15  -1  125.89    4.14
  -4  15   1  130.58    4.62
   4  15  -1  124.50    3.88
   4  15  -1  123.47    3.78
  -4  15   1  128.26    4.54
   4  15  -1  139.91    4.54
   4  15  -1  127.08    4.43
  -3 -15   1    3.07    1.15
   3 -15  -1    3.08    0.90
   3 -15  -1    3.66    0.94
  -3  15   1    2.66    0.74
   3  15  -1    3.21    0.80
  -3  15   1    3.12    0.78
   3  15  -1    2.87    0.59
   3  15  -1    2.78    0.50
  -3  15   1    2.99    0.99
   3  15  -1    3.00    0.97
   2 -15  -1   65.46    3.45
  -2 -15   1   70.91    3.26
   2  15  -1   72.32    2.46
   2  15  -1   69.34    2.40
  -2  15   1   71.85    2.86
   2  15  -1   73.82    3.02
   2  15  -1   71.28    2.79
  -2  15   1   68.83    2.64
  -1 -15   1    7.17    1.33
   1 -15  -1    8.53    1.20
   1 -15  -1    8.15    1.43
  -1  15   1    5.43    1.02
   1  15  -1    6.72    0.85
  -1  15   1    6.38    1.12
   1  15  -1    4.82    0.89
  -1  15   1    6.18    1.15
   1  15  -1    5.65    1.15
   1  15  -1    6.38    0.98
   0 -15  -1  167.24    5.02
   0 -15   1  173.93    5.62
   0 -15  -1  174.42    5.87
   0  15   1  170.45    5.34
   0  15   1  183.57    5.42
   0  15   1  172.68    5.30
   0  15  -1  175.42    5.47
   0  15   1  155.65    5.13
   0  15  -1  176.63    5.51
   0  15  -1  161.12    5.10
   1 -15   1   45.37    2.03
  -1 -15  -1   45.01    3.23
   1 -15   1   47.95    2.31
  -1  15  -1   49.91    2.12
  -1  15  -1   48.01    2.10
   1  15   1   51.28    2.19
  -1  15  -1   44.58    2.96
  -1  15  -1   40.21    2.01
   1  15   1   45.15    1.92
   1  15   1   39.94    2.53
  -2 -15  -1  121.47    4.79
   2 -15   1  122.51    4.31
   2 -15   1  123.43    3.98
   2 -15   1  117.69    4.04
   2  15   1  124.10    4.14
  -2  15  -1  122.76    4.25
   2  15   1  118.40    4.13
  -2  15  -1  127.93    4.21
   2  15   1  119.76    3.79
  -3 -15  -1    6.59    1.14
   3 -15   1    6.16    1.07
   3 -15   1    9.97    1.25
  -3  15  -1    7.99    1.22
   3  15   1    9.75    1.23
   3  15   1    9.22    1.24
   3  15   1    7.46    0.87
   3  15   1    8.28    1.08
  -3  15  -1    9.26    1.44
  -4 -15  -1   46.02    2.76
   4 -15   1   42.01    2.35
   4 -15   1   46.12    2.16
   4 -15   1   46.41    2.41
  -4  15  -1   48.18    2.54
   4  15   1   46.28    2.31
   4  15   1   47.51    2.05
   4  15   1   44.51    1.90
  -4  15  -1   45.07    2.32
   4  15   1   47.23    1.94
   5 -15   1    9.01    1.56
   5 -15   1    7.57    1.39
  -5 -15  -1   10.30    1.75
   5 -15   1    8.55    1.47
  -5  15  -1   10.77    1.52
   5  15   1   11.10    1.51
   5  15   1    8.92    1.10
  -5  15  -1   10.29    1.46
   5  15   1   10.49    1.07
   5  15   1   12.01    1.19
   6 -15   1   24.72    2.40
  -6 -15  -1   29.82    2.54
   6 -15   1   31.08    2.08
   6 -15   1   29.96    2.32
   6  15   1   29.97    2.20
   6  15   1   30.95    1.62
  -6  15  -1   29.68    2.14
  -6  15  -1   33.04    2.71
   7 -15   1   -1.40    1.12
   7 -15   1    2.03    1.24
  -7 -15  -1    0.14    1.07
   7  15   1    0.09    0.65
   7  15   1    0.99    1.07
  -7  15  -1    1.05    1.04
  -8 -15  -1    6.04    1.71
   8 -15   1    5.89    1.63
  -8  15  -1    6.35    1.43
   8  15   1    6.47    0.98
   8  15   1    7.28    1.53
  -9 -15  -1    9.34    3.24
   9 -15   1    5.15    1.70
   9 -15   1    4.15    1.83
   9  15   1    4.81    1.49
  -9  15  -1    6.29    1.60
   9  15   1    6.23    1.75
  10 -15   1    5.13    2.14
 -10 -15  -1    7.79    2.40
  10 -15   1    5.55    2.31
 -10  15  -1    3.68    1.75
  10  15   1    5.72    1.21
  10  15   1    3.78    1.74
  11 -15   1    3.12    2.50
 -11 -15  -1    2.01    2.95
 -11  15  -1    1.25    2.14
  11  15   1    0.17    1.28
  11  15   1    0.90    2.46
  11 -16  -1    8.51    2.76
 -11 -16   1    7.09    2.78
 -11  16   1    9.11    2.28
  11  16  -1    6.10    1.23
  10 -16  -1    9.12    2.44
  10 -16  -1   12.01    2.34
 -10 -16   1   10.73    2.45
  10  16  -1   15.59    2.81
 -10  16   1    9.46    2.00
  10  16  -1    8.33    1.60
   9 -16  -1   12.53    2.69
  -9 -16   1    9.22    2.14
   9 -16  -1    5.75    1.83
   9  16  -1    8.61    1.06
   9  16  -1    8.07    1.49
   8 -16  -1   -2.37    1.32
  -8 -16   1   -0.26    1.31
   8 -16  -1    1.24    1.43
   8  16  -1    0.78    0.64
  -8  16   1   -1.09    1.16
   8  16  -1   -1.74    0.98
   7 -16  -1   12.05    2.07
  -7 -16   1   11.67    2.14
   7 -16  -1   12.34    2.29
  -7  16   1   12.35    1.81
   7  16  -1   12.45    1.25
   7  16  -1   12.80    1.84
   6 -16  -1   -0.22    1.08
   6 -16  -1   -1.31    0.96
  -6 -16   1    0.72    1.05
   6 -16  -1    0.24    1.25
   6  16  -1    0.96    0.64
  -6  16   1    0.17    0.87
   6  16  -1    0.73    0.89
   6  16  -1    0.25    0.80
   6  16  -1    1.22    0.54
  -6  16   1   -0.24    1.51
  -5 -16   1   -0.15    0.91
   5 -16  -1    1.08    0.86
   5 -16  -1    1.03    1.11
   5 -16  -1    0.68    0.95
   5  16  -1    0.96    0.48
   5  16  -1    0.78    0.79
  -5  16   1    0.51    1.28
   5  16  -1   -0.13    0.84
  -5  16   1   -0.51    0.71
   5  16  -1    0.69    0.53
   4 -16  -1    1.18    0.93
  -4 -16   1    0.99    0.90
   4 -16  -1   -0.57    0.78
   4 -16  -1   -0.52    0.97
   4  16  -1    0.37    0.65
  -4  16   1   -0.17    1.15
   4  16  -1    1.94    0.95
  -4  16   1    0.19    0.72
   4  16  -1    0.01    0.51
  -3 -16   1   11.80    1.71
   3 -16  -1   10.71    1.55
   3 -16  -1   11.86    1.66
  -3  16   1    9.47    1.27
  -3  16   1    9.82    1.69
   3  16  -1    9.44    1.31
  -3  16   1   12.62    1.38
   3  16  -1   10.08    0.95
   3  16  -1    8.51    0.86
   3  16  -1    8.60    1.22
   2 -16  -1   17.29    1.52
   2 -16  -1   14.34    1.74
  -2 -16   1   12.12    1.81
   2  16  -1   15.61    1.72
  -2  16   1   15.22    1.38
  -2  16   1   14.29    1.28
  -2  16   1   13.48    1.55
   2  16  -1   15.27    1.36
   2  16  -1   15.07    1.02
   1 -16  -1   -0.10    0.80
  -1 -16   1    0.25    0.81
   1 -16  -1   -0.46    0.73
   1  16  -1    1.12    0.49
  -1  16   1    0.61    0.63
   1  16  -1    0.62    0.82
  -1  16   1    1.49    0.82
   1  16  -1    1.69    0.64
   0 -16  -1    1.64    0.79
   0 -16   1   -0.61    0.76
   0 -16  -1   -0.65    0.73
   0  16  -1    0.05    0.48
   0  16   1    0.33    0.51
   0  16   1   -0.75    0.80
   0  16  -1   -0.23    0.54
   0  16   1    0.74    0.64
   0  16   1    0.06    0.74
   0  16  -1   -0.59    0.68
   1 -16   1    7.66    1.08
  -1 -16  -1    8.05    1.28
   1 -16   1    7.35    1.40
   1  16   1    9.11    1.19
   1  16   1    9.12    1.32
  -1  16  -1    7.65    1.53
   1  16   1    7.18    1.11
   1  16   1   10.79    1.02
  -1  16  -1   10.17    1.34
  -1  16  -1    8.41    1.16
   2 -16   1   62.60    2.57
  -2 -16  -1   58.92    3.14
   2 -16   1   64.43    3.20
   2  16   1   61.15    2.35
   2  16   1   60.50    2.40
   2  16   1   65.10    2.71
  -2  16  -1   60.54    2.73
   2  16   1   63.05    2.66
   3 -16   1   29.15    1.96
   3 -16   1   32.30    2.07
   3 -16   1   33.42    1.91
  -3 -16  -1   29.65    2.35
   3  16   1   32.18    1.91
  -3  16  -1   32.56    2.06
   3  16   1   30.01    2.09
   3  16   1   30.43    1.58
  -3  16  -1   30.10    1.95
   4 -16   1   -0.76    1.09
  -4 -16  -1    0.96    0.98
   4 -16   1    0.69    0.87
   4 -16   1   -0.01    0.82
   4  16   1   -0.08    0.71
  -4  16  -1   -0.24    0.80
   4  16   1    0.93    0.84
   4  16   1    0.17    0.75
   4  16   1    0.85    0.55
  -4  16  -1    0.80    1.10
   5 -16   1   58.18    2.67
  -5 -16  -1   58.41    3.30
   5 -16   1   60.65    3.02
   5 -16   1   56.65    2.99
  -5  16  -1   57.44    2.87
   5  16   1   63.76    2.41
   5  16   1   55.73    2.26
   5  16   1   64.45    2.95
  -5  16  -1   57.37    3.12
   6 -16   1   -1.41    1.13
   6 -16   1   -1.87    1.33
   6 -16   1   -1.02    1.07
  -6 -16  -1   -0.04    1.01
   6  16   1    0.88    1.06
  -6  16  -1   -0.32    0.90
   6  16   1    0.50    0.64
  -6  16  -1    1.92    1.49
   7 -16   1   61.36    3.24
  -7 -16  -1   61.60    3.81
   7 -16   1   61.10    3.40
  -7  16  -1   59.52    3.22
   7  16   1   63.84    3.21
   7  16   1   62.43    2.57
   8 -16   1   -1.30    1.48
  -8 -16  -1    0.95    1.48
  -8  16  -1    1.62    1.29
   8  16   1    0.76    0.86
   8  16   1   -0.05    1.19
   9 -16   1   27.83    4.32
  -9 -16  -1   33.57    3.86
   9 -16   1   28.73    3.45
  -9  16  -1   28.36    3.34
   9  16   1   33.02    2.20
   9  16   1   33.85    2.85
  10 -16   1    3.73    2.36
 -10 -16  -1   -0.93    2.18
  10  16   1    1.62    1.78
  10  16   1   -1.73    1.16
 -10  16  -1   -0.01    1.72
  11 -16   1   21.21    3.32
 -11 -16  -1   22.84    3.66
  11  16   1   17.64    2.77
  11  16   1   17.05    2.66
 -11  16  -1   23.47    3.98
  11 -17  -1   10.76    2.87
 -11 -17   1    5.02    2.74
  11  17  -1    5.69    1.30
 -11  17   1    6.42    2.50
 -10 -17   1   29.39    4.14
  10 -17  -1   21.75    3.29
  10  17  -1   32.61    3.24
 -10  17   1   32.34    3.40
  10  17  -1   28.37    2.10
   9 -17  -1    5.24    2.09
   9 -17  -1    7.36    1.99
  -9  17   1    5.23    1.64
   9  17  -1    9.61    1.73
   8 -17  -1   53.50    3.59
   8 -17  -1   44.71    3.16
  -8 -17   1   54.11    3.70
  -8  17   1   44.69    3.10
   8  17  -1   56.39    2.22
   8  17  -1   49.69    3.00
   7 -17  -1   -2.02    1.27
  -7 -17   1    0.81    1.28
   7 -17  -1   -0.43    1.29
   7  17  -1    0.52    0.99
  -7  17   1    1.08    1.18
   7  17  -1    1.36    0.68
   6 -17  -1   62.94    3.42
  -6 -17   1   60.42    3.45
   6 -17  -1   67.50    3.45
   6 -17  -1   51.54    3.17
  -6  17   1   64.26    3.88
   6  17  -1   64.31    2.31
  -6  17   1   57.63    3.02
   6  17  -1   61.27    2.31
   6  17  -1   57.25    2.78
   6  17  -1   64.41    3.03
   5 -17  -1    1.08    0.96
  -5 -17   1    1.41    1.11
   5 -17  -1    0.31    1.00
   5 -17  -1   -0.91    1.27
  -5  17   1    0.21    0.83
  -5  17   1    0.54    1.41
   5  17  -1   -0.13    0.48
   5  17  -1    0.58    1.02
   5  17  -1    0.32    0.60
   5  17  -1   -1.11    0.75
  -4 -17   1   75.26    3.74
   4 -17  -1   77.20    3.08
   4 -17  -1   79.70    3.65
   4 -17  -1   81.92    3.37
   4  17  -1   80.42    3.45
   4  17  -1   78.13    2.70
  -4  17   1   77.25    3.32
   4  17  -1   78.71    2.66
  -4  17   1   76.99    3.58
   4  17  -1   78.78    3.27
   3 -17  -1    3.49    1.11
   3 -17  -1    3.02    1.02
  -3 -17   1    3.55    1.10
  -3  17   1    2.88    0.81
   3  17  -1    3.69    0.87
  -3  17   1    4.29    0.90
  -3  17   1    3.44    1.20
   3  17  -1    2.74    0.69
   3  17  -1    4.57    1.22
   2 -17  -1   88.21    3.28
   2 -17  -1   90.08    3.82
  -2 -17   1   92.51    3.79
  -2  17   1   85.13    3.41
   2  17  -1   86.05    3.33
   2  17  -1   87.29    3.01
   2  17  -1   78.62    3.93
   2  17  -1   87.33    2.98
   1 -17  -1   29.17    2.03
   1 -17  -1   26.76    2.09
  -1  17   1   28.01    1.68
   1  17  -1   28.78    1.53
  -1  17   1   29.60    1.73
  -1  17   1   31.33    1.85
   1  17  -1   29.68    1.74
   0 -17  -1   48.10    2.67
   0 -17   1   40.48    2.97
   0  17  -1   47.33    2.03
   0  17   1   49.44    2.34
   0  17   1   44.10    2.06
   0  17  -1   46.24    2.21
   0  17   1   44.39    2.19
   0  17  -1   50.11    2.39
  -1 -17  -1    8.90    1.58
   1  17   1    7.90    1.36
   1  17   1    8.15    1.06
  -1  17  -1    8.47    1.33
  -1  17  -1    9.88    1.28
  -1  17  -1    8.22    1.21
   1  17   1    6.90    1.23
   2 -17   1   64.12    2.73
   2 -17   1   67.85    3.03
  -2 -17  -1   63.01    3.28
  -2  17  -1   68.43    2.80
   2  17   1   69.45    2.93
   2  17   1   65.01    2.80
  -2  17  -1   67.11    2.97
   2  17   1   63.99    2.55
   3 -17   1    5.58    1.04
  -3 -17  -1   10.56    1.86
   3 -17   1    5.55    1.28
   3 -17   1    6.44    1.12
   3  17   1    7.24    1.33
  -3  17  -1    7.15    1.32
  -3  17  -1    5.40    1.14
   3  17   1    6.82    1.28
   4 -17   1   92.31    3.78
   4 -17   1   90.17    3.67
   4 -17   1   85.25    3.73
  -4 -17  -1   90.04    4.29
   4  17   1   91.83    3.64
   4  17   1   95.94    3.41
  -4  17  -1   86.50    3.69
  -4  17  -1   96.48    4.35
   4  17   1   88.01    3.19
   5 -17   1    1.39    1.06
   5 -17   1    1.39    1.40
  -5 -17  -1    2.71    1.24
  -5  17  -1    1.73    1.04
   5  17   1    3.41    0.72
  -5  17  -1    1.62    1.38
   5  17   1    2.31    0.79
   5  17   1    2.43    1.02
   6 -17   1   12.72    1.90
  -6 -17  -1   11.25    1.82
   6 -17   1   10.62    1.64
   6 -17   1   12.03    2.05
  -6  17  -1    9.34    1.45
  -6  17  -1   15.06    2.70
   6  17   1   11.97    1.85
   7 -17   1    4.90    1.50
  -7 -17  -1    5.02    1.58
   7  17   1    6.15    0.97
  -7  17  -1    3.99    1.33
   7  17   1    6.67    1.33
   8 -17   1    8.91    1.85
  -8 -17  -1    7.81    2.03
   8  17   1    6.73    1.50
  -8  17  -1    6.19    1.54
   8  17   1   10.94    2.01
  -9 -17  -1    2.50    1.95
   9 -17   1   -3.16    2.49
   9  17   1   -0.99    1.69
   9  17   1    0.16    1.02
  -9  17  -1    1.64    1.65
  10 -17   1    7.82    2.57
 -10 -17  -1    7.20    2.53
 -10  17  -1    6.31    2.26
  10  17   1    5.66    1.99
  10  17   1    7.65    1.46
 -11 -17  -1    2.22    2.85
  11 -17   1   -2.55    2.79
 -11  17  -1    2.16    2.41
  11  17   1   -0.11    1.49
 -11 -18   1    3.45    2.86
  11 -18  -1   10.69    3.06
  11  18  -1    5.11    1.38
 -11  18   1    0.68    2.35
 -10 -18   1   -0.47    2.29
  10 -18  -1   -1.77    2.45
  10  18  -1    0.25    1.08
  10  18  -1    3.21    1.78
 -10  18   1    0.99    2.18
  -9 -18   1    1.57    2.00
   9 -18  -1    2.75    1.91
  -9  18   1    3.92    1.80
   9  18  -1    4.68    1.71
   9  18  -1    2.19    0.93
   8 -18  -1    3.03    1.73
  -8 -18   1    5.15    1.76
  -8  18   1    5.33    1.56
   8  18  -1    4.43    1.42
   8  18  -1    5.78    0.94
  -7 -18   1    7.41    1.69
   7 -18  -1    6.58    1.67
   7  18  -1    7.78    1.40
   7  18  -1   10.49    1.20
  -7  18   1   11.83    2.03
   6 -18  -1    3.67    1.42
   6 -18  -1    5.29    1.78
  -6 -18   1    3.69    1.41
   6  18  -1    3.46    1.12
   6  18  -1    6.26    1.82
  -6  18   1    5.21    1.21
   6  18  -1    4.13    0.71
   5 -18  -1   -0.71    1.04
   5 -18  -1   -1.20    1.46
   5 -18  -1    0.87    1.15
  -5 -18   1    1.41    1.21
  -5  18   1    1.38    1.00
   5  18  -1    0.07    0.83
  -5  18   1    0.73    1.53
   4 -18  -1   12.37    2.27
  -4 -18   1   12.33    2.09
   4 -18  -1    9.14    1.55
  -4  18   1    9.15    2.48
  -4  18   1   12.73    1.58
   4  18  -1   10.11    1.48
   4  18  -1    9.87    0.99
   4  18  -1   10.35    1.24
   3 -18  -1    0.01    0.94
  -3 -18   1   -0.97    1.03
  -3  18   1   -0.47    0.81
  -3  18   1    1.74    1.02
  -3  18   1    0.39    0.84
   3  18  -1    0.41    0.55
   3  18  -1   -0.55    0.70
   3  18  -1    1.34    0.80
   3  18  -1    1.76    1.40
   2 -18  -1    6.10    1.27
  -2 -18   1    3.34    1.11
   2  18  -1    5.37    0.87
   2  18  -1    8.87    1.66
  -2  18   1    5.36    1.02
  -2  18   1    5.53    0.96
   2  18  -1    7.64    1.28
  -2  18   1    4.75    1.01
   1 -18  -1    2.36    0.97
  -1 -18   1   -0.09    0.84
   1  18  -1    0.85    0.92
  -1  18   1    0.17    0.64
   1  18  -1    0.02    0.57
  -1  18   1    1.60    0.75
  -1  18   1   -0.52    0.80
   1  18  -1    0.77    0.69
   0 -18   1    4.88    1.09
   0 -18  -1    5.67    1.16
   0  18  -1    5.30    1.06
   0  18   1    5.65    0.90
   0  18   1    5.54    1.06
   0  18  -1    7.10    1.24
   0  18   1    5.60    1.04
   0  18  -1    7.33    1.07
   1 -18   1   14.89    1.66
  -1 -18  -1   18.56    1.93
   1  18   1   15.20    1.29
  -1  18  -1   14.26    1.51
  -1  18  -1   17.32    1.49
   1  18   1   17.23    1.53
  -1  18  -1   14.50    1.57
   1  18   1   17.54    1.70
   2 -18   1    0.07    0.86
   2 -18   1    0.91    0.80
  -2 -18  -1    2.01    0.97
   2  18   1    0.46    0.59
   2  18   1    0.85    0.70
  -2  18  -1    0.51    0.78
  -2  18  -1    1.38    0.84
   2  18   1    2.82    1.03
   3 -18   1   32.04    2.06
  -3 -18  -1   33.06    2.72
   3 -18   1   33.19    2.30
   3  18   1   35.94    2.50
  -3  18  -1   32.54    2.19
   3  18   1   36.60    2.11
   3  18   1   36.39    1.80
  -3  18  -1   33.37    2.12
   4 -18   1   21.13    1.86
   4 -18   1   23.81    2.15
  -4 -18  -1   23.17    2.54
   4  18   1   28.61    2.06
  -4  18  -1   24.24    2.01
   4  18   1   23.12    1.91
  -4  18  -1   26.32    2.12
   5 -18   1   65.72    3.32
  -5 -18  -1   70.06    3.90
   5 -18   1   60.63    2.99
  -5  18  -1   60.27    3.23
   5  18   1   63.15    2.58
   5  18   1   66.04    3.14
   6 -18   1    3.45    1.37
  -6 -18  -1    4.73    1.54
   6 -18   1    4.95    1.35
   6  18   1    3.68    1.16
  -6  18  -1    7.08    2.18
   6  18   1    5.13    0.88
  -6  18  -1    3.51    1.28
   7 -18   1   28.38    2.75
  -7 -18  -1   24.03    2.97
  -7  18  -1   24.93    2.64
   7  18   1   28.96    1.95
   7  18   1   23.29    2.39
   8 -18   1    2.28    1.69
  -8 -18  -1   -0.19    2.07
   8  18   1    1.01    1.38
  -9 -18  -1   11.36    2.61
   9 -18   1    7.99    2.31
   9  18   1   12.53    2.10
   9  18   1   14.02    2.01
  -9  18  -1   11.17    2.18
 -10 -18  -1    8.43    2.93
 -10  18  -1   11.53    2.41
  10  18   1    9.60    2.40
  10 -19  -1   11.71    2.94
 -10 -19   1   13.55    3.06
  10  19  -1   17.77    2.00
 -10  19   1   11.13    2.64
  10  19  -1   12.96    2.31
  -9 -19   1    4.01    2.29
   9 -19  -1    1.63    2.07
   9  19  -1    8.45    1.87
   9  19  -1    8.17    1.55
  -9  19   1    5.64    1.94
   8 -19  -1   12.77    3.05
  -8 -19   1   11.85    2.22
   8  19  -1   15.08    2.41
  -8  19   1   10.04    1.95
   7 -19  -1   17.68    2.78
  -7 -19   1   14.83    2.79
  -7  19   1   17.75    2.41
   7  19  -1   15.45    1.36
   7  19  -1   16.12    2.27
  -6 -19   1   74.64    4.30
   6 -19  -1   76.60    4.03
   6  19  -1   73.80    3.17
  -6  19   1   67.00    3.59
   6  19  -1   75.48    3.53
  -5 -19   1   28.64    2.84
   5 -19  -1   29.05    2.66
   5  19  -1   30.25    1.61
   5  19  -1   27.70    2.20
   5  19  -1   25.89    2.29
  -5  19   1   28.35    2.30
   4 -19  -1   45.64    2.95
  -4 -19   1   50.65    3.23
   4 -19  -1   45.35    2.47
  -4  19   1   41.91    2.56
   4  19  -1   48.61    2.03
  -4  19   1   48.95    2.85
   4  19  -1   48.43    2.61
   4  19  -1   42.34    2.75
   3 -19  -1   18.79    2.15
  -3 -19   1   19.24    2.26
   3  19  -1   19.17    1.27
  -3  19   1   21.73    2.01
  -3  19   1   17.97    1.71
   3  19  -1   18.68    2.09
   3  19  -1   19.65    1.75
  -3  19   1   18.16    1.89
   2 -19  -1   17.77    2.12
  -2 -19   1   15.89    2.03
   2  19  -1   22.06    1.71
  -2  19   1   20.94    1.73
  -2  19   1   17.82    1.81
   2  19  -1   21.29    1.34
  -2  19   1   20.15    1.81
   2  19  -1   21.83    2.01
   1 -19  -1   83.76    3.77
  -1 -19   1   82.16    3.64
   1  19  -1   82.67    3.36
  -1  19   1   80.48    3.41
  -1  19   1   83.31    3.25
   1  19  -1   80.28    3.02
   1  19  -1   84.47    3.53
  -1  19   1   84.59    3.29
   0 -19   1   65.45    3.18
   0 -19  -1   69.08    3.39
   0  19  -1   69.02    2.76
   0  19  -1   67.31    2.92
   0  19   1   67.50    2.93
   0  19   1   62.56    2.91
   0  19   1   70.37    2.84
   0  19  -1   68.62    3.11
  -1 -19  -1   26.62    2.28
   1 -19   1   25.18    2.10
  -1  19  -1   29.34    1.84
   1  19   1   28.73    1.70
   1  19   1   28.85    1.94
  -1  19  -1   26.12    1.99
   1  19   1   22.65    2.07
  -1  19  -1   24.97    1.86
  -2 -19  -1   48.75    3.02
   2 -19   1   53.01    2.57
   2 -19   1   50.59    2.78
  -2  19  -1   48.96    2.70
   2  19   1   52.09    2.62
   2  19   1   51.26    2.80
  -2  19  -1   51.03    2.52
   2  19   1   52.39    2.31
  -3 -19  -1    4.46    1.35
   3 -19   1    6.26    1.18
   3 -19   1    7.18    1.30
  -3  19  -1    7.58    1.25
   3  19   1    8.07    1.18
   3  19   1    6.37    1.54
  -3  19  -1    7.70    1.32
   3  19   1    6.97    1.16
   4 -19   1   15.66    1.86
   4 -19   1   15.46    2.10
  -4 -19  -1   20.59    2.62
   4  19   1   21.75    2.06
  -4  19  -1   16.79    1.90
   4  19   1   17.40    1.83
  -4  19  -1   19.88    2.12
  -5 -19  -1   15.72    2.62
   5 -19   1   17.39    2.25
   5 -19   1   15.18    2.11
   5  19   1   17.92    1.54
  -5  19  -1   19.39    2.03
   5  19   1   18.95    2.01
  -5  19  -1   19.02    2.31
   6 -19   1   11.60    1.71
   6 -19   1   13.46    2.41
  -6 -19  -1   17.06    2.93
  -6  19  -1   12.61    2.14
   6  19   1   10.85    1.99
   6  19   1   16.90    1.47
  -7 -19  -1   15.26    2.95
   7 -19   1   16.00    2.67
  -7  19  -1    9.19    1.72
   7  19   1   12.92    1.58
   7  19   1   12.00    2.28
   8 -19   1    0.60    1.80
  -8 -19  -1    1.11    1.81
   8  19   1    1.25    2.59
  -8  19  -1    3.40    1.66
   8  19   1    3.29    1.15
   9 -19   1   -0.43    2.20
  -9 -19  -1   -0.59    2.18
  -9  19  -1    1.65    1.97
   9  19   1    1.29    1.32
   9  19   1    1.90    1.90
  10 -19   1    5.75    2.78
 -10 -19  -1   -1.33    2.65
  10  19   1    1.27    1.48
 -10  19  -1    1.73    2.24
  10  19   1   -1.40    2.19
  10 -20  -1    2.23    2.81
 -10 -20   1   -0.48    2.45
  10  20  -1    2.61    2.21
  10  20  -1    2.43    1.18
 -10  20   1   -1.70    2.19
  -9 -20   1    5.09    2.25
   9 -20  -1    3.52    2.24
   9  20  -1    5.75    1.14
  -9  20   1    4.17    2.08
   9  20  -1   10.42    2.02
   8 -20  -1    3.13    2.11
  -8  20   1    1.99    1.70
   8  20  -1    3.22    0.92
   8  20  -1    4.51    2.13
   7 -20  -1    1.27    1.72
  -7 -20   1    2.15    1.91
  -7  20   1    0.85    1.44
   7  20  -1    2.67    1.38
  -6 -20   1   -0.88    1.61
   6 -20  -1    2.01    1.57
  -6  20   1    0.71    1.26
   6  20  -1    0.60    0.72
   6  20  -1    0.80    1.14
  -5 -20   1    1.71    1.47
   5 -20  -1    0.55    1.32
   5 -20  -1    1.75    1.21
   5  20  -1    0.07    0.65
  -5  20   1   -1.47    1.39
   5  20  -1   -0.38    1.14
  -5  20   1    0.14    1.11
   5  20  -1    0.79    0.97
   4 -20  -1    3.73    1.23
   4 -20  -1    4.30    1.49
   4  20  -1    4.86    1.14
  -4  20   1    3.00    1.21
   4  20  -1    3.23    1.40
  -4  20   1    6.32    1.44
   4  20  -1    5.12    0.80
   3 -20  -1    0.68    1.17
  -3 -20   1    1.54    1.26
   3  20  -1    0.93    0.93
  -3  20   1   -0.06    0.99
   3  20  -1    1.29    1.21
   3  20  -1    1.47    0.65
  -3  20   1    1.66    1.02
  -3  20   1    1.03    1.12
   2 -20  -1   10.63    1.98
  -2 -20   1   17.60    2.07
  -2  20   1   14.84    1.75
   2  20  -1   12.56    1.57
  -2  20   1   10.38    1.71
  -2  20   1   10.87    1.61
   2  20  -1   13.33    2.01
   2  20  -1   13.15    1.27
   1 -20  -1   13.99    2.02
  -1 -20   1   14.51    2.03
  -1  20   1   12.91    1.62
   1  20  -1   14.09    1.25
  -1  20   1   14.05    1.57
  -1  20   1   13.70    1.79
   1  20  -1   13.47    1.92
   1  20  -1   11.55    1.55
   0 -20   1    3.67    1.13
   0 -20  -1    2.88    1.14
   0  20  -1    2.09    0.86
   0  20  -1    2.03    1.06
   0  20   1    3.07    0.95
   0  20   1    1.55    1.04
   0  20   1    2.92    0.91
   0  20  -1    2.82    0.90
   1 -20   1   -0.80    1.01
  -1 -20  -1   -0.44    1.00
  -1  20  -1   -0.92    0.78
  -1  20  -1    0.50    1.04
  -1  20  -1    1.28    0.86
   1  20   1   -0.79    0.98
   1  20   1    0.20    0.69
   1  20   1   -0.52    0.83
   2 -20   1   25.51    2.00
   2 -20   1   23.19    2.18
  -2 -20  -1   19.21    2.22
  -2  20  -1   22.11    2.06
  -2  20  -1   23.13    1.96
   2  20   1   23.57    1.97
   2  20   1   20.29    2.24
   2  20   1   22.99    1.61
   3 -20   1    9.86    1.92
   3 -20   1    8.26    1.35
  -3 -20  -1   13.16    2.24
  -3  20  -1   10.25    1.88
   3  20   1   11.38    1.74
   3  20   1   11.96    1.30
   3  20   1    9.70    1.80
  -3  20  -1   10.04    1.47
   4 -20   1    9.96    1.65
   4 -20   1    8.41    1.40
  -4 -20  -1    8.92    1.92
  -4  20  -1    8.05    1.48
   4  20   1    9.31    1.37
   4  20   1   14.18    2.06
  -4  20  -1    5.47    1.33
   4  20   1    9.96    1.57
   5 -20   1   32.32    2.61
   5 -20   1   34.44    2.79
  -5 -20  -1   36.09    3.34
  -5  20  -1   31.55    2.73
  -5  20  -1   30.85    2.48
   5  20   1   34.70    2.60
   6 -20   1    4.31    1.66
  -6 -20  -1    3.84    1.77
   6  20   1    5.88    1.48
  -6  20  -1    3.90    1.42
   6  20   1    4.27    1.00
   7 -20   1    3.87    1.81
  -7 -20  -1    5.54    2.13
   7  20   1    3.76    1.57
  -8 -20  -1   25.65    3.94
   8 -20   1   19.97    3.19
  -8  20  -1   19.66    3.08
   8  20   1   23.51    3.00
   8  20   1   22.89    2.07
  -9 -20  -1    2.34    2.39
   9 -20   1   -1.06    2.42
   9  20   1    4.11    2.03
  -9  20  -1    4.13    2.18
   9  20   1    7.32    1.44
  10 -20   1   14.47    3.05
 -10 -20  -1   11.20    3.08
  10  20   1   18.64    2.55
  10  20   1   12.19    2.52
 -10  20  -1   10.80    2.76
  10 -21  -1    7.20    3.13
 -10 -21   1    3.12    2.94
 -10  21   1    0.70    2.34
  10  21  -1   -2.02    2.16
   9 -21  -1   33.43    4.21
  -9 -21   1   41.90    5.01
  -9  21   1   33.69    3.77
   9  21  -1   38.65    3.86
  -8 -21   1    9.00    2.66
   8 -21  -1    6.11    2.32
   8  21  -1   10.15    1.99
   7 -21  -1   32.84    3.98
  -7 -21   1   30.75    4.02
  -7  21   1   24.46    2.89
   7  21  -1   40.38    4.01
   6 -21  -1   20.30    2.96
  -6 -21   1   19.72    3.27
   6  21  -1   19.49    1.59
  -6  21   1   17.43    2.43
   6  21  -1   26.62    2.66
   5 -21  -1   19.30    2.32
  -5 -21   1   24.28    3.28
   5 -21  -1   19.01    2.81
  -5  21   1   16.20    2.31
  -5  21   1   21.62    2.81
   5  21  -1   20.49    1.51
   5  21  -1   21.24    2.26
   5  21  -1   15.20    2.38
   4 -21  -1   24.03    2.70
   4 -21  -1   18.05    2.23
  -4 -21   1   22.26    2.79
  -4  21   1   26.70    2.62
  -4  21   1   20.01    2.24
   4  21  -1   19.32    2.43
   4  21  -1   23.27    1.53
   4  21  -1   25.49    2.22
  -3 -21   1   77.82    4.05
   3 -21  -1   84.37    4.10
   3  21  -1   88.99    3.88
   3  21  -1   83.51    3.65
  -3  21   1   77.65    3.68
   3  21  -1   83.05    3.09
  -3  21   1   83.71    3.79
  -3  21   1   83.27    3.61
  -2 -21   1   21.69    2.41
   2 -21  -1   17.34    2.31
   2  21  -1   19.31    2.28
   2  21  -1   18.44    1.46
  -2  21   1   16.75    2.01
  -2  21   1   16.74    2.06
   2  21  -1   19.16    1.88
   1 -21  -1   43.43    2.95
  -1 -21   1   44.61    2.82
  -1  21   1   40.71    2.39
  -1  21   1   41.08    2.57
   1  21  -1   37.72    2.66
   1  21  -1   42.28    2.45
  -1  21   1   44.23    2.42
   1  21  -1   43.18    2.16
   0 -21  -1    2.38    1.26
   0 -21   1    5.68    1.23
   0  21  -1    6.24    1.28
   0  21   1    5.09    1.07
   0  21   1    4.13    1.21
   0  21  -1    1.53    1.15
   0  21   1    3.32    0.98
   0  21  -1    1.82    0.89
  -1 -21  -1    9.98    1.68
   1 -21   1    9.41    1.59
  -1  21  -1   10.90    1.95
   1  21   1    8.66    1.29
  -1  21  -1    9.69    1.64
   1  21   1   10.44    1.83
   1  21   1    9.29    1.39
  -1  21  -1   11.05    1.54
  -2 -21  -1   16.09    2.33
   2 -21   1   16.20    1.93
   2 -21   1   12.39    2.00
   2  21   1   13.11    1.81
   2  21   1   13.97    2.07
   2  21   1   12.63    1.47
  -2  21  -1   12.19    1.82
  -2  21  -1    9.45    1.50
  -3 -21  -1   67.51    3.91
   3 -21   1   67.19    3.50
   3 -21   1   66.76    3.28
   3  21   1   74.90    2.98
  -3  21  -1   68.38    3.31
   3  21   1   71.30    3.41
  -3  21  -1   65.55    3.47
   3  21   1   70.82    3.38
   4 -21   1   20.76    2.51
   4 -21   1   18.75    2.24
  -4 -21  -1   15.13    2.32
  -4  21  -1   21.92    2.52
   4  21   1   23.74    2.27
  -4  21  -1   17.99    2.27
   4  21   1   15.99    1.60
  -5 -21  -1   18.64    3.28
   5 -21   1   10.50    1.73
   5 -21   1   11.36    1.96
   5  21   1   13.86    2.24
  -5  21  -1    8.25    1.64
   5  21   1   11.72    1.55
  -5  21  -1   14.43    2.52
   6 -21   1    0.96    1.66
  -6 -21  -1   -1.82    1.75
   6  21   1    2.18    1.34
  -6  21  -1    1.29    1.34
   7 -21   1    7.92    2.20
  -7 -21  -1    7.72    2.49
   7  21   1    5.72    1.23
   7  21   1    8.34    1.90
  -7  21  -1    5.30    1.71
  -8 -21  -1    5.26    2.55
   8 -21   1   -0.95    2.03
   8  21   1    0.88    1.11
  -8  21  -1    1.33    1.80
   8  21   1   -0.88    1.77
   9 -21   1    6.65    2.72
  -9 -21  -1    8.91    3.22
   9  21   1    4.51    2.10
  -9  21  -1    4.92    2.31
   9 -22  -1   -1.76    2.59
  -9 -22   1    5.22    3.05
   9  22  -1    0.43    2.12
  -9  22   1    2.80    2.22
  -8 -22   1    2.51    2.63
   8 -22  -1    4.10    2.55
  -8  22   1    2.25    2.01
   8  22  -1    5.51    1.99
   8  22  -1    5.59    1.20
   7 -22  -1   18.61    3.41
   7  22  -1   12.75    1.66
  -7  22   1   12.42    2.20
   7  22  -1   18.74    2.86
   6 -22  -1    0.14    1.83
  -6 -22   1    5.48    2.14
   6  22  -1    0.74    0.90
  -6  22   1    1.68    1.88
   6  22  -1    1.68    1.46
   5 -22  -1    1.78    1.50
  -5 -22   1   -1.54    1.85
   5 -22  -1    1.35    1.64
   5  22  -1    0.90    0.81
   5  22  -1    0.04    1.44
  -5  22   1    3.51    1.43
  -5  22   1    1.88    1.80
   5  22  -1    3.01    1.38
   4 -22  -1    6.92    1.87
   4 -22  -1    4.69    1.54
  -4 -22   1    7.02    1.79
  -4  22   1    9.28    1.77
   4  22  -1    7.45    1.49
   4  22  -1    8.20    1.26
   4  22  -1    5.07    1.69
  -4  22   1    6.28    1.50
   3 -22  -1    6.63    1.66
  -3 -22   1    3.44    1.50
   3  22  -1    6.49    1.30
   3  22  -1    4.74    1.52
  -3  22   1    4.69    1.34
  -3  22   1    2.59    1.42
   3  22  -1    4.78    0.92
   2 -22  -1    2.02    1.33
  -2 -22   1    3.58    1.43
   2  22  -1    1.88    1.39
  -2  22   1    3.01    1.32
   2  22  -1    3.74    0.89
  -2  22   1    4.11    1.29
   2  22  -1    2.70    1.11
  -2  22   1    5.22    1.27
  -1 -22   1    0.58    1.24
   1 -22  -1    0.62    1.29
   1  22  -1   -0.85    1.21
  -1  22   1   -0.85    1.15
  -1  22   1    1.63    1.05
   1  22  -1    1.88    0.85
  -1  22   1    0.29    1.05
   1  22  -1    2.15    1.05
   0 -22  -1    4.28    1.41
   0  22   1    6.99    1.36
   0  22  -1    5.75    1.17
   0  22   1    3.84    1.07
   0  22  -1    5.38    1.41
   0  22  -1    6.58    1.29
   0  22   1    6.25    1.31
  -1 -22  -1    2.03    1.36
   1 -22   1    0.49    1.21
  -1  22  -1    1.30    1.13
  -1  22  -1   -0.21    1.02
   1  22   1    1.15    0.89
  -1  22  -1   -1.29    1.04
   1  22   1    2.10    1.27
   1  22   1    2.00    1.03
   2 -22   1   25.60    2.30
  -2 -22  -1   27.47    2.82
   2 -22   1   23.14    2.39
   2  22   1   24.29    2.44
  -2  22  -1   18.34    2.28
  -2  22  -1   24.47    2.28
   2  22   1   20.85    2.11
   2  22   1   24.97    1.84
   3 -22   1    2.97    1.35
  -3 -22  -1    2.61    1.60
   3 -22   1    2.65    1.42
  -3  22  -1    1.68    1.28
   3  22   1    4.24    1.41
  -3  22  -1    2.27    1.34
   3  22   1    3.41    0.97
   3  22   1    3.15    1.37
  -4 -22  -1    8.86    1.87
   4 -22   1    8.70    1.80
   4 -22   1    8.45    1.59
  -4  22  -1    9.03    1.65
   4  22   1    9.02    1.58
  -4  22  -1    9.69    1.81
   4  22   1   10.05    1.52
  -5 -22  -1   -1.62    1.90
   5 -22   1   -0.30    1.57
   5 -22   1   -1.56    1.60
   5  22   1    0.63    1.29
   5  22   1    0.71    0.95
  -5  22  -1    0.45    1.56
  -5  22  -1    0.91    1.36
   6 -22   1   30.52    3.27
  -6  22  -1   22.05    2.98
  -7 -22  -1    3.71    2.39
   7 -22   1    5.40    3.33
  -7  22  -1    3.08    1.79
   7  22   1    2.80    1.87
  -8 -22  -1   18.39    3.50
   8 -22   1   20.81    3.01
   8  22   1   24.70    2.41
  -8  22  -1   22.66    3.27
   8  22   1   18.99    3.27
   9 -22   1    0.74    2.79
  -9 -22  -1   -0.74    3.07
  -9  22  -1   -1.67    2.22
   9  22   1   -0.62    1.39
   9  22   1   -1.78    2.12
  -9 -23   1   14.67    3.63
   9 -23  -1   14.34    3.27
   9  23  -1   18.15    2.23
   9  23  -1   16.79    2.77
  -9  23   1   23.05    3.91
  -8 -23   1    0.35    2.69
   8 -23  -1    1.65    2.64
   8  23  -1    2.37    2.07
  -8  23   1    4.68    2.19
   8  23  -1    1.41    1.15
   7 -23  -1   28.52    3.90
  -7 -23   1   38.05    4.41
   7  23  -1   28.71    3.39
  -7  23   1   24.16    3.22
   7  23  -1   32.16    2.13
  -6 -23   1    1.24    2.33
   6 -23  -1   -2.81    3.19
   6  23  -1    1.63    1.58
   6  23  -1    0.22    0.95
  -6  23   1    0.01    1.67
   5 -23  -1   50.65    3.92
  -5 -23   1   52.10    4.13
   5  23  -1   57.62    2.59
  -5  23   1   44.79    3.36
   5  23  -1   61.45    3.54
   4 -23  -1    0.67    1.64
   4  23  -1   -1.92    1.50
  -4  23   1    1.71    1.65
  -4  23   1    1.62    1.34
   4  23  -1    0.12    0.84
   4  23  -1   -0.28    1.30
   3 -23  -1   32.20    2.59
  -3 -23   1   38.73    3.09
   3 -23  -1   37.03    3.05
   3  23  -1   33.56    2.60
  -3  23   1   27.51    2.64
  -3  23   1   29.05    2.79
   3  23  -1   32.51    2.02
   3  23  -1   29.25    2.83
   2 -23  -1    2.55    1.43
  -2 -23   1    2.41    1.47
   2  23  -1    2.82    1.23
   2  23  -1    0.89    1.46
  -2  23   1    4.30    1.42
  -2  23   1    3.27    1.34
   2  23  -1    3.22    0.98
  -2  23   1    3.35    1.46
  -1 -23   1   41.40    3.10
   1 -23  -1   47.43    3.34
   1  23  -1   52.41    2.96
  -1  23   1   44.18    2.89
  -1  23   1   48.88    2.85
   1  23  -1   43.71    3.08
   1  23  -1   50.14    2.54
  -1  23   1   49.53    2.77
   0 -23  -1    2.03    1.37
   0 -23   1    3.15    1.48
   0  23  -1    1.18    1.19
   0  23   1    3.52    1.21
   0  23  -1    4.09    1.44
   0  23   1    2.11    1.03
   0  23   1    1.02    1.27
   0  23  -1    3.44    1.10
   1 -23   1   42.30    3.00
  -1 -23  -1   51.59    3.49
  -1  23  -1   39.45    2.89
   1  23   1   45.65    3.00
   1  23   1   51.31    2.91
  -1  23  -1   44.44    2.66
   1  23   1   46.74    2.63
   2 -23   1    7.17    1.51
  -2 -23  -1    5.84    1.76
   2 -23   1    6.24    1.57
  -2  23  -1    7.36    1.56
   2  23   1    6.06    1.57
   2  23   1    5.39    1.11
  -2  23  -1    6.86    1.57
   2  23   1    5.30    1.38
  -3 -23  -1   17.18    2.80
   3 -23   1   20.42    2.50
   3 -23   1   17.90    2.54
  -3  23  -1   12.50    2.32
   3  23   1   16.89    2.25
   3  23   1   18.80    2.47
  -3  23  -1   19.03    2.39
   3  23   1   20.02    1.85
   4 -23   1    3.46    1.69
   4 -23   1    4.31    1.63
  -4 -23  -1    4.20    1.89
  -4  23  -1    3.65    1.61
   4  23   1    6.17    1.20
  -4  23  -1    4.28    1.73
   4  23   1    3.50    1.45
   5 -23   1   12.90    2.15
   5 -23   1   15.23    2.93
  -5 -23  -1   14.30    2.51
  -5  23  -1   17.26    2.95
  -5  23  -1   13.12    2.54
   5  23   1   14.37    2.48
  -6 -23  -1    4.14    2.48
   6 -23   1    4.38    2.08
   6  23   1    2.17    1.63
   6  23   1    3.21    1.28
  -6  23  -1    3.33    1.84
   7 -23   1    7.24    2.49
  -7 -23  -1    9.70    2.70
   7  23   1    9.63    1.51
  -7  23  -1    7.63    2.09
   7  23   1    4.76    1.91
   8 -23   1   -3.04    2.36
  -8 -23  -1    3.10    2.92
  -8  23  -1    1.53    2.05
   8  23   1   -1.91    1.78
   9 -23   1    0.02    2.90
  -9  23  -1    0.90    2.44
   9  23   1    5.50    2.46
   8 -24  -1   -1.46    2.75
  -8 -24   1   10.77    3.34
   8  24  -1   -1.08    2.09
  -8  24   1   -0.55    2.35
   8  24  -1    5.04    1.30
   7 -24  -1    3.04    2.48
  -7 -24   1    4.46    2.88
  -7  24   1    1.34    2.05
   7  24  -1    0.45    1.09
   7  24  -1    0.28    1.86
   6 -24  -1   -1.03    2.13
  -6 -24   1   -5.85    3.75
  -6  24   1   -0.10    1.69
   6  24  -1    1.21    1.06
   6  24  -1    0.47    1.74
   5 -24  -1    1.56    1.92
  -5 -24   1    1.08    2.07
   5  24  -1   -0.47    0.94
   5  24  -1    0.84    1.56
  -5  24   1    1.00    1.83
   4 -24  -1   -1.48    1.59
  -4 -24   1   -1.10    1.68
   4 -24  -1    2.68    1.79
   4  24  -1    0.72    0.97
  -4  24   1    0.13    1.52
  -4  24   1   -0.62    1.78
   4  24  -1   -0.76    1.32
   3 -24  -1    1.54    1.64
   3 -24  -1    2.25    1.52
  -3 -24   1    2.36    1.79
   3  24  -1   -0.51    0.92
   3  24  -1   -0.44    1.59
  -3  24   1   -2.41    1.54
  -3  24   1    0.48    1.43
   3  24  -1   -0.63    1.18
   2 -24  -1    8.67    1.80
  -2 -24   1   16.28    2.87
   2  24  -1   13.27    1.71
  -2  24   1    8.15    1.73
   2  24  -1   10.16    1.94
  -2  24   1    9.69    1.75
   1 -24  -1    0.32    1.48
  -1 -24   1   -0.58    1.43
  -1  24   1    2.92    1.47
   1  24  -1    1.32    1.28
  -1  24   1   -1.20    1.27
  -1  24   1    2.13    1.35
   1  24  -1    1.18    1.63
   0 -24   1    3.67    1.57
   0 -24  -1    7.12    1.71
   0  24  -1    2.10    1.27
   0  24   1    4.59    1.28
   0  24  -1    4.35    1.27
   0  24  -1    4.79    1.67
   0  24   1    3.29    1.35
  -1 -24  -1   10.03    1.95
   1 -24   1    8.62    1.52
   1 -24   1    9.78    1.77
   1  24   1    9.36    1.76
   1  24   1    8.89    1.50
  -1  24  -1    9.84    1.59
   1  24   1   12.16    2.22
  -1  24  -1    6.27    1.59
   2 -24   1    5.92    1.72
   2 -24   1    6.74    1.68
  -2 -24  -1    3.15    1.75
   2  24   1    6.90    1.58
   2  24   1    3.09    1.66
  -2  24  -1    7.34    1.57
  -2  24  -1    6.33    1.61
   2  24   1    5.98    1.20
  -3 -24  -1    3.49    1.65
   3 -24   1    0.17    1.55
   3 -24   1    1.50    1.63
   3  24   1    1.93    1.06
   3  24   1   -0.95    1.25
  -3  24  -1   -1.70    1.38
  -3  24  -1   -0.26    1.46
   4 -24   1   33.69    3.27
   4 -24   1   26.80    3.04
  -4 -24  -1   21.16    3.55
  -4  24  -1   29.09    3.10
   4  24   1   27.07    3.05
  -4  24  -1   22.43    2.93
   4  24   1   23.68    3.83
   5 -24   1    0.18    2.08
   5 -24   1    2.51    1.90
  -5  24  -1    1.83    2.29
   5  24   1    4.77    1.23
   5  24   1    1.86    1.62
  -5  24  -1    4.47    1.89
   6 -24   1   20.06    3.96
  -6 -24  -1   13.34    3.07
  -6  24  -1   25.56    3.36
   6  24   1   18.51    2.15
   6  24   1   20.87    2.92
  -7 -24  -1    0.53    3.04
   7 -24   1    0.32    2.45
  -7  24  -1    2.86    2.13
   7  24   1   -2.90    1.79
   7  24   1    0.59    1.33
   8 -24   1    3.93    2.69
  -8 -24  -1   13.88    3.69
   8  24   1   10.70    2.47
   8  24   1    9.43    1.76
  -8  24  -1   12.75    2.82
   8 -25  -1    1.95    3.20
  -8 -25   1    6.55    3.82
   8  25  -1    6.54    2.46
   8  25  -1    5.37    1.40
  -8  25   1    3.44    2.54
  -7 -25   1   15.15    3.53
   7 -25  -1   22.19    4.31
   7  25  -1   22.92    2.19
   7  25  -1   20.32    3.70
  -6 -25   1    3.73    2.56
   6 -25  -1   -0.84    2.28
   6  25  -1    0.73    1.11
  -6  25   1   -1.15    1.80
   6  25  -1   -2.09    1.88
  -5 -25   1   41.57    5.18
   5 -25  -1   50.18    4.85
   5  25  -1   44.84    3.56
  -5  25   1   36.24    3.46
   5  25  -1   40.89    2.46
   4 -25  -1    6.68    2.07
   4 -25  -1    2.47    1.88
  -4 -25   1    7.01    2.03
   4  25  -1   -1.17    1.97
   4  25  -1    2.98    1.53
   4  25  -1    5.82    1.23
  -4  25   1    4.20    2.43
  -4  25   1    4.75    1.98
   3 -25  -1   24.70    2.91
  -3 -25   1   18.01    2.58
   3 -25  -1   16.98    3.05
  -3  25   1   19.52    3.04
   3  25  -1   13.58    2.10
   3  25  -1   21.47    3.52
   3  25  -1   19.63    2.73
  -3  25   1   18.61    2.91
   2 -25  -1    9.99    2.01
  -2 -25   1   15.99    3.24
  -2  25   1    9.13    1.85
  -2  25   1    7.69    1.76
   2  25  -1    8.74    1.94
   2  25  -1   13.61    1.86
  -2  25   1   12.34    1.91
   1 -25  -1   29.72    3.36
  -1 -25   1   36.83    3.18
   1  25  -1   31.20    2.83
   1  25  -1   31.70    3.15
  -1  25   1   28.46    2.62
   1  25  -1   29.50    2.27
  -1  25   1   30.78    2.85
   0 -25   1   -2.66    1.47
   0 -25  -1    4.33    1.80
   0  25   1   -0.71    1.30
   0  25   1   -0.35    1.50
   0  25   1    1.21    1.22
   0  25  -1    0.09    1.31
   0  25  -1   -0.22    1.20
   0  25  -1    0.44    1.61
   1 -25   1   33.31    2.79
  -1 -25  -1   24.16    3.25
   1 -25   1   27.79    2.86
   1  25   1   30.38    2.81
   1  25   1   25.91    2.25
  -1  25  -1   24.62    2.57
  -1  25  -1   21.52    2.72
   2 -25   1    6.28    1.78
  -2 -25  -1    4.63    1.97
   2 -25   1    2.14    1.66
  -2  25  -1    4.71    1.64
  -2  25  -1    2.75    1.70
   2  25   1    5.38    1.31
   2  25   1    1.57    1.71
   2  25   1    5.78    1.64
   3 -25   1   22.72    3.06
   3 -25   1   23.10    3.00
  -3 -25  -1   25.14    3.70
  -3  25  -1   22.88    2.96
  -3  25  -1   20.18    2.87
   4 -25   1    0.28    1.91
   4 -25   1    2.16    1.88
  -4 -25  -1   -1.24    3.14
   4  25   1    0.55    1.59
  -4  25  -1   -1.96    1.56
  -4  25  -1    0.88    1.96
   4  25   1    1.22    1.21
  -5 -25  -1   27.34    4.24
   5 -25   1   25.46    4.50
   5  25   1   23.83    2.29
  -5  25  -1   17.96    2.60
   5  25   1   31.30    3.35
   6 -25   1    1.41    2.28
  -6 -25  -1    3.11    2.66
   6  25   1    3.48    1.36
   6  25   1    2.58    1.99
  -6  25  -1    1.07    2.08
   7 -25   1    7.48    2.87
   7  25   1    9.03    2.40
  -7  25  -1    7.20    2.47
   7  25   1    5.18    1.50
  -8 -25  -1    7.15    3.90
   8 -25   1    0.01    2.88
  -8  25  -1    5.23    2.55
   7 -26  -1    0.51    2.75
  -7 -26   1    3.61    3.09
  -7  26   1   -0.23    2.25
   7  26  -1   -0.19    1.33
   7  26  -1    2.31    2.20
  -6 -26   1   -2.71    2.74
   6 -26  -1    0.23    2.49
   6  26  -1    1.12    2.19
   6  26  -1    0.41    1.24
  -6  26   1   -0.28    1.87
   5 -26  -1    4.59    2.46
  -5 -26   1   -1.77    2.24
   5  26  -1    1.92    1.25
  -5  26   1    4.07    2.08
   5  26  -1    1.99    1.80
   4 -26  -1    4.07    2.10
  -4 -26   1    5.18    2.43
   4 -26  -1    4.62    2.07
  -4  26   1    4.27    1.95
   4  26  -1    4.88    1.82
   3 -26  -1    3.04    1.94
  -3 -26   1   -0.69    1.95
   3 -26  -1   -2.69    1.84
  -3  26   1   -2.02    1.77
   3  26  -1    0.79    1.56
   3  26  -1   -2.07    1.80
  -3  26   1    0.28    2.03
   3  26  -1    0.99    1.21
   2 -26  -1   -2.05    1.72
  -2 -26   1   -1.21    1.92
   2  26  -1    3.36    2.12
  -2  26   1    0.51    1.65
  -2  26   1   -1.40    1.66
   2  26  -1    0.70    1.78
  -2  26   1   -1.59    1.59
   2  26  -1    0.44    1.34
  -1 -26   1    4.61    1.87
   1 -26  -1   -1.28    1.77
   1  26  -1   -1.32    1.47
  -1  26   1   -1.89    1.53
  -1  26   1    0.41    1.56
   1  26  -1    0.65    1.32
   1  26  -1    4.24    1.98
  -1  26   1    1.22    1.68
   0 -26   1    0.44    1.68
   0 -26  -1    1.86    1.93
   0  26  -1    0.95    1.35
   0  26   1    3.03    1.78
   0  26   1    0.43    1.33
   0  26   1    3.05    1.58
   0  26  -1   -0.26    1.74
  -1 -26  -1    2.75    1.91
   1 -26   1    3.20    1.68
   1 -26   1    8.50    1.98
   1  26   1    3.65    1.89
   1  26   1    4.29    1.66
   1  26   1    7.01    1.53
  -1  26  -1    5.99    1.76
  -1  26  -1    7.27    1.77
   2 -26   1   11.14    2.07
   2 -26   1    8.52    1.98
  -2 -26  -1   14.16    2.58
   2  26   1    7.91    2.03
  -2  26  -1    7.48    1.95
  -2  26  -1   11.27    1.98
   2  26   1   14.02    2.47
   2  26   1   14.77    2.35
   3 -26   1    2.61    1.97
   3 -26   1    2.10    1.89
  -3  26  -1    3.13    1.89
   3  26   1    2.11    1.76
  -3  26  -1    2.48    1.80
   4 -26   1    7.37    2.30
   4 -26   1    9.49    2.76
  -4 -26  -1   11.79    2.42
  -4  26  -1    5.27    1.99
  -4  26  -1    5.50    2.23
   4  26   1    8.40    2.15
   4  26   1   12.41    2.13
  -5 -26  -1   -3.75    2.35
   5 -26   1   -2.25    2.21
  -5  26  -1   -2.35    1.96
   5  26   1    4.57    2.00
   5  26   1    1.00    1.38
   6 -26   1   14.66    2.91
  -6 -26  -1   25.60    4.91
  -6  26  -1   11.33    2.78
   6  26   1   17.96    2.41
   7 -26   1    5.18    2.91
  -7 -26  -1    5.85    3.41
   7  26   1   11.63    2.76
  -7  26  -1    1.96    2.47
   7 -27  -1   10.90    3.11
  -7 -27   1    9.85    3.66
   7  27  -1   11.30    1.78
  -7  27   1   21.20    4.07
   6 -27  -1    8.57    2.94
  -6 -27   1    5.19    2.95
  -6  27   1    9.57    2.64
   6  27  -1    8.60    1.69
   5 -27  -1   14.54    3.00
  -5  27   1   13.66    2.67
   5  27  -1   15.50    2.24
   5  27  -1   22.84    3.65
   4 -27  -1    8.58    2.48
  -4 -27   1    5.25    2.66
  -4  27   1    4.33    2.56
  -4  27   1    2.62    2.17
   4  27  -1    7.75    1.59
   4  27  -1   10.83    2.16
   3 -27  -1   23.00    3.69
  -3 -27   1   29.62    5.32
   3 -27  -1   20.29    3.55
   3  27  -1   19.35    3.39
   3  27  -1   26.25    3.49
  -3  27   1   29.64    3.68
   3  27  -1   27.76    2.35
  -2 -27   1    4.48    2.14
   2 -27  -1    7.78    2.80
  -2  27   1    7.80    2.74
  -2  27   1    6.29    2.00
   2  27  -1    6.12    1.46
   2  27  -1    7.26    2.14
   2  27  -1    7.88    1.96
  -1 -27   1   14.85    2.50
   1 -27  -1   10.07    3.93
  -1  27   1   16.14    3.00
  -1  27   1   10.98    2.16
   1  27  -1   16.51    2.36
   1  27  -1   11.96    2.40
   1  27  -1    9.89    1.91
   0 -27  -1   20.66    4.37
   0 -27   1   15.42    2.89
   0 -27   1   13.19    2.41
   0  27  -1   11.43    2.22
   0  27   1   10.68    3.20
   0  27  -1   13.34    2.46
   0  27   1   18.33    3.21
   1 -27   1   11.89    2.27
  -1  27  -1   13.58    3.33
   1  27   1   12.42    2.28
   1  27   1   14.30    2.15
   1  27   1   18.48    2.58
   2 -27   1    5.23    2.11
  -2 -27  -1    4.19    2.30
   2 -27   1    1.30    2.41
   2  27   1    7.40    1.60
  -2  27  -1   -0.02    1.74
   2  27   1    7.81    2.04
  -2  27  -1    3.86    2.24
  -3 -27  -1   27.67    4.22
   3 -27   1   29.24    5.56
   3 -27   1   26.89    4.07
   3  27   1   26.88    2.67
   3  27   1   31.39    3.64
  -3  27  -1   19.31    3.34
  -3  27  -1   28.19    3.69
   4 -27   1    6.96    2.48
   4 -27   1    6.73    2.63
  -4 -27  -1    4.18    2.67
   4  27   1    2.33    1.48
   4  27   1    5.07    2.21
  -4  27  -1    4.58    2.21
  -4  27  -1    1.16    2.32
  -5 -27  -1    6.65    2.64
   5 -27   1    4.04    2.58
   5  27   1    6.49    1.66
   5  27   1    9.51    2.62
  -5  27  -1    3.96    2.24
  -6 -27  -1    1.23    3.05
   6 -27   1    2.33    2.79
  -6  27  -1    1.33    2.34
   6 -28  -1    1.60    3.04
  -6 -28   1    4.18    3.21
  -6  28   1    0.53    2.64
   6  28  -1    3.82    2.50
   6  28  -1   -1.73    1.50
  -5 -28   1    4.20    3.13
   5 -28  -1    1.78    2.95
   5  28  -1    4.26    2.60
  -5  28   1   -0.56    2.39
   5  28  -1    1.56    1.59
   4 -28  -1    1.21    2.44
  -4 -28   1    1.02    2.64
   4  28  -1    2.89    2.38
   4  28  -1    3.01    1.51
  -3 -28   1   -1.33    2.42
   3 -28  -1   -1.66    2.14
  -3  28   1    2.65    2.13
  -3  28   1    2.24    2.50
   3  28  -1   -1.96    2.26
   3  28  -1   -0.27    1.34
   2 -28  -1    1.32    2.13
   2 -28  -1    4.28    2.12
  -2 -28   1    2.59    2.45
   2  28  -1    1.18    1.51
   2  28  -1    2.07    2.20
  -2  28   1   -0.66    1.94
  -2  28   1   -1.30    2.00
   2  28  -1   -0.63    1.88
   1 -28  -1    6.10    2.18
  -1  28   1    8.95    2.02
  -1  28   1    2.67    2.02
   1  28  -1    6.45    2.08
   1  28  -1    8.12    1.88
   1  28  -1    4.21    2.55
   0 -28  -1   -0.98    2.12
   0 -28   1   -2.16    2.77
   0 -28   1    2.27    2.06
   0  28   1   -2.76    1.64
   0  28   1    3.92    2.20
   0  28   1   -1.30    2.01
   0  28  -1   -0.16    2.53
  -1 -28  -1    4.13    2.19
   1 -28   1   -0.51    2.20
  -1  28  -1   -0.06    2.05
   1  28   1    3.52    1.67
  -1  28  -1    2.94    1.85
   1  28   1    1.33    2.17
   1  28   1    3.51    2.09
   2 -28   1    2.08    2.23
   2 -28   1   -0.25    2.13
  -2  28  -1    3.14    2.12
  -2  28  -1   -0.78    1.86
   2  28   1    3.09    1.64
   2  28   1   -1.31    1.85
   3 -28   1    7.04    2.43
   3 -28   1    5.49    2.40
  -3 -28  -1   12.09    2.90
   3  28   1    9.37    2.52
  -3  28  -1    8.54    2.44
   3  28   1    3.20    1.72
   4 -28   1    7.72    2.84
  -4 -28  -1    3.30    2.96
   4 -28   1   10.06    3.33
   4  28   1    4.71    2.34
   4  28   1    5.63    1.71
  -4  28  -1    3.27    2.31
  -4  28  -1    4.19    2.80
   5 -28   1    4.39    2.93
  -5  28  -1   11.41    2.57
   5  28   1    9.46    1.85
   5  28   1   11.55    2.76
   6 -28   1    3.70    3.13
  -6 -28  -1    3.20    3.05
   6  28   1    2.70    2.74
   5 -29  -1   11.80    3.43
  -5 -29   1   11.46    3.54
   5  29  -1   14.34    3.21
   5  29  -1   18.67    2.76
   4 -29  -1    7.75    2.70
  -4 -29   1   16.68    3.47
  -4  29   1    9.31    2.53
   4  29  -1   11.75    1.88
   4  29  -1   10.99    2.83
   3 -29  -1   -4.34    2.53
   3 -29  -1    0.09    2.42
  -3  29   1    1.81    2.52
   3  29  -1   -1.05    2.27
   3  29  -1   -0.64    1.62
  -3  29   1    1.44    2.31
   2 -29  -1   21.30    4.02
   2 -29  -1   20.00    3.95
  -2  29   1   14.07    2.59
   2  29  -1   12.44    2.77
   2  29  -1   10.59    2.58
  -1 -29   1    0.21    2.36
  -1 -29   1    2.64    2.05
   1 -29  -1    0.79    2.29
  -1  29   1   -0.98    2.15
   1  29  -1   -0.18    2.30
   1  29  -1    2.56    1.76
  -1  29   1    2.44    2.09
  -1  29   1    7.83    2.44
   0 -29   1   11.58    2.54
   0 -29   1   24.89    3.96
   0 -29  -1   18.21    3.00
   0  29  -1   17.03    3.18
   0  29  -1   14.66    2.75
   0  29   1   20.85    2.95
   0  29   1   20.99    3.31
   1 -29   1    1.54    2.50
   1 -29   1    6.95    2.37
  -1 -29  -1    6.44    2.72
   1  29   1    8.04    2.41
  -1  29  -1    4.60    2.03
   1  29   1    1.79    1.80
  -2 -29  -1    7.99    2.69
   2 -29   1    7.12    2.48
   2 -29   1   10.19    2.68
  -2  29  -1    7.97    2.34
  -2  29  -1    8.75    2.42
   3 -29   1   -1.55    2.50
   3 -29   1    1.13    2.42
  -3 -29  -1    2.60    2.82
  -3  29  -1    0.86    2.50
  -3  29  -1   -0.72    2.09
   3  29   1   -3.27    2.13
   3  29   1   -1.82    1.72
  -4 -29  -1    3.09    3.07
   4 -29   1    4.01    3.04
   4  29   1    4.77    2.73
   4  29   1    6.03    2.05
  -5 -29  -1    1.67    3.40
   5 -29   1    0.18    3.06
   5  29   1   -0.38    2.54
   5  29   1    0.67    1.89
  -5  29  -1   -0.36    2.56
   4 -30  -1   -1.06    2.75
  -4 -30   1    0.96    3.32
   4  30  -1   -4.37    2.47
   4  30  -1   -2.01    1.70
  -4  30   1    4.52    2.79
   3 -30  -1   -2.05    3.71
   3 -30  -1    1.19    2.75
  -3 -30   1   -2.06    2.74
  -3  30   1   -3.29    2.40
  -3  30   1   -0.82    2.70
   3  30  -1    0.49    1.84
   3  30  -1   -3.77    2.29
   2 -30  -1    2.67    2.95
   2 -30  -1    6.36    2.71
  -2 -30   1    3.69    2.99
  -2  30   1    4.96    2.72
   2  30  -1    5.12    1.93
  -2  30   1    1.68    2.32
   2  30  -1   -0.14    2.30
   1 -30  -1    0.37    2.31
  -1 -30   1    4.05    2.45
  -1 -30   1   -1.60    2.59
   1 -30  -1   -2.67    2.33
  -1  30   1   -0.34    2.24
  -1  30   1    1.03    2.49
   1  30  -1   -1.19    2.42
   0 -30   1   -0.26    2.65
   0 -30  -1   -0.62    2.56
   0  30   1    2.94    2.13
   0  30  -1    4.38    2.12
   0  30  -1    3.80    2.74
   0  30   1   -2.63    2.12
   0  30   1    1.20    2.58
   1 -30   1   14.27    2.74
  -1 -30  -1   12.59    3.18
   1 -30   1    5.90    2.72
  -1  30  -1   10.19    2.38
   1  30   1    8.48    2.25
   1  30   1   15.64    2.99
  -1  30  -1    3.93    2.49
   2 -30   1    0.40    2.70
   2 -30   1   -0.12    2.58
  -2 -30  -1    4.19    2.68
  -2  30  -1   -0.16    2.44
  -2  30  -1   -1.31    2.35
   2  30   1    5.15    2.53
   2  30   1    1.58    1.88
   3 -30   1    4.23    2.71
   3 -30   1    4.27    3.00
  -3 -30  -1    0.81    2.98
   3  30   1    6.05    2.54
   3  30   1    3.72    2.04
  -3  30  -1    5.36    2.54
  -3  30  -1    4.36    2.77
   2 -31  -1   18.33    3.21
   2 -31  -1   21.51    3.71
  -2 -31   1   28.59    3.87
   2  31  -1   27.51    3.32
  -2  31   1   29.15    4.47
  -2  31   1   33.59    4.64
  -1 -31   1   -1.90    2.87
  -1 -31   1    4.14    3.07
   1 -31  -1    6.04    2.84
   1 -31  -1   -1.52    2.71
  -1  31   1   -3.32    2.65
   1  31  -1    2.94    2.97
   1  31  -1   -3.20    2.09
  -1  31   1   -2.54    2.45
   0 -31  -1    9.81    3.02
   0 -31   1    6.37    3.14
   0 -31   1    6.13    2.89
   0  31   1    6.81    2.82
   0  31  -1    3.37    3.01
   0  31   1   11.32    2.56
   0  31  -1   11.91    2.52
   1 -31   1   -1.23    2.74
  -1 -31  -1   -2.97    3.01
   1 -31   1   -0.06    2.76
   1  31   1    2.18    2.32
  -1  31  -1    3.11    2.78
  -1  31  -1   -1.05    2.27
   2 -31   1   13.80    3.34
   2  31   1   17.30    3.33
   2  31   1   12.48    2.46
  -2  31  -1    8.74    2.92
  13   0  -2   -2.23    1.30
  13   0  -2    0.46    2.21
 -12   0   2   66.84    3.66
  12   0  -2   65.98    3.24
  12   0  -2   78.11    4.55
  11   0  -2   -0.47    0.80
  11   0  -2   -0.76    1.16
 -11   0   2   -0.61    0.97
  10   0  -2  114.97    4.76
  10   0  -2  112.33    3.93
 -10   0   2  111.01    4.14
  -9   0   2   -0.09    0.60
   9   0  -2   -0.11    0.74
   9   0  -2    0.32    0.51
   8   0  -2    4.71    0.82
   8   0  -2    4.46    0.89
  -8   0   2    5.74    0.98
   8   0  -2    6.14    1.17
  -7   0   2    0.47    0.45
   7   0  -2   -0.02    0.50
   7   0  -2    0.29    0.30
  -7   0   2    0.49    0.48
   7   0  -2    1.03    0.54
   7   0  -2    0.34    0.34
  -6   0   2  179.62    5.36
   6   0  -2  179.64    5.11
   6   0  -2  187.81    5.64
   6   0  -2  172.13    5.13
  -6   0   2  179.02    4.90
   6   0  -2  176.38    4.87
  -5   0   2    0.18    0.28
   5   0  -2   -0.26    0.37
   5   0  -2    0.00    0.20
   5   0  -2    0.03    0.26
   5   0  -2    0.02    0.33
  -5   0   2    0.03    0.29
   4   0  -2  287.76    7.61
  -4   0   2  276.71    7.84
  -4   0   2  271.24    7.50
   4   0  -2  295.30    7.98
  -3   0   2    0.23    0.19
  -3   0   2    0.13    0.14
   3   0  -2    0.09    0.17
   3   0  -2    0.02    0.24
   3   0  -2    0.04    0.16
  -3   0   2   -0.11    0.19
  -2   0   2  294.14    7.83
   2   0  -2  306.90    8.04
  -2   0   2  299.09    7.88
  -2   0   2  301.51    8.06
   2   0  -2  303.68    7.91
   2   0  -2  299.45    7.89
  -2   0   2  278.42    8.00
   1   0  -2   -0.06    0.13
   1   0  -2    0.06    0.13
  -1   0   2   -0.04    0.14
  -1   0   2   -0.25    0.15
  -1   0   2    0.36    0.14
   1   0  -2    0.15    0.13
   1   0  -2    0.07    0.15
  -1   0   2    0.03    0.14
   0   0   2  417.31   11.23
   0   0  -2  431.05   11.32
   0   0   2  419.84   11.25
   0   0   2  437.19   11.28
   0   0  -2  430.39   11.32
   0   0   2  416.06   11.23
   0   0  -2  421.36   11.25
   0   0  -2  431.64   11.28
   0   0   2  427.67   11.33
   1   0   2    0.30    0.18
  -1   0  -2    0.26    0.17
  -1   0  -2    0.11    0.20
   1   0   2   -0.15    0.18
   1   0   2    0.15    0.17
   1   0   2    0.16    0.15
  -1   0  -2    0.14    0.17
  -1   0  -2    0.01    0.12
   1   0   2    0.10    0.16
  -1   0  -2   -0.16    0.20
   2   0   2   69.32    2.23
   2   0   2   76.05    2.10
   2   0   2   69.04    2.17
  -2   0  -2   70.98    2.15
  -2   0  -2   73.10    2.09
   2   0   2   71.61    2.20
   2   0   2   75.61    2.23
   3   0   2    0.62    0.27
   3   0   2   -0.10    0.29
   3   0   2    0.44    0.26
  -3   0  -2   -0.27    0.29
   3   0   2    0.28    0.31
  -3   0  -2    0.07    0.17
   3   0   2    0.52    0.29
   4   0   2   10.82    0.78
   4   0   2   11.15    0.82
  -4   0  -2   12.34    0.76
  -4   0  -2   10.76    0.67
   4   0   2   10.60    0.75
   4   0   2   10.64    0.89
  -5   0  -2   -0.06    0.46
   5   0   2    0.23    0.41
   5   0   2   -0.05    0.50
   5   0   2   -0.09    0.40
   5   0   2    0.01    0.37
  -5   0  -2    0.45    0.31
  -6   0  -2   52.64    1.90
   6   0   2   51.70    2.01
   6   0   2   49.58    2.08
  -7   0  -2    0.82    0.47
   7   0   2    1.00    0.67
   7   0   2    0.70    0.47
   7   0   2    0.88    0.61
   8   0   2    1.70    0.86
   8   0   2    0.94    0.76
  -8   0  -2    0.93    0.67
   8   0   2    0.27    0.58
  -9   0  -2    2.35    0.94
   9   0   2    0.47    1.00
   9   0   2    0.90    0.73
  10   0   2    8.34    1.58
 -10   0  -2    5.12    1.16
  10   0   2    7.06    1.24
  11   0   2   -0.35    1.68
  11   0   2    1.12    1.24
  12   0   2   -0.13    1.60
  12   0   2    0.66    2.10
  13   0   2    3.91    1.96
  13   0   2   -2.46    2.58
  13  -1  -2    4.32    1.54
  13   1  -2    5.02    1.46
  13   1  -2    3.31    2.26
 -12  -1   2    2.59    1.35
  12  -1  -2    3.34    1.17
  12  -1  -2    3.79    1.67
 -12   1   2    1.04    1.34
  12   1  -2    4.67    1.84
  11  -1  -2   -0.30    1.34
 -11  -1   2   -0.47    0.96
  11  -1  -2   -0.57    0.84
  11   1  -2    2.38    1.16
  11   1  -2   -0.09    0.79
 -11   1   2    0.62    1.03
  10  -1  -2    3.95    1.17
  10  -1  -2    3.09    0.75
 -10  -1   2    4.36    0.93
  10   1  -2    6.05    1.07
 -10   1   2    3.17    0.90
  10   1  -2    4.46    1.21
  -9  -1   2    1.05    0.64
   9  -1  -2    0.44    0.81
   9  -1  -2    0.79    0.56
   9   1  -2    1.79    0.84
  -9   1   2    1.60    0.66
   9   1  -2    1.28    0.56
   8  -1  -2    3.78    0.90
   8  -1  -2    2.81    0.61
  -8  -1   2    3.53    0.69
   8   1  -2    2.81    0.75
  -8   1   2    2.70    0.63
   8   1  -2    2.63    0.70
   8   1  -2    2.94    0.46
   8   1  -2    3.04    0.58
   7  -1  -2   35.14    1.62
   7  -1  -2   37.02    1.96
  -7  -1   2   38.60    1.76
   7  -1  -2   36.15    1.52
   7   1  -2   38.25    1.95
   7   1  -2   36.22    1.55
  -7   1   2   36.71    1.78
   7   1  -2   37.09    1.47
   7   1  -2   36.12    1.34
   6  -1  -2   17.29    1.04
   6  -1  -2   18.64    1.32
   6  -1  -2   18.81    1.00
  -6  -1   2   20.76    1.16
  -6   1   2   21.38    1.17
   6   1  -2   18.79    0.86
   6   1  -2   18.65    0.97
   6   1  -2   18.22    1.28
   6   1  -2   19.44    0.93
   5  -1  -2    0.84    0.43
  -5  -1   2    0.27    0.34
   5  -1  -2    0.07    0.25
  -5  -1   2    0.21    0.36
   5  -1  -2    0.40    0.32
   5   1  -2    0.27    0.27
   5   1  -2    0.62    0.41
   5   1  -2    0.03    0.24
   5   1  -2    0.49    0.26
  -5   1   2    0.20    0.32
  -4  -1   2   44.18    1.64
   4  -1  -2   45.55    1.49
  -4  -1   2   44.90    1.44
   4  -1  -2   45.13    1.52
   4  -1  -2   45.08    1.75
   4   1  -2   46.55    1.40
   4   1  -2   46.20    1.42
  -4   1   2   45.00    1.66
   4   1  -2   45.34    1.74
   4   1  -2   45.77    1.41
  -3  -1   2   96.07    2.70
  -3  -1   2   92.13    2.86
   3  -1  -2   94.38    2.74
   3  -1  -2   95.97    2.72
   3  -1  -2   95.26    2.94
   3   1  -2   96.23    2.62
   3   1  -2   96.61    2.91
   3   1  -2   97.90    2.68
   3   1  -2   94.74    2.61
  -3   1   2   94.00    2.88
   2  -1  -2   37.92    1.11
  -2  -1   2   38.40    1.19
   2  -1  -2   37.81    1.18
   2  -1  -2   36.53    1.29
  -2  -1   2   36.79    1.26
  -2  -1   2   38.48    1.18
   2   1  -2   38.39    1.26
  -2   1   2   38.23    1.18
   2   1  -2   37.11    1.09
  -2   1   2   37.42    1.31
  -2   1   2   39.03    1.11
   2   1  -2   39.71    1.18
  -2   1   2   37.65    1.29
   2   1  -2   37.47    1.31
  -1  -1   2  527.55   13.68
  -1  -1   2  520.00   13.69
   1  -1  -2  530.48   13.73
   1  -1  -2  519.21   13.74
   1  -1  -2  532.29   13.82
  -1  -1   2  513.46   13.82
  -1  -1   2  507.80   13.65
  -1  -1   2  521.72   13.76
   1   1  -2  529.15   13.69
  -1   1   2  508.84   13.79
  -1   1   2  503.49   13.72
   1   1  -2  546.55   13.73
   1   1  -2  542.02   13.83
   1   1  -2  510.10   13.75
  -1   1   2  528.24   13.80
  -1   1   2  534.50   13.79
   1   1  -2  528.62   13.76
  -1   1   2  493.01   13.78
   0  -1  -2    3.80    0.53
   0  -1  -2    3.02    0.25
   0  -1   2    3.61    0.31
   0  -1  -2    3.84    0.36
   0  -1  -2    3.14    0.31
   0  -1   2    3.35    0.34
   0  -1   2    2.73    0.31
   0   1  -2    3.04    0.18
   0   1   2    3.13    0.29
   0   1  -2    3.66    0.33
   0   1   2    3.03    0.31
   0   1  -2    3.58    0.26
   0   1   2    3.49    0.39
   0   1   2    3.70    0.36
   0   1  -2    3.01    0.29
  -1  -1  -2  380.43   10.69
  -1  -1  -2  411.79   10.56
   1  -1   2  407.00   10.73
  -1  -1  -2  397.92   10.65
   1  -1   2  410.16   10.71
   1  -1   2  412.57   10.67
  -1  -1  -2  382.28   10.71
  -1  -1  -2  387.51   10.70
  -1   1  -2  408.34   10.66
   1   1   2  413.49   10.74
  -1   1  -2  402.65   10.70
   1   1   2  408.40   10.73
  -1   1  -2  392.01   10.63
   1   1   2  423.71   10.74
  -1   1  -2  370.77   10.68
   1   1   2  402.18   10.74
   1   1   2  413.64   10.57
   2  -1   2    6.61    0.46
   2  -1   2    5.05    0.46
  -2  -1  -2    4.66    0.42
   2  -1   2    5.63    0.48
   2  -1   2    6.98    0.52
  -2  -1  -2    6.01    0.33
   2  -1   2    5.55    0.48
  -2   1  -2    6.26    0.46
   2   1   2    5.73    0.48
   2   1   2    6.38    0.52
  -2   1  -2    6.20    0.42
   2   1   2    5.39    0.44
   2   1   2    5.91    0.34
   2   1   2    5.16    0.46
   3  -1   2  148.13    4.62
   3  -1   2  168.30    4.68
   3  -1   2  174.03    4.68
  -3  -1  -2  159.20    4.54
  -3  -1  -2  171.08    4.49
   3  -1   2  167.07    4.78
   3   1   2  167.69    4.69
   3   1   2  154.93    4.77
   3   1   2  168.39    4.65
   3   1   2  153.69    4.59
  -3   1  -2  173.50    4.61
  -3   1  -2  160.05    4.60
   3   1   2  160.19    4.47
   4  -1   2    7.69    0.71
   4  -1   2    8.59    0.85
   4  -1   2    8.45    0.91
  -4  -1  -2    8.54    0.55
  -4  -1  -2    8.76    0.66
   4  -1   2    8.26    0.78
   4   1   2    7.79    0.74
   4   1   2    8.55    0.75
  -4   1  -2    9.61    0.73
   4   1   2    9.90    0.70
  -4   1  -2    8.97    0.65
   4   1   2    7.07    0.80
   5  -1   2   83.90    3.02
   5  -1   2   85.55    2.81
   5  -1   2   85.98    2.75
  -5  -1  -2   84.94    2.61
   5  -1   2   79.29    2.80
  -5  -1  -2   83.40    2.61
   5   1   2   87.61    2.77
  -5   1  -2   82.51    2.69
   5   1   2   81.89    3.03
   5   1   2   86.50    2.81
  -5   1  -2   87.44    2.72
   5   1   2   85.07    2.78
   6  -1   2    0.45    0.61
   6  -1   2    0.83    0.67
   6  -1   2    1.15    0.53
  -6  -1  -2    1.06    0.40
   6  -1   2    0.61    0.68
   6   1   2    1.36    0.53
  -6   1  -2    1.08    0.65
  -6   1  -2    1.10    0.41
   6   1   2    0.51    0.64
   7  -1   2  121.08    4.01
   7  -1   2  125.74    3.92
  -7  -1  -2  122.30    3.81
   7  -1   2  118.66    4.36
   7   1   2  120.21    4.38
   7   1   2  122.87    3.96
  -7   1  -2  120.82    3.90
   7   1   2  123.44    3.98
   8  -1   2   10.08    1.46
   8  -1   2   11.42    1.42
   8  -1   2    9.69    1.14
  -8  -1  -2   10.26    1.16
  -8   1  -2   10.26    1.28
   8   1   2    8.90    1.11
   8   1   2   11.06    1.32
   8   1   2   11.29    1.49
  -9  -1  -2   77.05    3.08
   9  -1   2   83.83    3.19
   9  -1   2   82.78    3.73
   9  -1   2   81.54    3.21
   9   1   2   67.98    3.17
   9   1   2   81.97    3.76
   9   1   2   80.08    3.18
  -9   1  -2   80.20    3.13
  10  -1   2    1.64    1.03
  10  -1   2    3.84    1.44
  10   1   2    1.41    1.36
 -10   1  -2   -0.10    1.03
  10   1   2    1.27    0.95
  11  -1   2   32.55    3.59
  11  -1   2   40.35    3.58
  11   1   2   40.22    3.49
  11   1   2   39.06    2.72
  12  -1   2    2.80    2.04
  12  -1   2   -0.97    1.52
  12   1   2    1.50    2.08
  12   1   2    4.89    1.67
  13  -1   2    8.12    2.23
  13  -1   2   13.43    3.04
  13   1   2    5.10    2.56
  13  -2  -2    7.32    1.61
  13   2  -2   10.73    2.49
  13   2  -2    9.20    1.56
 -13   2   2    9.75    2.28
 -12  -2   2   41.05    2.96
  12  -2  -2   36.27    2.63
  12  -2  -2   38.06    3.70
 -12   2   2   32.83    2.83
  12   2  -2   41.01    2.35
  12   2  -2   43.78    3.70
  11  -2  -2    1.11    1.01
 -11  -2   2    2.20    1.02
  11   2  -2    0.65    0.78
  11   2  -2    4.10    1.46
 -11   2   2    1.18    1.11
 -10  -2   2   71.41    3.05
  10  -2  -2   72.45    3.64
  10  -2  -2   70.64    2.95
  10   2  -2   74.02    2.79
 -10   2   2   71.00    3.17
  10   2  -2   72.51    3.55
  -9  -2   2   13.79    1.32
   9  -2  -2   15.40    1.26
   9  -2  -2   16.31    1.76
   9   2  -2   13.66    1.70
   9   2  -2   12.98    1.06
  -9   2   2   15.27    1.45
   8  -2  -2   55.90    2.71
  -8  -2   2   56.00    2.32
   8  -2  -2   56.81    2.23
   8   2  -2   56.16    2.06
   8   2  -2   56.90    2.66
   8   2  -2   53.06    1.92
  -8   2   2   57.02    2.40
   8   2  -2   52.70    2.13
   7  -2  -2   68.17    2.53
   7  -2  -2   68.91    2.43
  -7  -2   2   70.62    2.58
   7  -2  -2   70.11    2.87
   7   2  -2   70.29    2.24
   7   2  -2   69.09    2.27
   7   2  -2   67.13    2.32
   7   2  -2   68.04    2.84
   6  -2  -2   14.77    0.91
  -6  -2   2   14.08    1.00
   6  -2  -2   14.73    1.22
   6  -2  -2   14.23    1.01
  -6   2   2   14.12    1.04
   6   2  -2   14.39    0.82
   6   2  -2   14.30    0.79
   6   2  -2   14.76    0.76
   6   2  -2   15.52    1.16
  -5  -2   2   11.50    0.82
   5  -2  -2   12.89    0.75
   5  -2  -2   11.67    1.01
   5  -2  -2   10.73    0.81
   5   2  -2   12.65    0.63
   5   2  -2   12.31    0.60
  -5   2   2   12.00    0.85
   5   2  -2   12.11    0.94
   5   2  -2   12.18    0.68
   4  -2  -2  269.20    7.52
   4  -2  -2  267.68    7.22
  -4  -2   2  260.92    7.35
  -4  -2   2  246.38    7.14
   4   2  -2  271.81    7.01
   4   2  -2  266.63    7.15
   4   2  -2  264.90    7.46
  -4   2   2  271.06    7.42
  -4   2   2  259.35    7.12
   3  -2  -2   66.00    2.19
  -3  -2   2   64.62    2.00
   3  -2  -2   66.01    2.01
   3   2  -2   67.25    2.15
  -3   2   2   65.64    2.14
  -3   2   2   65.43    1.99
   3   2  -2   68.48    1.99
   3   2  -2   67.09    2.14
  -2  -2   2  954.46   25.52
   2  -2  -2  929.32   25.55
   2  -2  -2  959.46   25.83
   2  -2  -2  990.76   25.52
  -2  -2   2  987.06   25.57
  -2   2   2 1000.00   25.41
  -2   2   2  941.41   25.51
  -2   2   2  992.90   25.63
   2   2  -2  976.90   25.62
   2   2  -2  999.34   25.57
   1  -2  -2    2.61    0.27
   1  -2  -2    2.73    0.33
   1  -2  -2    2.34    0.33
   1  -2  -2    2.51    0.30
  -1  -2   2    2.48    0.28
   1  -2  -2    2.29    0.30
  -1  -2   2    2.50    0.23
  -1  -2   2    2.24    0.33
  -1   2   2    2.21    0.37
   1   2  -2    2.09    0.33
   1   2  -2    2.33    0.21
  -1   2   2    1.94    0.32
   1   2  -2    2.37    0.22
  -1   2   2    2.12    0.30
   1   2  -2    1.99    0.30
  -1   2   2    2.17    0.30
   1   2  -2    2.41    0.24
   0  -2   2   58.90    1.74
   0  -2  -2   60.59    1.78
   0  -2  -2   59.56    1.80
   0  -2   2   57.90    1.83
   0  -2   2   58.91    1.81
   0  -2   2   61.82    1.81
   0  -2  -2   57.66    2.02
   0  -2  -2   62.26    1.90
   0   2  -2   62.29    1.77
   0   2   2   61.42    1.78
   0   2  -2   54.42    1.79
   0   2   2   59.96    1.71
   0   2   2   63.37    1.82
   0   2   2   62.39    2.00
   0   2  -2   61.12    1.84
  -1  -2  -2  126.88    3.43
   1  -2   2  114.59    3.23
  -1  -2  -2  120.76    3.02
  -1  -2  -2  115.96    3.17
  -1  -2  -2  107.33    3.23
   1  -2   2  112.23    3.23
  -1  -2  -2  108.89    3.28
   1  -2   2  100.16    3.36
   1  -2   2  104.03    3.51
   1   2   2  119.74    3.27
  -1   2  -2  114.39    3.21
  -1   2  -2   99.41    3.19
  -1   2  -2  116.68    3.23
   1   2   2  112.45    3.18
  -1   2  -2  113.08    3.14
  -1   2  -2  123.30    3.25
   1   2   2  115.62    3.04
   1   2   2  116.59    3.26
   2  -2   2   64.53    1.97
   2  -2   2   62.60    1.98
  -2  -2  -2   62.33    1.88
   2  -2   2   64.73    1.99
   2  -2   2   63.90    1.99
  -2   2  -2   63.51    2.10
   2   2   2   62.53    1.95
   2   2   2   62.76    2.00
  -2   2  -2   64.51    1.96
   2   2   2   63.05    2.08
   2   2   2   55.75    1.89
   3  -2   2    6.97    0.69
   3  -2   2    7.54    0.64
  -3  -2  -2    8.67    0.55
   3  -2   2    7.22    0.61
   3  -2   2    6.43    0.65
   3   2   2    6.94    0.61
  -3   2  -2    6.84    0.54
  -3   2  -2    6.98    0.63
   3   2   2    7.25    0.46
   3   2   2    6.72    0.70
   3   2   2    7.82    0.56
   4  -2   2    2.78    0.47
   4  -2   2    2.74    0.53
   4  -2   2    3.30    0.60
   4  -2   2    2.14    0.54
  -4  -2  -2    2.95    0.39
  -4  -2  -2    3.69    0.59
   4   2   2    3.06    0.56
  -4   2  -2    2.08    0.38
   4   2   2    2.47    0.41
  -4   2  -2    3.61    0.65
   4   2   2    3.31    0.51
   4   2   2    2.53    0.50
   5  -2   2   11.48    0.91
   5  -2   2   10.15    1.02
  -5  -2  -2    9.75    0.67
   5  -2   2   10.17    0.99
   5  -2   2   10.60    0.87
   5   2   2   11.11    0.82
  -5   2  -2    9.27    0.93
   5   2   2   10.23    1.00
   5   2   2   10.05    0.90
  -5   2  -2   10.17    0.82
   6  -2   2   19.30    1.22
   6  -2   2   19.68    1.85
   6  -2   2   19.37    1.25
  -6  -2  -2   18.72    1.02
   6  -2   2   18.82    1.50
   6   2   2   19.77    1.29
  -6   2  -2   20.32    1.17
  -6   2  -2   16.70    1.36
   6   2   2   17.32    1.28
   7  -2   2    1.91    0.59
   7  -2   2    1.45    0.67
   7  -2   2    0.21    0.69
  -7  -2  -2    0.78    0.46
   7   2   2    0.91    0.51
   7   2   2    1.33    0.66
  -7   2  -2    1.04    0.55
   7   2   2    1.02    0.68
  -8  -2  -2    1.42    0.61
   8  -2   2    1.38    0.66
   8  -2   2    1.31    0.78
   8  -2   2    0.82    0.86
   8   2   2    2.27    0.84
   8   2   2    1.22    0.62
   8   2   2    1.32    0.81
   9  -2   2    1.43    0.96
   9  -2   2    1.32    0.91
   9  -2   2    1.31    0.78
  -9  -2  -2    1.12    0.82
   9   2   2    0.19    0.97
  -9   2  -2    1.07    0.81
   9   2   2    1.61    1.03
   9   2   2    1.87    0.79
  10  -2   2    2.97    1.07
  10  -2   2    7.18    1.53
  10   2   2    4.63    1.03
  10   2   2    5.75    1.44
 -10   2  -2    2.43    1.13
  11  -2   2    2.84    1.77
  11   2   2    1.21    1.18
  11   2   2    3.74    1.60
  12  -2   2    0.34    2.18
  12  -2   2    1.49    1.56
  12   2   2    1.43    2.04
  13  -2   2    4.30    2.80
  13  -2   2    4.58    2.28
  13   2   2    0.76    2.33
  13  -3  -2    8.73    1.71
  13  -3  -2   11.05    2.48
  13   3  -2    8.98    1.45
 -13   3   2    8.88    2.28
  12  -3  -2    0.92    1.92
 -12  -3   2    1.29    1.86
  12  -3  -2   -0.55    1.14
  12   3  -2    0.52    0.97
  12   3  -2    0.72    1.61
 -12   3   2   -1.94    1.32
  11  -3  -2    1.05    1.02
 -11  -3   2    3.51    1.02
  11  -3  -2    2.84    1.40
  11   3  -2    5.31    1.97
 -11   3   2    2.97    1.15
  11   3  -2    3.71    0.87
 -10  -3   2    0.42    0.73
  10  -3  -2    0.18    0.71
  10  -3  -2    1.43    1.03
 -10   3   2    0.43    0.83
  10   3  -2    0.76    0.61
   9  -3  -2    4.55    1.05
   9  -3  -2    3.03    0.74
  -9  -3   2    2.88    0.72
   9   3  -2    3.16    0.74
   9   3  -2    3.62    0.98
   9   3  -2    3.45    0.65
  -9   3   2    2.66    0.76
   8  -3  -2    8.86    1.37
   8  -3  -2    9.21    1.02
  -8  -3   2    9.10    1.04
   8   3  -2    7.83    1.26
   8   3  -2    8.87    0.80
   8   3  -2    7.76    0.96
  -8   3   2    9.57    1.13
   8   3  -2    9.19    1.02
   7  -3  -2    4.94    0.73
   7  -3  -2    5.32    1.06
  -7  -3   2    5.28    0.83
   7  -3  -2    2.89    0.86
   7   3  -2    4.57    0.59
  -7   3   2    3.51    0.75
   7   3  -2    3.96    0.70
   7   3  -2    5.87    1.06
   7   3  -2    5.43    0.73
   6  -3  -2    2.93    0.69
  -6  -3   2    3.16    0.55
   6  -3  -2    2.26    0.47
   6   3  -2    3.21    0.46
   6   3  -2    2.94    0.40
  -6   3   2    2.80    0.57
   6   3  -2    3.04    0.70
   6   3  -2    2.90    0.45
  -5  -3   2    1.69    0.42
   5  -3  -2    1.54    0.38
   5  -3  -2    1.76    0.50
   5  -3  -2    2.43    0.52
   5   3  -2    1.53    0.49
  -5   3   2    1.26    0.46
   5   3  -2    1.78    0.27
  -5   3   2    1.24    0.38
   5   3  -2    1.97    0.32
   5   3  -2    1.88    0.37
  -4  -3   2    9.60    0.70
   4  -3  -2   10.91    0.85
   4  -3  -2    7.51    0.69
   4  -3  -2    8.67    0.63
  -4   3   2    9.32    0.71
   4   3  -2   11.09    0.63
  -4   3   2    9.39    0.72
   4   3  -2   10.40    0.77
   3  -3  -2   21.01    0.93
   3  -3  -2   21.97    0.90
   3  -3  -2   21.47    1.04
   3   3  -2   23.79    1.00
   3   3  -2   22.81    0.99
  -3   3   2   20.90    0.98
  -3   3   2   21.38    0.93
   3   3  -2   22.62    0.88
   2  -3  -2   55.87    1.79
   2  -3  -2   55.86    1.74
   2  -3  -2   57.90    1.60
  -2  -3   2   56.11    1.76
  -2  -3   2   52.82    1.75
   2  -3  -2   56.74    1.88
  -2   3   2   57.58    1.82
  -2   3   2   57.62    1.77
   2   3  -2   57.09    1.82
  -2   3   2   54.38    1.59
   2   3  -2   57.45    1.75
   2   3  -2   57.79    1.75
   1  -3  -2  146.49    4.10
   1  -3  -2  152.63    4.31
  -1  -3   2  152.55    4.04
   1  -3  -2  148.38    4.15
  -1  -3   2  147.28    4.24
  -1  -3   2  152.19    4.18
   1  -3  -2  143.04    4.22
   1  -3  -2  143.62    4.14
  -1  -3   2  141.53    4.17
  -1   3   2  156.78    4.24
   1   3  -2  154.93    4.02
   1   3  -2  151.94    4.05
  -1   3   2  158.62    4.18
  -1   3   2  153.13    4.10
  -1   3   2  144.93    4.14
  -1   3   2  145.88    4.29
   1   3  -2  155.19    4.06
   1   3  -2  158.64    4.26
   0  -3  -2   62.92    2.19
   0  -3   2   59.45    1.88
   0  -3   2   66.25    1.86
   0  -3  -2   61.52    1.96
   0  -3   2   59.16    1.80
   0  -3  -2   62.80    1.85
   0  -3   2   57.17    1.91
   0  -3   2   63.86    1.68
   0   3  -2   66.34    1.96
   0   3  -2   64.64    1.83
   0   3   2   60.19    1.84
   0   3   2   61.04    2.15
   0   3   2   64.50    1.86
   0   3   2   62.59    1.97
   0   3  -2   59.15    1.88
   0   3   2   63.95    1.88
  -1  -3  -2  834.06   22.57
   1  -3   2  858.00   22.41
  -1  -3  -2  868.96   22.35
   1  -3   2  846.39   22.43
   1  -3   2  823.41   22.47
   1  -3   2  789.20   22.53
   1   3   2  883.09   22.46
   1   3   2  866.94   22.37
  -1   3  -2  790.28   22.29
  -1   3  -2  891.89   22.47
  -1   3  -2  880.27   22.42
   1   3   2  866.42   22.46
  -1   3  -2  866.95   22.42
   2  -3   2   50.84    1.66
   2  -3   2   52.46    1.68
  -2  -3  -2   49.88    1.57
   2  -3   2   51.70    1.70
   2  -3   2   46.78    1.69
  -2   3  -2   53.26    1.71
   2   3   2   50.39    1.81
   2   3   2   52.37    1.73
  -2   3  -2   49.40    1.68
   2   3   2   53.66    1.68
   3  -3   2  172.51    4.83
  -3  -3  -2  170.89    4.68
   3  -3   2  166.98    4.92
  -3  -3  -2  178.71    4.56
   3  -3   2  173.58    4.91
   3  -3   2  154.83    4.87
  -3   3  -2  174.73    4.89
   3   3   2  171.32    5.07
   3   3   2  169.40    4.91
   3   3   2  172.17    4.82
   4  -3   2  103.88    3.35
   4  -3   2  101.67    3.12
  -4  -3  -2   99.01    2.94
   4  -3   2  102.14    3.22
  -4  -3  -2  105.53    2.90
   4   3   2  102.48    3.43
  -4   3  -2  101.95    3.18
   4   3   2  102.14    3.21
  -4   3  -2  101.16    3.16
   4   3   2  106.54    3.13
  -5  -3  -2   16.08    0.76
   5  -3   2   15.07    1.05
   5  -3   2   13.98    1.16
   5  -3   2   15.28    0.97
   5   3   2   13.64    1.06
   5   3   2   16.32    1.21
  -5   3  -2   13.82    0.95
   5   3   2   14.10    1.08
   5   3   2   15.07    0.93
  -5   3  -2   14.82    1.07
   6  -3   2   45.35    1.82
  -6  -3  -2   45.34    1.62
   6  -3   2   47.24    2.94
   6  -3   2   46.02    1.95
   6   3   2   39.03    1.89
  -6   3  -2   41.90    1.90
  -6   3  -2   44.85    1.87
   6   3   2   46.30    1.96
   6   3   2   45.32    1.80
   6   3   2   42.00    2.18
   7  -3   2  148.35    4.34
   7  -3   2  140.98    4.53
  -7  -3  -2  137.40    4.14
   7  -3   2  135.85    4.78
   7   3   2  140.16    4.93
   7   3   2  144.26    4.46
  -7   3  -2  135.41    4.41
   7   3   2  138.17    4.37
   7   3   2  123.17    4.66
   8  -3   2   66.89    2.79
   8  -3   2   67.92    2.68
   8  -3   2   67.48    3.10
  -8  -3  -2   67.39    2.45
   8   3   2   67.61    3.19
   8   3   2   64.60    2.84
   8   3   2   67.89    2.65
  -8   3  -2   67.73    2.73
   9  -3   2   74.33    3.52
   9  -3   2   78.12    3.20
  -9  -3  -2   75.16    2.91
   9  -3   2   80.07    3.71
   9   3   2   80.96    3.76
   9   3   2   75.80    3.14
   9   3   2   78.17    3.06
  -9   3  -2   79.37    3.20
  10  -3   2   17.50    1.94
  10  -3   2   25.03    2.53
  10   3   2   23.53    2.58
 -10   3  -2   23.05    2.15
  10   3   2   21.35    1.85
  10   3   2   19.50    2.66
  11  -3   2   16.25    3.25
  11  -3   2   29.55    3.41
 -11   3  -2   25.34    3.87
  11   3   2   24.73    2.32
  12  -3   2    2.13    1.69
  12  -3   2    4.95    2.30
  12   3   2    5.86    1.49
  12   3   2    0.73    1.82
  13  -3   2   13.02    2.72
  13  -3   2   14.73    3.29
  13   3   2    9.73    2.14
  13   3   2   15.39    3.00
  13  -4  -2    7.56    2.65
  13  -4  -2    8.16    1.77
  13   4  -2    8.18    1.37
 -13   4   2    6.16    2.11
  13   4  -2   10.54    2.37
  12  -4  -2   22.70    2.50
  12   4  -2   29.24    3.08
 -12   4   2   19.32    3.07
  12   4  -2   22.80    1.92
  11  -4  -2   49.41    3.46
  11  -4  -2   48.13    2.72
 -11  -4   2   50.98    2.71
 -11   4   2   49.43    2.93
  11   4  -2   50.82    2.32
  11   4  -2   50.43    3.37
  10  -4  -2   39.51    2.18
 -10  -4   2   38.29    2.17
  10  -4  -2   41.12    2.83
  10   4  -2   40.04    2.73
 -10   4   2   37.39    2.38
  10   4  -2   38.86    1.86
   9  -4  -2   27.11    1.66
   9  -4  -2   25.24    2.15
  -9  -4   2   25.58    1.63
  -9   4   2   24.85    1.77
   9   4  -2   23.28    1.45
   9   4  -2   25.11    1.32
   9   4  -2   27.95    2.12
   8  -4  -2   28.97    1.99
  -8  -4   2   25.87    1.77
   8  -4  -2   27.65    1.53
  -8   4   2   26.71    1.66
   8   4  -2   28.85    1.87
   8   4  -2   26.51    1.39
   8   4  -2   25.36    1.34
   8   4  -2   28.13    1.22
   7  -4  -2   57.55    2.21
  -7  -4   2   57.63    2.27
   7  -4  -2   57.47    2.38
   7  -4  -2   56.74    2.59
  -7   4   2   57.26    2.37
   7   4  -2   58.49    2.55
   7   4  -2   59.81    2.09
   7   4  -2   58.70    1.90
   7   4  -2   57.82    1.95
   6  -4  -2   81.99    2.70
  -6  -4   2   77.44    2.69
   6  -4  -2   76.30    2.71
   6  -4  -2   73.42    3.03
  -6   4   2   79.71    2.82
   6   4  -2   79.51    2.55
   6   4  -2   78.63    2.31
   6   4  -2   77.61    2.32
   6   4  -2   79.51    2.98
   5  -4  -2  176.06    5.51
   5  -4  -2  179.87    5.20
  -5  -4   2  184.62    5.27
   5  -4  -2  170.00    5.21
   5   4  -2  187.20    5.15
  -5   4   2  177.71    5.34
  -5   4   2  176.06    5.11
   5   4  -2  186.88    5.49
   4  -4  -2  165.97    4.97
   4  -4  -2  170.15    4.95
   4  -4  -2  170.77    5.20
  -4   4   2  171.81    5.09
  -4   4   2  177.13    4.93
   4   4  -2  180.22    4.94
   4   4  -2  176.18    5.04
   4   4  -2  177.80    5.15
   3  -4  -2   60.86    2.14
   3  -4  -2   58.20    1.99
   3  -4  -2   62.77    1.97
   3   4  -2   61.70    2.02
   3   4  -2   60.52    2.03
  -3   4   2   63.72    2.00
   3   4  -2   60.67    1.95
  -3   4   2   62.21    2.07
   2  -4  -2  237.18    6.51
  -2  -4   2  238.89    6.66
   2  -4  -2  243.73    6.67
   2  -4  -2  245.89    6.84
   2  -4  -2  234.89    6.72
   2   4  -2  258.47    6.78
  -2   4   2  243.75    6.71
  -2   4   2  251.29    6.75
   2   4  -2  249.68    6.70
   2   4  -2  253.05    6.69
  -2   4   2  234.88    6.51
   1  -4  -2  170.99    5.03
  -1  -4   2  187.12    4.99
   1  -4  -2  192.49    5.29
   1  -4  -2  170.76    4.98
  -1  -4   2  183.22    5.09
  -1  -4   2  181.48    4.94
   1  -4  -2  188.81    5.06
  -1   4   2  188.42    5.06
  -1   4   2  189.10    5.17
  -1   4   2  172.99    4.98
   1   4  -2  191.17    4.93
  -1   4   2  179.47    5.04
   1   4  -2  188.56    4.90
   1   4  -2  187.97    5.16
   0  -4  -2   80.40    2.62
   0  -4   2   87.22    2.58
   0  -4   2   88.85    2.50
   0  -4  -2   88.78    2.94
   0  -4  -2   87.45    2.43
   0  -4   2   90.45    2.40
   0  -4  -2   86.68    2.51
   0   4   2   88.45    2.44
   0   4   2   88.43    2.52
   0   4  -2   87.56    2.50
   0   4   2   85.18    2.54
   0   4  -2   86.51    2.63
   0   4  -2   86.70    2.48
   0   4   2   84.49    2.62
  -1  -4  -2   62.22    2.16
   1  -4   2   64.01    1.85
  -1  -4  -2   63.51    1.87
   1  -4   2   62.64    1.93
   1  -4   2   63.93    1.97
   1   4   2   64.87    2.00
  -1   4  -2   61.68    1.94
   1   4   2   61.45    1.97
  -1   4  -2   61.92    1.94
  -1   4  -2   64.79    2.01
   1   4   2   61.88    1.89
  -1   4  -2   57.16    1.83
   2  -4   2   35.37    1.28
  -2  -4  -2   34.63    1.16
   2  -4   2   35.40    1.31
   2  -4   2   34.68    1.27
  -2   4  -2   35.36    1.31
   2   4   2   34.93    1.46
   2   4   2   36.07    1.29
  -2   4  -2   36.36    1.34
   2   4   2   34.91    1.32
   3  -4   2   13.76    0.84
   3  -4   2   12.56    0.82
   3  -4   2   12.62    0.77
  -3  -4  -2   13.21    0.66
   3   4   2   12.80    0.94
  -3   4  -2   12.56    0.79
   3   4   2   13.57    0.83
   3   4   2   12.96    0.73
  -3   4  -2   13.95    0.84
   4  -4   2   13.77    0.83
  -4  -4  -2   12.12    0.57
   4  -4   2   11.73    0.94
  -4  -4  -2   11.96    0.62
   4  -4   2   13.42    0.89
  -4   4  -2   11.18    0.92
  -4   4  -2   12.82    0.84
   4   4   2   12.16    0.90
   4   4   2   11.99    0.80
   4   4   2   12.54    0.99
   4   4   2   11.63    0.75
  -5  -4  -2   20.37    0.83
   5  -4   2   20.51    1.19
  -5  -4  -2   17.95    0.97
   5  -4   2   19.66    1.10
   5  -4   2   20.63    1.33
  -5   4  -2   19.30    1.24
   5   4   2   19.49    1.24
  -5   4  -2   19.50    1.13
   5   4   2   19.60    1.33
   5   4   2   20.08    1.10
   5   4   2   19.83    1.03
   6  -4   2    3.22    0.65
   6  -4   2    4.01    0.72
  -6  -4  -2    4.36    0.62
   6   4   2    3.96    0.78
  -6   4  -2    3.07    0.63
   6   4   2    3.42    0.66
   6   4   2    4.08    0.73
  -6   4  -2    3.74    0.80
   6   4   2    3.68    0.67
   7  -4   2    8.12    1.11
  -7  -4  -2    6.34    0.83
   7  -4   2    8.87    1.27
   7  -4   2    7.22    1.09
  -7   4  -2    6.92    1.08
   7   4   2    9.09    1.29
   7   4   2    7.78    1.25
   7   4   2    5.78    0.85
   7   4   2    7.51    1.23
   8  -4   2    2.92    0.81
   8  -4   2    3.72    0.81
  -8  -4  -2    3.66    0.67
   8  -4   2    2.45    0.91
   8   4   2    3.60    0.97
   8   4   2    3.52    0.92
  -8   4  -2    2.17    0.75
   8   4   2    3.12    0.66
   9  -4   2    3.27    0.94
   9   4   2    1.92    1.03
  -9   4  -2    1.40    0.89
   9   4   2    2.85    0.76
   9   4   2    3.13    1.07
  10  -4   2    3.35    1.12
  10  -4   2    1.06    1.28
 -10   4  -2    4.39    1.20
  10   4   2    3.61    1.33
  10   4   2    3.19    1.27
  10   4   2    5.71    1.08
  11  -4   2    5.19    1.86
 -11   4  -2    6.37    1.61
  11   4   2    5.68    1.23
  12  -4   2    1.72    1.84
  12  -4   2    3.00    2.42
  12   4   2    4.98    2.03
  12   4   2    0.39    1.38
  13  -4   2   -4.50    2.76
  13  -4   2   -4.36    2.30
  13   4   2    2.42    1.78
  13   4   2    1.86    2.60
  13  -5  -2   -1.85    2.47
  13  -5  -2    4.94    1.72
  13   5  -2    1.40    2.10
  13   5  -2    1.62    1.25
 -13   5   2   -0.23    2.07
  12  -5  -2    1.63    1.42
  12  -5  -2    2.20    1.79
  12   5  -2    0.20    0.95
 -12   5   2    2.91    1.99
  12   5  -2    1.37    1.48
 -11  -5   2    3.13    1.01
  11  -5  -2    1.90    1.12
  11  -5  -2    2.71    1.91
  11   5  -2    2.95    1.31
  11   5  -2    2.82    0.78
 -11   5   2    0.64    1.12
 -10  -5   2    0.16    0.73
  10  -5  -2    0.89    1.04
  10  -5  -2   -0.08    0.81
 -10   5   2    0.03    0.87
  10   5  -2   -0.86    0.96
  10   5  -2   -0.07    0.53
   9  -5  -2    1.23    0.69
  -9  -5   2    0.96    0.63
   9  -5  -2    1.09    0.97
   9   5  -2    1.43    0.48
  -9   5   2    1.76    0.80
   9   5  -2    2.36    0.87
   9   5  -2    0.91    0.73
   8  -5  -2    2.31    0.68
   8  -5  -2    2.82    0.90
   8   5  -2    3.90    0.62
  -8   5   2    2.33    0.72
   8   5  -2    3.55    0.57
   8   5  -2    3.84    0.87
   8   5  -2    4.11    0.71
   7  -5  -2   33.12    1.93
  -7  -5   2   32.97    1.61
   7  -5  -2   31.97    1.58
   7   5  -2   32.02    1.26
   7   5  -2   33.12    1.87
   7   5  -2   32.47    1.50
  -7   5   2   32.96    1.71
   7   5  -2   31.57    1.20
   6  -5  -2    4.65    0.80
   6  -5  -2    6.83    0.84
  -6  -5   2    6.32    0.80
   6   5  -2    5.39    1.00
  -6   5   2    6.80    0.87
   6   5  -2    6.92    0.51
   6   5  -2    6.22    0.46
   6   5  -2    7.44    0.81
  -6   5   2    7.20    1.07
   5  -5  -2    7.16    0.93
   5  -5  -2    6.92    0.71
   5  -5  -2    6.25    0.85
  -5  -5   2    7.08    0.75
  -5   5   2    7.33    0.76
   5   5  -2    6.93    0.71
   5   5  -2    5.74    0.82
  -5   5   2    8.75    0.96
   4  -5  -2   42.78    1.70
   4  -5  -2   46.16    1.89
   4  -5  -2   44.99    1.65
   4   5  -2   45.74    1.64
   4   5  -2   46.44    1.73
   4   5  -2   44.11    1.77
  -4   5   2   46.29    1.72
  -4   5   2   46.27    1.76
   3  -5  -2    1.47    0.40
   3  -5  -2    1.53    0.41
   3  -5  -2    1.59    0.34
   3  -5  -2    1.92    0.26
   3   5  -2    2.02    0.40
  -3   5   2    1.68    0.35
  -3   5   2    2.05    0.42
   3   5  -2    2.02    0.37
   3   5  -2    2.32    0.40
  -3   5   2    1.90    0.22
   2  -5  -2   94.78    2.80
   2  -5  -2   87.78    2.63
   2  -5  -2   91.48    2.86
   2  -5  -2   94.59    2.99
  -2  -5   2   90.24    2.78
  -2   5   2   86.40    3.19
  -2   5   2   98.23    2.86
  -2   5   2   92.18    2.64
   2   5  -2   98.85    2.85
   2   5  -2  102.69    2.92
   2   5  -2   97.07    2.82
   1  -5  -2  148.31    4.34
   1  -5  -2  124.83    3.96
   1  -5  -2  142.99    4.04
  -1  -5   2  148.26    4.04
  -1  -5   2  145.13    3.97
   1   5  -2  146.75    4.11
  -1   5   2  145.84    4.15
   1   5  -2  148.50    3.89
   1   5  -2  145.57    3.93
   1   5  -2  148.04    4.18
  -1   5   2  149.84    4.05
  -1   5   2  138.67    3.98
  -1   5   2  133.40    4.02
   0  -5  -2  237.06    6.52
   0  -5   2  244.37    6.51
   0  -5   2  242.04    6.63
   0  -5  -2  233.19    6.45
   0  -5   2  236.67    6.51
   0  -5  -2  235.34    7.03
   0   5   2  236.52    6.58
   0   5  -2  244.13    6.63
   0   5  -2  240.06    6.51
   0   5   2  261.47    6.49
   0   5  -2  247.13    6.70
   0   5   2  233.21    6.66
   0   5   2  238.85    6.54
   1  -5   2    2.44    0.43
   1  -5   2    2.08    0.39
  -1  -5  -2    3.22    0.38
   1  -5   2    2.16    0.34
  -1  -5  -2    3.09    0.53
   1   5   2    2.38    0.39
  -1   5  -2    2.47    0.41
  -1   5  -2    2.59    0.36
   1   5   2    3.29    0.43
  -1   5  -2    2.49    0.38
   1   5   2    2.93    0.27
   1   5   2    3.22    0.43
  -1   5  -2    2.01    0.35
   2  -5   2   64.45    2.07
   2  -5   2   65.93    2.08
   2  -5   2   63.09    2.10
  -2  -5  -2   65.71    1.92
  -2  -5  -2   63.52    2.30
  -2   5  -2   63.53    2.11
   2   5   2   64.35    2.13
  -2   5  -2   66.54    2.17
   2   5   2   64.54    2.08
   3  -5   2   49.42    1.71
   3  -5   2   47.43    1.78
   3  -5   2   49.61    1.79
  -3  -5  -2   48.39    1.49
  -3   5  -2   48.45    1.79
   3   5   2   47.21    1.62
   3   5   2   50.71    1.69
   3   5   2   48.52    1.80
  -3   5  -2   47.80    1.78
   3   5   2   48.09    1.97
   4  -5   2  187.01    5.59
   4  -5   2  193.05    5.46
   4  -5   2  192.22    5.68
   4   5   2  186.74    5.39
   4   5   2  197.71    5.45
  -4   5  -2  198.60    5.64
   4   5   2  190.44    5.85
  -4   5  -2  189.57    5.55
   4   5   2  186.37    5.58
   5  -5   2   38.43    1.85
  -5  -5  -2   39.08    1.38
   5  -5   2   40.68    1.78
  -5  -5  -2   40.51    1.28
   5  -5   2   37.55    1.58
   5   5   2   40.42    1.96
  -5   5  -2   38.18    1.75
  -5   5  -2   40.69    1.73
   5   5   2   39.31    1.75
   5   5   2   38.52    1.57
   5   5   2   38.50    1.55
  -6  -5  -2  153.47    4.26
   6  -5   2  150.82    4.79
   6  -5   2  154.48    4.55
   6   5   2  149.10    5.09
  -6   5  -2  143.34    4.66
   6   5   2  152.38    4.55
  -6   5  -2  151.11    4.75
   6   5   2  145.09    4.55
   6   5   2  155.37    4.76
   7  -5   2   55.95    2.44
  -7  -5  -2   60.16    2.02
   7  -5   2   58.49    2.24
   7  -5   2   57.89    2.66
   7   5   2   57.39    2.75
   7   5   2   58.62    2.23
   7   5   2   58.79    2.52
   7   5   2   55.83    2.36
   8  -5   2   54.83    2.36
   8  -5   2   57.67    2.88
  -8  -5  -2   58.79    2.11
   8  -5   2   58.35    2.62
   8   5   2   56.55    2.33
   8   5   2   51.60    2.51
   8   5   2   54.78    2.92
  -8   5  -2   55.57    2.54
   9  -5   2   54.48    2.70
   9  -5   2   52.92    2.99
   9   5   2   53.78    2.73
   9   5   2   49.92    3.02
   9   5   2   55.81    2.43
  -9   5  -2   50.65    2.68
  10  -5   2   34.17    2.37
  10  -5   2   35.59    3.03
  10   5   2   34.99    2.89
  10   5   2   38.23    2.21
  10   5   2   32.21    2.55
 -10   5  -2   38.98    2.58
  11  -5   2   11.81    2.09
  11   5   2   10.00    1.97
  11   5   2    7.96    1.36
 -11   5  -2   14.49    2.63
  12  -5   2    8.55    2.13
  12   5   2   11.78    2.47
  12   5   2    9.90    1.69
  13  -6  -2   31.47    5.05
  13  -6  -2   33.00    3.25
  13   6  -2   26.04    3.50
 -13   6   2   21.51    3.59
  13   6  -2   25.02    2.47
  12  -6  -2   15.48    2.58
  12  -6  -2   15.01    2.43
  12   6  -2   19.98    1.69
  12   6  -2   14.74    2.19
 -12   6   2   19.66    2.94
 -11  -6   2   30.40    2.17
  11  -6  -2   28.02    2.40
  11   6  -2   29.92    2.09
  11   6  -2   30.30    2.78
 -11   6   2   27.89    2.42
  10  -6  -2   17.10    2.41
  10  -6  -2   19.19    1.77
 -10  -6   2   20.38    1.68
  10   6  -2   22.09    1.33
 -10   6   2   16.48    1.92
  10   6  -2   20.21    2.20
   9  -6  -2   77.44    3.58
   9  -6  -2   71.87    3.03
  -9  -6   2   71.61    2.86
  -9   6   2   76.68    3.23
   9   6  -2   69.03    2.78
   9   6  -2   76.21    2.54
   9   6  -2   74.44    3.45
   8  -6  -2    0.80    0.69
   8  -6  -2    1.56    0.65
  -8   6   2    0.74    0.63
   8   6  -2    1.16    0.72
   8   6  -2    2.15    0.56
   8   6  -2    2.52    0.64
  -7  -6   2   48.02    2.01
   7  -6  -2   48.42    2.06
   7  -6  -2   48.54    2.40
  -7   6   2   47.10    2.18
   7   6  -2   47.06    1.61
   7   6  -2   49.08    1.58
   7   6  -2   48.77    2.33
   7   6  -2   49.28    1.99
   6  -6  -2   18.14    1.56
  -6  -6   2   19.97    1.18
   6  -6  -2   20.55    1.25
   6  -6  -2   19.31    1.43
   6   6  -2   19.21    1.41
   6   6  -2   20.06    1.16
   5  -6  -2   81.30    2.96
   5  -6  -2   91.06    2.94
   5  -6  -2   89.82    3.21
   5   6  -2   91.17    3.15
  -5   6   2   86.67    3.02
   5   6  -2   92.46    2.96
   5   6  -2   90.10    2.90
  -5   6   2   88.59    2.93
   4  -6  -2    0.71    0.46
   4  -6  -2    1.20    0.47
   4  -6  -2    0.77    0.38
   4   6  -2    1.55    0.45
   4   6  -2    0.94    0.38
  -4   6   2    0.91    0.36
   4   6  -2    1.55    0.39
   3  -6  -2  429.49   11.53
   3  -6  -2  414.62   11.24
   3  -6  -2  385.98   11.55
   3  -6  -2  435.38   11.78
  -3   6   2  390.97   11.43
  -3   6   2  433.16   11.63
   3   6  -2  456.83   11.66
   3   6  -2  456.28   11.63
   3   6  -2  432.69   11.57
   2  -6  -2   38.11    1.59
   2  -6  -2   37.24    1.37
   2  -6  -2   41.83    1.69
  -2   6   2   37.89    1.48
  -2   6   2   36.19    1.39
   2   6  -2   38.00    1.48
   2   6  -2   38.86    1.42
   2   6  -2   38.69    1.42
  -2   6   2   38.26    1.26
  -1  -6   2  305.95    8.47
   1  -6  -2  316.09    8.88
   1  -6  -2  306.85    8.50
  -1  -6   2  322.65    8.60
  -1   6   2  328.59    8.53
   1   6  -2  308.36    8.38
   1   6  -2  318.75    8.60
   1   6  -2  318.88    8.66
  -1   6   2  289.08    8.49
   1   6  -2  335.25    8.37
  -1   6   2  296.92    8.45
  -1   6   2  323.36    8.64
   0  -6  -2    0.54    0.21
   0  -6  -2    0.62    0.46
   0  -6   2    0.75    0.25
   0  -6   2    0.45    0.24
   0  -6   2    1.15    0.26
   0  -6  -2    0.55    0.25
   0   6  -2    0.61    0.24
   0   6  -2    0.92    0.28
   0   6   2    0.99    0.29
   0   6   2    0.73    0.22
   0   6   2    0.35    0.24
   0   6   2    0.58    0.27
   1  -6   2  136.51    3.76
  -1  -6  -2  138.44    3.71
  -1  -6  -2  131.87    4.22
   1  -6   2  133.54    3.86
  -1  -6  -2  132.01    3.59
   1  -6   2  137.54    3.82
  -1   6  -2  136.90    3.84
   1   6   2  131.51    3.87
   1   6   2  134.10    3.89
  -1   6  -2  139.33    3.97
   1   6   2  119.88    3.73
   1   6   2  118.32    3.80
  -1   6  -2  129.06    3.77
  -1   6  -2  134.87    3.82
  -2  -6  -2   -0.01    0.34
  -2  -6  -2    0.64    0.27
   2  -6   2   -0.12    0.27
   2  -6   2    0.37    0.30
   2  -6   2    0.21    0.32
   2   6   2    0.38    0.32
  -2   6  -2    0.06    0.30
   2   6   2    0.75    0.31
  -2   6  -2    0.65    0.32
   3  -6   2   47.58    1.82
   3  -6   2   48.38    1.74
   3  -6   2   50.53    1.84
   3   6   2   48.20    2.05
   3   6   2   49.43    1.66
  -3   6  -2   49.57    1.84
  -3   6  -2   49.05    1.85
   3   6   2   50.58    1.73
   3   6   2   48.41    1.84
   4  -6   2    0.26    0.40
   4  -6   2   -0.11    0.44
   4  -6   2    0.19    0.45
   4   6   2    0.14    0.37
  -4   6  -2    0.17    0.49
   4   6   2    0.21    0.31
   4   6   2    0.21    0.40
   4   6   2   -0.40    0.39
  -4   6  -2    0.32    0.40
   5  -6   2   41.94    1.67
   5  -6   2   41.53    1.94
  -5  -6  -2   40.30    1.38
  -5  -6  -2   40.56    1.29
   5  -6   2   41.23    1.85
   5   6   2   43.05    1.63
  -5   6  -2   42.44    1.90
   5   6   2   38.89    2.05
  -5   6  -2   41.67    1.81
   5   6   2   38.20    1.63
   5   6   2   41.98    1.84
   6  -6   2   39.04    1.70
   6  -6   2   38.44    1.90
   6  -6   2   34.08    2.25
  -6  -6  -2   37.63    1.31
  -6   6  -2   38.75    1.91
   6   6   2   35.73    2.04
   6   6   2   32.41    1.96
   6   6   2   39.04    1.60
  -6   6  -2   39.67    1.86
   6   6   2   36.73    1.89
  -7  -6  -2    1.26    0.45
   7  -6   2    0.54    0.69
   7  -6   2    0.65    0.68
   7  -6   2    0.53    0.71
   7   6   2    1.10    0.90
   7   6   2    0.14    0.67
   7   6   2    1.37    0.52
  -7   6  -2    0.60    0.62
   8  -6   2    1.67    0.89
  -8  -6  -2    1.30    0.68
   8  -6   2    2.11    0.83
   8  -6   2    1.66    0.81
   8   6   2    1.15    0.83
   8   6   2    0.79    0.84
  -8   6  -2    0.78    0.71
   8   6   2    1.53    0.56
   9  -6   2    1.38    0.98
   9  -6   2   -0.58    1.08
   9   6   2    0.29    1.07
   9   6   2   -0.53    1.00
   9   6   2    1.34    0.67
  -9   6  -2    0.64    0.96
  10  -6   2    6.60    1.38
  10   6   2    7.91    1.64
  10   6   2    6.45    1.06
  10   6   2    7.55    1.50
  11  -6   2    6.14    2.01
 -11   6  -2    6.20    1.70
  11   6   2    9.89    2.20
  11   6   2    8.20    1.34
  12  -6   2    0.21    1.85
  12  -6   2    5.15    2.43
  12   6   2    3.13    1.96
  12   6   2    2.31    1.42
  13  -7  -2    3.43    1.89
  13  -7  -2    9.84    2.90
 -13   7   2    2.46    2.12
  13   7  -2    3.54    1.99
  13   7  -2    4.47    1.33
  12  -7  -2    7.39    1.71
  12  -7  -2    6.86    2.18
  12   7  -2    7.60    1.17
  12   7  -2    7.61    1.85
 -12   7   2    7.59    1.82
  11  -7  -2    0.90    1.81
  11  -7  -2    0.01    1.24
  11   7  -2   -1.02    1.52
 -11   7   2    0.57    1.26
  10  -7  -2    4.64    1.08
  10  -7  -2    3.50    1.40
 -10  -7   2    4.26    0.95
  10   7  -2    5.34    0.96
 -10   7   2    2.87    1.06
  10   7  -2    5.08    1.21
   9  -7  -2    0.91    0.81
   9  -7  -2    1.76    1.03
  -9  -7   2    1.47    0.69
   9   7  -2    1.43    0.63
   9   7  -2    1.59    0.87
  -9   7   2    1.36    0.83
   9   7  -2    1.21    0.90
   8  -7  -2   19.96    1.46
   8  -7  -2   19.57    1.82
   8   7  -2   18.53    0.93
   8   7  -2   17.59    1.08
   8   7  -2   19.93    1.38
  -8   7   2   20.08    1.61
   8   7  -2   18.24    1.68
  -7  -7   2    6.32    0.94
   7  -7  -2    6.12    1.03
   7  -7  -2    5.90    1.01
  -7   7   2    4.77    0.81
   7   7  -2    6.64    1.00
   7   7  -2    5.58    0.59
   7   7  -2    6.39    0.51
   7   7  -2    5.85    0.99
   6  -7  -2    2.60    0.62
  -6  -7   2    2.24    0.53
   6  -7  -2    2.06    0.68
   6   7  -2    3.83    0.69
  -6   7   2    2.45    0.63
   6   7  -2    3.05    0.77
  -6   7   2    2.76    0.83
   5  -7  -2    2.59    0.55
   5  -7  -2    1.66    0.54
   5   7  -2    2.41    0.58
   5   7  -2    2.31    0.52
   5   7  -2    2.99    0.58
  -5   7   2    2.64    0.68
  -5   7   2    2.17    0.51
   4  -7  -2  110.79    3.79
   4  -7  -2  112.88    3.55
  -4   7   2  115.45    3.61
   4   7  -2  115.91    3.57
   4   7  -2  118.99    3.73
   4   7  -2  115.77    3.58
  -4   7   2  114.45    3.65
   3  -7  -2   16.10    1.06
   3  -7  -2   15.04    0.91
   3   7  -2   14.95    0.91
  -3   7   2   17.01    1.01
   3   7  -2   14.96    0.94
  -3   7   2   16.35    0.93
  -3   7   2   15.86    0.74
   3   7  -2   16.52    0.98
  -2  -7   2   88.63    2.85
   2  -7  -2   90.74    2.81
   2  -7  -2   92.44    3.10
  -2   7   2   89.49    2.69
   2   7  -2   91.56    2.87
  -2   7   2   93.91    2.87
  -2   7   2   90.80    2.92
   2   7  -2   94.47    2.94
  -1  -7   2    9.03    0.73
  -1  -7   2    8.17    0.72
   1  -7  -2    7.42    0.91
   1  -7  -2    7.02    0.58
   1   7  -2    7.76    0.71
   1   7  -2    7.18    0.63
  -1   7   2    8.22    0.59
  -1   7   2    7.41    0.56
  -1   7   2    8.62    0.65
   1   7  -2    8.56    0.49
  -1   7   2    6.97    0.70
   1   7  -2    7.97    0.46
   0  -7  -2  276.86    8.36
   0  -7   2  286.60    7.71
   0  -7  -2  285.53    7.75
   0  -7   2  274.43    7.88
   0  -7   2  293.07    7.83
   0  -7  -2  293.64    7.84
   0   7   2  280.56    7.92
   0   7  -2  290.74    7.78
   0   7  -2  293.12    8.00
   0   7   2  272.96    7.83
   0   7   2  285.87    7.80
   0   7  -2  278.13    8.01
   0   7   2  306.08    7.77
  -1  -7  -2    9.02    0.55
   1  -7   2    8.80    0.68
   1  -7   2    8.58    0.65
  -1  -7  -2    8.85    0.96
   1  -7   2    8.40    0.59
  -1  -7  -2    8.26    0.46
   1   7   2    7.87    0.64
   1   7   2    9.40    0.54
  -1   7  -2    7.43    0.70
   1   7   2    8.34    0.68
  -1   7  -2    7.83    0.63
  -1   7  -2    9.43    0.81
   1   7   2    7.10    0.58
  -1   7  -2    7.30    0.67
   2  -7   2  283.52    7.72
   2  -7   2  280.86    7.74
  -2  -7  -2  275.28    8.10
  -2  -7  -2  280.21    7.47
   2  -7   2  268.17    7.70
  -2   7  -2  267.21    7.73
   2   7   2  283.13    7.73
  -2   7  -2  286.39    7.89
   2   7   2  284.82    7.82
   3  -7   2    1.33    0.45
   3  -7   2    1.82    0.46
  -3  -7  -2    0.77    0.43
   3  -7   2    2.01    0.41
   3   7   2    1.67    0.44
   3   7   2    1.46    0.39
  -3   7  -2    1.17    0.49
   3   7   2    1.21    0.40
  -3   7  -2    1.45    0.41
   4  -7   2   51.12    1.87
   4  -7   2   49.10    2.01
   4  -7   2   53.30    2.10
   4   7   2   51.41    2.26
   4   7   2   50.34    1.80
   4   7   2   51.65    2.05
  -4   7  -2   51.01    2.02
  -4   7  -2   48.87    2.03
   4   7   2   53.59    1.86
   5  -7   2    0.51    0.60
   5  -7   2    0.30    0.59
   5  -7   2    0.63    0.53
   5   7   2    0.58    0.56
  -5   7  -2    0.73    0.48
   5   7   2    0.78    0.76
   5   7   2    0.81    0.69
  -5   7  -2    1.70    0.67
   6  -7   2  117.82    4.23
   6  -7   2  122.56    3.84
   6  -7   2  122.78    4.15
  -6  -7  -2  123.49    3.45
  -6  -7  -2  125.25    3.61
   6   7   2  121.08    4.44
   6   7   2  121.84    4.11
   6   7   2  117.54    3.82
   6   7   2  123.61    3.84
  -6   7  -2  129.95    4.28
  -7  -7  -2    0.84    0.43
   7  -7   2   -0.58    0.71
   7  -7   2   -0.41    0.69
   7   7   2   -0.18    0.71
  -7   7  -2    0.34    0.67
   7   7   2    0.29    0.48
   7   7   2    0.04    0.83
   7   7   2   -0.75    0.70
   8  -7   2  140.83    5.13
   8  -7   2  141.39    4.89
   8  -7   2  135.78    4.42
  -8   7  -2  137.13    4.84
   8   7   2  143.56    4.53
   8   7   2  137.63    4.78
   8   7   2  139.88    5.33
   9  -7   2   10.22    1.72
   9  -7   2    7.77    1.52
   9   7   2    7.48    1.03
   9   7   2    9.99    1.43
  -9   7  -2   10.68    1.75
   9   7   2    8.25    1.55
  10  -7   2   30.23    2.44
  10  -7   2   35.03    3.01
  10   7   2   33.48    2.71
 -10   7  -2   38.27    2.80
  10   7   2   34.88    2.13
  10   7   2   34.60    3.00
  11  -7   2   -2.73    2.15
  11  -7   2   -1.11    1.90
  11   7   2    2.81    1.68
  11   7   2    2.03    1.09
 -11   7  -2   -0.72    1.56
  12  -7   2   24.25    4.02
  12  -7   2   13.60    2.31
  12   7   2   16.86    2.88
  12   7   2   13.26    2.17
  13  -8  -2   39.21    4.51
  13  -8  -2   30.62    3.61
  13   8  -2   23.57    3.81
 -13   8   2   32.56    3.80
  13   8  -2   25.64    2.51
  12  -8  -2   -0.86    1.62
  12  -8  -2   -2.04    2.05
  12   8  -2    1.26    1.55
  12   8  -2    0.41    0.93
 -12   8   2   -1.50    1.68
  11  -8  -2   52.17    3.74
  11  -8  -2   46.96    3.13
  11   8  -2   41.73    2.33
 -11   8   2   53.70    3.31
  10  -8  -2    2.35    1.10
 -10  -8   2    1.69    0.84
  10  -8  -2    3.17    1.39
  10   8  -2    0.86    1.05
 -10   8   2   -0.89    1.07
  10   8  -2    1.74    0.60
  -9  -8   2   67.87    2.76
   9  -8  -2   69.08    3.04
   9  -8  -2   68.73    3.52
   9   8  -2   67.40    2.79
  -9   8   2   71.38    3.17
   9   8  -2   67.82    3.37
   9   8  -2   73.09    2.37
   9   8  -2   67.52    2.49
   8  -8  -2    0.87    0.67
   8  -8  -2    1.78    0.87
   8   8  -2    1.22    0.47
   8   8  -2    0.46    0.69
   8   8  -2    0.32    0.66
  -8   8   2   -0.31    0.72
   8   8  -2    0.93    0.33
   7  -8  -2   79.31    3.02
   7  -8  -2   80.45    3.41
  -7  -8   2   82.34    2.93
   7   8  -2   84.12    2.97
   7   8  -2   81.66    2.36
  -7   8   2   81.70    3.19
   7   8  -2   80.03    3.29
   7   8  -2   80.80    2.39
   6  -8  -2    1.24    0.67
  -6  -8   2    1.68    0.51
   6  -8  -2    1.86    0.64
  -6   8   2    2.27    0.87
  -6   8   2    1.76    0.58
   6   8  -2    1.71    0.58
   5  -8  -2  158.96    4.98
   5  -8  -2  165.44    5.33
   5   8  -2  162.08    4.97
   5   8  -2  166.29    4.97
   5   8  -2  167.98    5.22
  -5   8   2  162.66    5.00
  -5   8   2  166.81    5.14
   4  -8  -2    7.88    0.82
   4  -8  -2    8.57    0.94
   4  -8  -2    8.66    0.53
   4   8  -2    8.06    0.81
   4   8  -2    6.78    0.87
   4   8  -2    8.13    0.82
  -4   8   2    8.57    0.82
  -4   8   2    8.11    1.02
   3  -8  -2  110.17    3.45
   3  -8  -2  111.35    3.72
  -3   8   2  113.39    3.24
  -3   8   2  111.42    3.53
   3   8  -2  110.53    3.50
  -3   8   2  111.45    3.53
   3   8  -2  114.94    3.54
   3   8  -2  112.12    3.58
   2  -8  -2   10.14    0.77
  -2  -8   2   11.04    0.82
   2  -8  -2   11.08    0.99
  -2   8   2   10.36    0.67
   2   8  -2    9.89    0.76
   2   8  -2   10.84    0.84
  -2   8   2    9.92    0.89
   2   8  -2   10.45    0.46
  -2   8   2   10.57    0.76
   1  -8  -2  234.93    6.36
   1  -8  -2  228.77    6.86
  -1  -8   2  225.48    6.56
   1   8  -2  236.12    6.57
  -1   8   2  220.67    6.33
   1   8  -2  234.45    6.21
   1   8  -2  225.75    6.46
   1   8  -2  230.34    6.23
  -1   8   2  205.13    6.33
  -1   8   2  244.69    6.42
  -1   8   2  226.45    6.50
   0  -8  -2   85.17    2.56
   0  -8  -2   85.08    3.17
   0  -8   2   85.96    2.68
   0  -8   2   81.57    2.50
   0   8   2   91.62    2.60
   0   8   2   81.07    2.65
   0   8  -2   82.27    2.58
   0   8   2   82.20    2.59
   0   8  -2   85.74    2.73
   0   8  -2   85.45    2.79
  -1  -8  -2   29.55    1.09
   1  -8   2   31.55    1.22
   1  -8   2   30.22    1.26
  -1  -8  -2   29.64    1.64
  -1  -8  -2   24.92    1.00
   1  -8   2   28.16    1.20
  -1   8  -2   28.97    1.23
   1   8   2   28.55    1.25
   1   8   2   26.28    1.13
  -1   8  -2   29.98    1.22
   1   8   2   31.10    1.12
   1   8   2   28.97    1.26
  -1   8  -2   29.92    1.35
   2  -8   2    4.19    0.70
   2  -8   2    2.51    0.46
  -2  -8  -2    3.36    0.49
  -2  -8  -2    3.05    0.35
   2  -8   2    2.67    0.46
  -2  -8  -2    2.69    0.59
   2   8   2    2.61    0.46
   2   8   2    4.06    0.55
  -2   8  -2    3.19    0.51
   2   8   2    3.11    0.54
  -2   8  -2    3.40    0.64
   3  -8   2   15.63    1.05
   3  -8   2   13.28    0.93
   3  -8   2   14.57    1.02
  -3  -8  -2   12.91    1.13
  -3   8  -2   15.36    1.01
   3   8   2   13.62    1.04
   3   8   2   14.94    0.86
   3   8   2   14.57    0.85
  -3   8  -2   16.22    1.08
   4  -8   2    8.85    0.89
   4  -8   2    9.23    1.03
   4  -8   2    8.99    0.99
   4   8   2    9.76    0.81
  -4   8  -2    9.11    1.09
  -4   8  -2    8.34    0.91
   4   8   2    9.93    0.78
   4   8   2    9.83    1.12
   4   8   2    8.41    0.96
   5  -8   2   82.77    2.70
   5  -8   2   76.49    2.95
   5  -8   2   79.23    2.89
  -5   8  -2   77.57    2.89
   5   8   2   72.83    2.79
  -5   8  -2   76.61    2.86
   5   8   2   74.09    2.55
   5   8   2   73.00    3.43
   5   8   2   77.19    2.86
   6  -8   2    1.88    0.69
   6  -8   2    2.17    0.77
   6  -8   2    2.26    0.80
   6   8   2    1.91    0.84
  -6   8  -2    3.49    0.95
  -6   8  -2    1.98    0.67
   6   8   2    2.41    0.76
   6   8   2    1.62    0.66
   6   8   2    2.32    0.49
   7  -8   2    1.22    0.78
   7  -8   2    2.84    0.92
   7   8   2    2.00    0.55
  -7   8  -2    1.97    0.78
   7   8   2    2.07    0.78
   7   8   2    1.34    0.84
   8  -8   2    1.09    0.86
   8  -8   2    1.52    0.98
   8  -8   2    1.09    0.90
   8   8   2    1.81    0.64
  -8   8  -2    1.95    0.86
   8   8   2    1.59    0.94
   8   8   2    2.14    0.89
   9  -8   2    2.46    1.16
   9  -8   2    1.38    1.25
   9   8   2   -0.88    1.10
  -9   8  -2    2.12    1.09
   9   8   2    1.90    0.74
   9   8   2    1.53    1.08
  10  -8   2   -0.74    1.42
  10  -8   2    0.91    1.25
 -10   8  -2    4.22    1.41
  10   8   2    1.45    1.34
  10   8   2    3.83    1.38
  10   8   2    2.52    0.90
  11  -8   2    7.91    2.49
 -11   8  -2    9.78    1.88
  11   8   2   15.20    3.02
  11   8   2   10.50    1.78
  12  -8   2    1.91    2.24
  12  -8   2    1.33    2.38
  12   8   2    1.55    1.93
  12   8   2    0.71    1.30
 -12   8  -2    0.57    2.78
  13  -9  -2    5.06    2.18
  13  -9  -2    2.06    2.49
  13   9  -2    0.23    1.99
  13   9  -2    4.45    1.24
 -13   9   2    5.62    2.45
  12  -9  -2    4.62    2.26
  12  -9  -2    0.23    1.82
 -12   9   2    1.02    1.77
  12   9  -2    1.57    0.94
  12   9  -2    1.17    1.68
  11  -9  -2    0.14    1.55
  11  -9  -2   -0.80    1.66
  11   9  -2    2.21    1.43
 -11   9   2    2.59    2.02
  11   9  -2    0.04    0.71
  10  -9  -2    4.09    1.45
  10  -9  -2    0.64    1.09
 -10  -9   2   -0.20    0.76
  10   9  -2    0.98    0.86
 -10   9   2    1.21    1.10
  10   9  -2    0.59    1.05
  10   9  -2    0.65    0.55
  -9  -9   2    0.08    0.65
   9  -9  -2    0.28    0.92
   9  -9  -2    1.14    1.08
   9   9  -2    1.67    0.62
   9   9  -2    0.32    0.85
   9   9  -2    0.98    0.43
  -9   9   2   -0.31    0.88
   9   9  -2    2.04    0.80
   8  -9  -2   16.29    1.50
   8  -9  -2   19.33    1.89
   8   9  -2   13.10    1.36
   8   9  -2   15.65    0.94
   8   9  -2   13.54    1.53
   8   9  -2   14.91    0.81
  -8   9   2   12.30    1.47
  -7  -9   2    0.21    0.52
   7  -9  -2   -0.21    0.63
   7  -9  -2    0.77    0.68
   7   9  -2    0.18    0.68
  -7   9   2    0.29    0.64
   7   9  -2   -0.46    0.60
   6  -9  -2    1.46    0.64
   6  -9  -2    1.72    0.71
  -6   9   2    0.60    0.91
  -6   9   2    1.65    0.61
   6   9  -2    1.44    0.60
   6   9  -2    2.07    0.78
   5  -9  -2    0.62    0.60
   5   9  -2    0.69    0.49
   5   9  -2    0.49    0.54
   5   9  -2    0.72    0.48
  -5   9   2    1.16    0.77
   4  -9  -2   35.72    1.80
   4  -9  -2   36.56    1.64
   4   9  -2   35.86    1.61
   4   9  -2   35.34    1.62
  -4   9   2   36.83    1.75
   4   9  -2   35.45    1.72
  -4   9   2   34.42    1.63
  -3  -9   2   13.34    1.01
   3  -9  -2   15.18    0.99
   3  -9  -2   12.44    1.11
  -3   9   2   13.54    0.97
   3   9  -2   13.99    0.97
  -3   9   2   13.71    1.11
   3   9  -2   15.32    1.05
  -3   9   2   14.56    0.82
   2  -9  -2  193.30    5.93
  -2  -9   2  191.52    5.71
   2  -9  -2  191.67    5.50
  -2   9   2  197.14    5.59
   2   9  -2  188.83    5.60
  -2   9   2  188.14    5.64
   2   9  -2  196.22    5.22
   2   9  -2  196.16    5.20
  -2   9   2  184.48    5.40
   2   9  -2  191.34    5.66
  -1  -9   2   67.92    2.44
   1  -9  -2   62.13    2.29
   1  -9  -2   66.52    2.70
  -1   9   2   67.06    2.34
   1   9  -2   64.16    2.27
  -1   9   2   67.55    2.21
   1   9  -2   66.60    2.03
   1   9  -2   65.82    2.36
   1   9  -2   65.33    2.05
  -1   9   2   63.41    2.17
   0  -9  -2  206.90    6.41
   0  -9  -2  201.26    5.67
   0  -9   2  196.23    5.60
   0  -9   2  204.82    5.85
   0   9   2  193.80    5.71
   0   9  -2  198.38    5.71
   0   9   2  196.09    5.79
   0   9  -2  210.06    5.90
   0   9  -2  208.48    5.98
   0   9   2  219.50    5.77
  -1  -9  -2   11.12    0.73
   1  -9   2   13.13    0.83
   1  -9   2   11.90    0.82
   1  -9   2   12.96    0.83
  -1  -9  -2   11.73    1.22
   1   9   2   11.01    0.78
   1   9   2   11.12    0.86
  -1   9  -2   12.43    0.94
   1   9   2   11.44    0.82
   1   9   2   13.20    0.76
  -1   9  -2   11.51    0.86
  -1   9  -2   11.99    0.84
   2  -9   2   18.86    1.04
   2  -9   2   20.46    1.10
   2  -9   2   19.94    1.14
  -2  -9  -2   21.34    0.94
  -2  -9  -2   19.32    0.80
  -2  -9  -2   23.17    1.49
   2   9   2   20.15    1.15
   2   9   2   20.56    1.10
   2   9   2   21.00    0.95
  -2   9  -2   19.71    1.13
  -2   9  -2   20.84    1.18
   3  -9   2   14.95    1.07
   3  -9   2   14.25    1.06
   3  -9   2   12.89    0.96
  -3  -9  -2   13.25    1.17
  -3   9  -2   15.11    1.04
  -3   9  -2   12.99    1.09
   3   9   2   13.74    0.87
   3   9   2   14.48    1.07
   3   9   2   13.43    0.85
   4  -9   2   71.78    2.71
   4  -9   2   71.84    2.65
  -4  -9  -2   69.54    2.94
   4  -9   2   70.12    2.49
   4   9   2   75.20    2.69
  -4   9  -2   68.97    2.68
   4   9   2   72.74    2.47
  -4   9  -2   72.71    2.71
   5  -9   2   52.00    2.29
   5  -9   2   50.58    2.06
   5  -9   2   54.35    2.39
  -5   9  -2   52.31    2.29
   5   9   2   49.90    1.96
   5   9   2   54.90    2.66
   5   9   2   52.00    2.53
   5   9   2   50.47    1.95
   6  -9   2  118.30    4.14
   6  -9   2  125.70    3.87
   6  -9   2  116.09    4.21
  -6   9  -2  117.41    4.13
   6   9   2  122.80    3.80
   6   9   2  114.44    4.44
   6   9   2  115.88    4.10
   6   9   2  114.25    3.72
  -6   9  -2  118.47    4.11
   7  -9   2    2.37    0.92
   7  -9   2    2.43    0.80
   7  -9   2    0.77    0.81
   7   9   2    1.15    0.52
   7   9   2   -0.34    0.73
  -7   9  -2    1.72    0.79
   7   9   2    1.88    0.88
   8  -9   2   78.34    3.66
   8  -9   2   78.54    3.43
   8   9   2   81.60    2.99
  -8   9  -2   81.40    3.45
   8   9   2   79.05    3.42
   8   9   2   80.05    3.82
   9  -9   2    3.59    1.42
   9  -9   2    3.63    1.30
  -9   9  -2    4.57    1.22
   9   9   2   -0.10    1.12
   9   9   2    0.45    0.65
   9   9   2    0.38    1.18
  10  -9   2   78.81    4.23
  10  -9   2   72.80    3.70
  10   9   2   69.76    5.29
  10   9   2   74.62    3.73
 -10   9  -2   80.16    3.88
  10   9   2   73.19    3.71
  11  -9   2    8.03    2.04
  11  -9   2   16.78    3.36
  11   9   2    9.30    2.04
 -11   9  -2    9.37    1.97
  11   9   2   10.85    1.86
  12  -9   2   16.21    3.25
  12  -9   2   20.16    2.89
  12   9   2   19.73    3.77
 -12   9  -2   20.53    2.98
  12   9   2   22.64    2.47
  12 -10  -2   13.39    2.73
  12 -10  -2    9.16    2.15
  12  10  -2    9.39    2.14
 -12  10   2    8.43    2.02
  12  10  -2   11.15    1.63
  11 -10  -2   66.78    4.44
  11  10  -2   68.97    3.99
 -11  10   2   67.50    3.83
  11  10  -2   72.17    2.69
  10 -10  -2    2.75    1.27
 -10 -10   2    2.42    0.91
  10 -10  -2    5.15    1.56
  10  10  -2    2.43    1.20
  10  10  -2    3.50    0.98
  10  10  -2    3.23    0.68
 -10  10   2    4.26    1.32
   9 -10  -2   58.47    2.87
  -9 -10   2   55.55    2.51
   9 -10  -2   60.17    3.38
   9  10  -2   61.02    2.07
   9  10  -2   59.15    2.71
   9  10  -2   57.59    3.15
  -9  10   2   59.58    3.05
  -8 -10   2   23.05    1.58
   8 -10  -2   26.46    1.84
   8 -10  -2   25.00    2.13
   8  10  -2   25.65    1.03
  -8  10   2   19.46    1.80
   8  10  -2   24.84    1.98
   8  10  -2   24.33    1.63
   8  10  -2   22.09    1.12
  -7 -10   2   30.16    1.62
   7 -10  -2   29.52    2.07
   7 -10  -2   29.36    1.79
   7  10  -2   32.04    2.00
  -7  10   2   28.30    1.83
   7  10  -2   27.54    1.69
   6 -10  -2   14.77    1.48
   6 -10  -2   16.22    1.52
   6  10  -2   16.16    1.35
  -6  10   2   14.01    1.30
  -6  10   2   12.79    1.67
   6  10  -2   17.26    1.26
   6  10  -2   17.55    1.42
   5 -10  -2  147.82    5.02
   5 -10  -2  151.98    4.71
   5 -10  -2  146.56    4.15
   5 -10  -2  128.58    4.09
   5  10  -2  144.29    4.59
  -5  10   2  155.40    4.87
  -5  10   2  153.75    4.76
   5  10  -2  155.28    4.94
   5  10  -2  152.24    4.71
   4 -10  -2   28.73    1.72
   4 -10  -2   30.13    1.55
  -4  10   2   29.70    1.53
  -4  10   2   30.08    1.69
   4  10  -2   29.86    1.57
   4  10  -2   30.85    1.66
   4  10  -2   30.22    1.49
  -3 -10   2   46.15    1.98
   3 -10  -2   44.70    2.12
   3 -10  -2   45.08    1.84
   3  10  -2   48.14    1.98
  -3  10   2   45.25    1.98
   3  10  -2   44.82    1.88
  -3  10   2   45.49    1.66
  -3  10   2   47.17    1.88
   2 -10  -2   54.22    1.95
   2 -10  -2   52.75    2.33
  -2 -10   2   51.99    2.18
  -2  10   2   52.84    1.87
   2  10  -2   52.48    1.65
   2  10  -2   53.24    2.04
  -2  10   2   53.75    2.00
   2  10  -2   53.56    2.12
  -2  10   2   51.68    2.11
   2  10  -2   52.58    1.68
  -1 -10   2   23.24    1.37
   1 -10  -2   25.06    1.63
  -1  10   2   23.72    1.28
   1  10  -2   25.46    1.03
   1  10  -2   24.08    1.30
  -1  10   2   24.61    1.17
  -1  10   2   22.20    1.13
   1  10  -2   23.34    1.23
   1  10  -2   23.90    1.02
   0 -10  -2   50.90    1.76
   0 -10   2   49.44    1.95
   0 -10   2   48.19    1.70
   0 -10  -2   52.31    2.40
   0  10   2   50.57    1.93
   0  10   2   49.62    1.88
   0  10  -2   50.77    1.81
   0  10  -2   50.82    2.01
   0  10   2   49.41    1.83
   0  10   2   52.97    1.84
   0  10  -2   51.91    1.94
   1 -10   2   61.68    2.25
  -1 -10  -2   63.83    2.04
  -1 -10  -2   61.49    2.76
   1 -10   2   65.81    2.18
   1 -10   2   65.17    2.25
   1  10   2   64.91    2.14
  -1  10  -2   67.39    2.45
  -1  10  -2   63.85    2.23
   1  10   2   68.28    2.14
  -1  10  -2   59.09    2.18
   1  10   2   62.31    2.25
   1  10   2   62.18    2.28
   2 -10   2   12.53    0.98
  -2 -10  -2   13.42    1.34
   2 -10   2   11.95    0.92
  -2 -10  -2   12.06    0.71
   2 -10   2   13.25    1.11
  -2  10  -2   14.54    1.01
   2  10   2   13.95    1.02
   2  10   2   14.62    0.92
   2  10   2   14.43    0.91
  -2  10  -2   14.14    1.07
   3 -10   2    4.28    0.85
  -3 -10  -2    3.88    0.82
  -3 -10  -2    3.91    0.46
   3 -10   2    5.67    0.92
   3 -10   2    2.60    0.53
   3  10   2    3.21    0.52
  -3  10  -2    3.55    0.72
  -3  10  -2    2.76    0.62
   3  10   2    4.42    0.55
   3  10   2    3.71    0.64
   3  10   2    3.63    0.64
   4 -10   2    0.33    0.57
  -4 -10  -2   -0.26    0.69
   4 -10   2    0.12    0.50
   4 -10   2    0.32    0.63
   4  10   2   -0.07    0.47
  -4  10  -2    0.73    0.66
  -4  10  -2   -0.54    0.46
   4  10   2    0.66    0.58
   5 -10   2   82.42    2.87
   5 -10   2   86.04    3.22
  -5 -10  -2   77.44    3.32
   5 -10   2   86.07    3.13
  -5  10  -2   79.14    3.10
   5  10   2   80.69    3.08
   5  10   2   80.68    2.78
  -5  10  -2   82.46    3.14
   5  10   2   80.41    2.73
   6 -10   2    1.59    0.78
   6 -10   2    1.13    0.83
   6 -10   2    2.62    0.83
  -6  10  -2    1.69    1.06
  -6  10  -2    2.40    0.79
   6  10   2    1.61    0.76
   6  10   2    0.12    0.70
   6  10   2    1.34    0.67
   7 -10   2   22.07    1.91
   7 -10   2   22.71    1.64
   7 -10   2   19.58    1.75
  -7  10  -2   25.65    1.86
   7  10   2   24.18    1.40
   7  10   2   23.31    1.87
   7  10   2   21.95    2.01
   8 -10   2    3.50    1.10
   8 -10   2    1.95    1.13
   8  10   2    0.90    1.03
   8  10   2    1.77    0.63
  -8  10  -2    3.85    1.06
   8  10   2    0.88    0.98
   9 -10   2   11.82    2.13
   9 -10   2   11.55    2.25
   9  10   2    9.52    1.77
  -9  10  -2   12.09    2.09
   9  10   2   10.89    1.63
   9  10   2    8.86    1.37
  10 -10   2    1.48    1.52
  10 -10   2    3.40    1.74
 -10  10  -2    2.15    1.37
  10  10   2    0.30    1.43
  10  10   2    1.13    1.53
  10  10   2    2.63    1.04
  11 -10   2    2.66    1.87
  11 -10   2    5.64    2.08
 -11  10  -2    6.57    2.06
  11  10   2    5.65    2.00
  11  10   2    9.96    1.87
  12 -10   2    0.42    2.38
  12 -10   2   -2.60    2.71
 -12  10  -2    3.63    2.51
  12  10   2   -0.98    2.04
  12 -11  -2    3.90    2.19
  12 -11  -2    6.68    2.41
  12  11  -2    1.64    0.99
 -12  11   2    8.13    2.11
  12  11  -2    1.65    1.73
  11 -11  -2   -4.02    2.06
  11 -11  -2    1.80    1.94
 -11  11   2    0.01    1.46
  11  11  -2    2.10    0.75
  11  11  -2    0.74    1.41
  10 -11  -2   -0.63    1.24
  10 -11  -2    1.27    1.52
  10  11  -2    1.75    1.22
  10  11  -2    0.57    0.59
 -10  11   2    1.70    1.19
  10  11  -2    0.58    0.97
   9 -11  -2   15.83    2.33
   9 -11  -2   10.04    1.77
  -9 -11   2   12.11    1.42
   9  11  -2   13.69    1.89
   9  11  -2    9.01    0.98
  -9  11   2   13.08    1.91
   9  11  -2   14.41    1.73
   9  11  -2   11.46    0.93
   8 -11  -2    3.53    1.13
   8 -11  -2    4.50    1.06
  -8 -11   2    3.67    0.81
   8  11  -2    3.30    0.84
  -8  11   2    3.16    0.94
   8  11  -2    3.52    0.47
   8  11  -2    3.24    1.01
  -7 -11   2    1.46    0.66
   7 -11  -2    0.05    0.87
   7 -11  -2    1.77    0.80
  -7  11   2    1.18    0.76
   7  11  -2    1.41    0.75
   7  11  -2    1.11    0.63
   6 -11  -2    0.15    0.78
   6 -11  -2   -0.08    0.69
  -6  11   2   -0.58    0.57
   6  11  -2   -0.29    0.54
  -6  11   2   -0.27    0.95
   6  11  -2    0.19    0.57
   6  11  -2    0.21    0.63
   5 -11  -2    7.29    0.79
   5 -11  -2    8.94    1.27
   5 -11  -2   10.14    1.31
   5  11  -2    8.58    1.12
  -5  11   2    9.21    1.48
  -5  11   2    7.89    1.05
   5  11  -2   10.60    1.28
   5  11  -2    7.74    1.05
  -4 -11   2   12.10    1.23
   4 -11  -2   14.02    1.20
   4 -11  -2   11.94    1.35
  -4  11   2   14.19    1.14
  -4  11   2   12.77    1.37
   4  11  -2   13.56    1.09
   4  11  -2   11.62    1.19
  -3 -11   2   21.43    1.44
   3 -11  -2   21.75    1.54
   3 -11  -2   21.57    1.29
   3  11  -2   21.78    0.81
   3  11  -2   21.59    1.42
  -3  11   2   17.77    1.42
   3  11  -2   19.31    1.23
  -3  11   2   19.77    1.24
  -3  11   2   20.10    1.10
  -2 -11   2   34.84    1.82
   2 -11  -2   34.66    1.55
   2 -11  -2   34.66    1.91
   2  11  -2   35.13    1.26
   2  11  -2   34.98    1.29
  -2  11   2   34.96    1.73
   2  11  -2   34.62    1.59
  -2  11   2   35.64    1.58
   2  11  -2   36.51    1.74
  -2  11   2   34.78    1.47
   1 -11  -2   24.79    1.27
   1 -11  -2   23.54    1.68
  -1 -11   2   25.74    1.49
   1  11  -2   26.00    1.11
  -1  11   2   26.17    1.29
   1  11  -2   24.79    1.30
  -1  11   2   25.89    1.39
   1  11  -2   26.78    1.44
  -1  11   2   25.44    1.24
   1  11  -2   26.21    1.10
   0 -11   2  279.30    7.85
   0 -11  -2  286.09    7.92
   0 -11   2  288.10    8.19
   0 -11  -2  298.20    8.76
   0  11  -2  295.18    8.21
   0  11   2  274.51    7.99
   0  11  -2  278.88    7.95
   0  11   2  279.55    8.16
   0  11   2  306.59    8.08
   0  11   2  284.37    8.12
   0  11  -2  289.73    8.02
   0  11  -2  293.92    8.31
   1 -11   2   27.58    1.29
   1 -11   2   26.58    1.36
  -1 -11  -2   26.31    1.17
  -1 -11  -2   26.41    1.81
   1 -11   2   24.05    1.30
   1  11   2   25.31    1.29
  -1  11  -2   25.52    1.32
   1  11   2   25.60    1.21
  -1  11  -2   23.46    1.27
   1  11   2   27.60    1.27
   1  11   2   26.77    1.34
  -1  11  -2   28.27    1.47
   2 -11   2   13.99    1.50
   2 -11   2   15.69    1.13
  -2 -11  -2   14.14    1.41
   2 -11   2   14.21    1.08
  -2  11  -2   15.08    1.13
   2  11   2   13.96    1.04
   2  11   2   15.38    1.00
  -2  11  -2   17.14    1.14
   2  11   2   13.50    1.07
   3 -11   2   79.58    2.80
  -3 -11  -2   79.34    3.30
   3 -11   2   76.00    2.74
  -3 -11  -2   76.00    2.32
   3 -11   2   80.49    2.86
   3  11   2   77.36    2.56
  -3  11  -2   78.18    2.85
   3  11   2   80.19    2.42
   3  11   2   78.35    2.88
   3  11   2   76.84    2.70
  -3  11  -2   78.23    2.94
   4 -11   2   20.48    1.32
   4 -11   2   19.81    1.49
   4 -11   2   20.46    1.47
  -4 -11  -2   21.63    1.66
   4  11   2   19.88    1.18
  -4  11  -2   22.91    1.60
  -4  11  -2   19.01    2.12
   4  11   2   19.29    1.37
   5 -11   2   14.02    1.47
   5 -11   2   12.09    1.30
  -5 -11  -2   14.24    1.48
   5  11   2   13.22    0.98
   5  11   2   13.51    1.35
  -5  11  -2   14.64    1.68
   5  11   2   14.00    1.13
  -5  11  -2   13.72    1.31
   6 -11   2   71.90    3.05
   6 -11   2   73.54    3.09
  -6 -11  -2   70.09    3.28
   6 -11   2   71.62    2.78
   6  11   2   66.54    2.60
  -6  11  -2   72.43    3.02
   6  11   2   72.75    2.66
  -6  11  -2   71.50    3.20
   6  11   2   76.22    3.07
   7 -11   2   39.55    2.42
  -7 -11  -2   36.90    2.51
   7 -11   2   38.35    2.30
   7 -11   2   38.68    2.10
  -7  11  -2   44.78    2.37
   7  11   2   41.71    1.91
   7  11   2   38.12    2.54
   7  11   2   38.93    2.35
   8 -11   2   61.13    3.26
   8 -11   2   57.59    3.00
   8  11   2   56.87    2.97
  -8  11  -2   57.72    2.98
   8  11   2   53.71    3.26
   8  11   2   54.04    2.42
   9 -11   2   23.53    2.63
   9 -11   2   25.14    2.53
   9  11   2   23.42    2.41
   9  11   2   18.09    1.65
   9  11   2   20.98    2.59
  -9  11  -2   22.46    2.34
  10 -11   2   33.04    2.97
  10 -11   2   42.05    3.95
  10  11   2   37.00    2.33
 -10  11  -2   39.55    3.06
  10  11   2   38.07    3.10
  10  11   2   37.53    3.43
  11 -11   2    3.40    2.16
  11 -11   2    1.28    1.97
  11  11   2    0.08    1.82
 -11  11  -2    4.29    1.96
  11  11   2    2.39    1.24
  12 -11   2   10.70    2.81
 -12 -11  -2   12.73    3.30
  12 -11   2   14.25    3.26
 -12  11  -2   13.89    2.79
  12  11   2   12.63    1.90
  12 -12  -2   19.76    3.57
  12 -12  -2   23.95    3.93
  12  12  -2   18.88    1.75
 -12  12   2   21.28    3.64
  12  12  -2   24.46    3.53
  11 -12  -2   11.71    2.13
  11 -12  -2   17.99    3.47
 -11  12   2   16.62    2.73
  11  12  -2   18.79    2.82
  11  12  -2   16.35    1.47
  10 -12  -2   19.24    2.46
  10 -12  -2   15.22    2.55
  10  12  -2   19.84    2.09
 -10  12   2   17.35    2.35
  10  12  -2   22.23    1.30
  10  12  -2   19.41    2.48
   9 -12  -2   27.04    2.25
   9 -12  -2   34.63    2.88
  -9 -12   2   30.28    1.90
   9  12  -2   32.39    2.19
   9  12  -2   24.76    1.32
  -9  12   2   29.55    2.33
   9  12  -2   29.16    2.49
   9  12  -2   32.12    1.35
  -8 -12   2   61.53    2.57
   8 -12  -2   61.15    2.95
   8 -12  -2   59.32    3.31
  -8  12   2   59.62    3.00
   8  12  -2   59.99    2.72
   8  12  -2   58.22    3.09
   8  12  -2   62.27    1.95
   8  12  -2   57.14    1.94
   7 -12  -2   14.36    1.82
   7 -12  -2   17.12    1.64
  -7 -12   2   16.32    1.43
  -7  12   2   18.96    1.67
   7  12  -2   16.09    1.65
   7  12  -2   15.02    1.44
   6 -12  -2   34.26    2.07
   6 -12  -2   31.73    2.13
  -6  12   2   33.13    1.92
   6  12  -2   34.01    1.83
  -6  12   2   31.65    2.31
   6  12  -2   31.14    1.80
   6  12  -2   32.08    2.00
   5 -12  -2   26.32    1.77
   5 -12  -2   25.83    1.85
  -5  12   2   26.70    1.65
   5  12  -2   26.66    1.60
  -5  12   2   28.62    1.94
   5  12  -2   25.60    1.56
   4 -12  -2   42.53    2.50
   4 -12  -2   42.10    2.01
  -4 -12   2   44.26    2.17
  -4  12   2   40.73    2.24
   4  12  -2   44.13    1.36
  -4  12   2   44.03    1.72
   4  12  -2   46.18    2.15
   4  12  -2   42.06    1.41
  -4  12   2   44.39    2.22
   4  12  -2   42.46    2.04
   3 -12  -2  145.93    4.53
   3 -12  -2  145.32    4.99
  -3 -12   2  147.39    4.88
   3  12  -2  141.57    4.60
  -3  12   2  148.44    4.64
   3  12  -2  148.18    4.08
  -3  12   2  144.48    4.36
   3  12  -2  145.08    4.71
  -3  12   2  146.71    4.70
   2 -12  -2  133.42    4.73
   2 -12  -2  138.71    4.22
  -2 -12   2  132.67    4.61
   2  12  -2  143.04    4.50
   2  12  -2  137.10    3.98
  -2  12   2  139.32    4.33
   2  12  -2  134.38    4.34
  -2  12   2  137.91    4.43
  -2  12   2  135.59    4.18
   2  12  -2  136.69    3.93
   1 -12  -2   53.69    2.00
   1 -12  -2   52.40    2.53
  -1 -12   2   56.58    2.31
   1  12  -2   51.75    2.23
  -1  12   2   52.81    2.18
   1  12  -2   53.08    2.13
   1  12  -2   54.29    1.88
  -1  12   2   55.56    2.10
   1  12  -2   52.00    1.85
  -1  12   2   51.87    2.04
   0 -12  -2   19.34    1.11
   0 -12   2   16.21    1.05
   0 -12   2   20.28    1.32
   0 -12  -2   18.53    1.57
   0  12  -2   20.37    1.21
   0  12   2   19.34    1.18
   0  12  -2   21.38    1.33
   0  12  -2   19.87    1.09
   0  12   2   20.58    1.17
   0  12   2   17.33    1.19
   0  12  -2   19.00    1.06
   0  12   2   18.02    1.18
  -1 -12  -2    1.55    0.70
  -1 -12  -2    1.16    0.52
   1 -12   2    2.62    0.60
   1 -12   2    1.24    0.51
   1 -12   2    1.18    0.55
   1  12   2    2.65    0.54
  -1  12  -2    1.14    0.62
  -1  12  -2    2.28    0.58
   1  12   2    1.72    0.53
   1  12   2    2.35    0.57
  -1  12  -2    1.78    0.59
   2 -12   2   21.12    1.36
   2 -12   2   24.36    1.39
   2 -12   2   23.41    1.40
  -2 -12  -2   23.53    1.77
  -2  12  -2   24.02    1.41
   2  12   2   23.05    1.26
   2  12   2   21.37    1.33
   2  12   2   22.31    1.36
  -2  12  -2   22.82    1.43
   3 -12   2    6.98    1.13
   3 -12   2    4.77    0.78
  -3 -12  -2    4.12    1.37
   3 -12   2    5.29    0.85
   3  12   2    4.24    1.15
   3  12   2    5.32    0.89
  -3  12  -2    5.59    0.86
   3  12   2    6.40    0.86
   4 -12   2   34.52    1.75
   4 -12   2   37.00    1.92
   4 -12   2   34.25    1.91
  -4 -12  -2   32.62    1.24
  -4 -12  -2   35.18    2.19
  -4  12  -2   35.95    2.02
   4  12   2   35.60    1.65
   4  12   2   34.98    1.87
   4  12   2   34.37    1.57
  -4  12  -2   34.78    1.91
   4  12   2   34.21    1.25
   5 -12   2    0.56    0.75
  -5 -12  -2    0.63    0.75
   5 -12   2    0.93    0.75
   5 -12   2    1.68    0.89
   5  12   2    0.70    0.70
  -5  12  -2    0.47    1.03
   5  12   2    0.06    0.63
  -5  12  -2    0.54    0.63
   5  12   2    0.46    0.46
   6 -12   2    4.41    1.09
   6 -12   2    2.66    0.96
   6 -12   2    2.25    0.92
  -6 -12  -2    4.45    1.08
   6  12   2    1.76    0.90
  -6  12  -2    2.43    0.84
   6  12   2    2.60    0.77
  -6  12  -2    4.19    1.28
   6  12   2    3.16    0.62
   7 -12   2    0.32    1.09
  -7 -12  -2    1.20    0.92
   7 -12   2    0.98    1.01
   7 -12   2    1.61    0.98
   7  12   2    0.73    0.89
  -7  12  -2    1.78    0.92
   7  12   2    1.39    0.64
  -8 -12  -2    7.83    1.51
   8 -12   2   12.76    2.06
   8 -12   2   12.21    2.05
  -8  12  -2    7.05    1.29
   8  12   2   11.83    2.01
   8  12   2    8.57    1.30
   9 -12   2    2.63    1.53
  -9 -12  -2    1.99    1.36
   9 -12   2    3.18    1.56
  -9  12  -2    3.12    1.40
   9  12   2    3.18    0.95
   9  12   2    1.14    1.33
 -10 -12  -2    1.14    1.79
  10 -12   2   -1.82    1.63
  10 -12   2    1.61    3.04
  10  12   2   -0.13    1.04
 -10  12  -2   -0.07    1.54
  10  12   2   -1.00    1.56
  11 -12   2    3.75    2.33
  11 -12   2    4.59    2.22
 -11 -12  -2   11.20    2.64
 -11  12  -2    7.52    2.20
  11  12   2    6.95    1.48
 -12 -12  -2    4.30    2.98
  12 -12   2   -0.94    2.78
  12 -12   2   10.37    3.27
 -12  12  -2    1.35    2.65
  12  12   2    1.69    1.56
  12 -13  -2    2.96    2.64
  12 -13  -2    6.63    2.51
  12  13  -2    4.51    1.09
  12  13  -2   -0.22    2.07
 -12  13   2    1.80    2.30
  11 -13  -2    1.80    2.07
 -11  13   2    2.10    1.82
  11  13  -2   -0.55    1.55
  10 -13  -2    6.11    1.70
  10 -13  -2    6.15    1.83
  10  13  -2    6.93    1.05
  10  13  -2    6.19    1.35
  10  13  -2    7.47    1.74
  -9 -13   2    1.51    0.87
   9 -13  -2    2.94    1.42
   9 -13  -2    0.66    1.19
   9  13  -2    0.24    1.11
   9  13  -2    2.58    1.11
   9  13  -2    1.25    0.53
  -9  13   2    0.76    1.09
   9  13  -2    0.87    0.60
   8 -13  -2    3.96    1.26
  -8 -13   2    4.73    0.88
   8 -13  -2    3.94    1.19
   8  13  -2    4.36    0.70
   8  13  -2    4.77    1.03
   8  13  -2    4.10    0.68
   8  13  -2    4.25    1.18
  -8  13   2    3.37    1.06
   7 -13  -2    9.35    1.79
   7 -13  -2   11.75    1.63
  -7 -13   2    9.43    1.52
   7  13  -2   10.60    1.40
  -7  13   2   13.64    1.55
   6 -13  -2    1.30    0.62
   6 -13  -2    2.07    1.05
   6 -13  -2    2.31    0.98
  -6 -13   2    3.77    0.94
  -6  13   2    1.85    0.71
   6  13  -2    2.89    0.77
  -6  13   2    0.60    1.26
   6  13  -2    2.30    0.71
  -5 -13   2   33.93    2.03
   5 -13  -2   34.86    1.98
   5 -13  -2   33.85    2.14
  -5  13   2   33.76    1.87
  -5  13   2   34.99    2.22
   5  13  -2   30.44    1.78
   5  13  -2   31.47    1.84
   4 -13  -2    4.05    0.90
   4 -13  -2    4.03    0.91
  -4 -13   2    3.30    0.93
  -4  13   2    4.50    0.70
  -4  13   2    4.39    0.76
   4  13  -2    4.57    0.53
   4  13  -2    6.19    1.03
   4  13  -2    3.97    0.71
  -4  13   2    4.66    1.07
   3 -13  -2   26.34    1.56
  -3 -13   2   25.53    1.82
   3  13  -2   25.44    1.09
  -3  13   2   23.10    1.72
   3  13  -2   24.37    1.04
  -3  13   2   24.92    1.49
   3  13  -2   26.01    1.69
  -3  13   2   23.00    1.32
   2 -13  -2    4.65    0.94
   2 -13  -2    5.64    1.02
  -2 -13   2    5.29    0.95
   2  13  -2    6.02    1.15
  -2  13   2    6.97    0.95
   2  13  -2    5.24    0.88
  -2  13   2    5.28    0.89
   2  13  -2    5.55    0.66
  -2  13   2    5.07    0.93
   2  13  -2    5.33    0.66
   1 -13  -2   90.05    3.00
   1 -13  -2   91.05    3.64
  -1 -13   2   93.44    3.33
  -1  13   2   90.34    3.22
   1  13  -2   90.60    2.93
  -1  13   2   89.96    3.10
  -1  13   2   96.31    3.19
   1  13  -2   91.86    3.33
   1  13  -2   90.49    3.20
   1  13  -2   91.60    2.89
   0 -13  -2   53.88    2.67
   0 -13  -2   56.58    2.06
   0 -13   2   52.08    2.20
   0 -13   2   59.38    2.35
   0  13   2   61.71    2.23
   0  13   2   56.20    2.24
   0  13  -2   60.29    2.40
   0  13   2   56.98    2.21
   0  13  -2   57.29    2.27
   0  13  -2   53.15    2.06
   0  13   2   48.79    2.13
   0  13  -2   58.25    2.12
   1 -13   2   41.77    1.79
  -1 -13  -2   38.71    1.57
   1 -13   2   38.43    1.81
  -1 -13  -2   40.80    2.34
   1 -13   2   42.15    1.92
   1  13   2   43.33    1.80
  -1  13  -2   44.12    1.98
  -1  13  -2   36.25    1.82
   1  13   2   41.40    1.87
   1  13   2   41.29    1.71
  -1  13  -2   42.19    1.82
   2 -13   2   58.20    2.27
  -2 -13  -2   55.28    2.87
   2 -13   2   60.03    2.37
   2 -13   2   57.88    2.33
  -2  13  -2   57.73    2.34
  -2  13  -2   56.27    2.53
   2  13   2   57.96    2.39
   2  13   2   54.50    2.21
   2  13   2   56.06    2.21
   3 -13   2   53.75    2.23
   3 -13   2   53.29    2.32
  -3 -13  -2   54.54    2.81
   3 -13   2   53.34    2.29
   3  13   2   54.66    2.03
   3  13   2   53.62    2.06
   3  13   2   50.84    2.34
  -3  13  -2   52.03    2.38
   3  13   2   53.91    2.12
  -3  13  -2   54.26    2.37
   4 -13   2   13.09    1.47
   4 -13   2   10.77    1.43
  -4 -13  -2    9.60    1.45
   4 -13   2   10.76    1.25
   4  13   2    8.34    1.25
   4  13   2   13.10    1.06
   4  13   2    9.26    1.09
   4  13   2   10.06    0.82
  -4  13  -2   10.83    1.53
  -4  13  -2   11.23    1.31
   5 -13   2   72.16    3.06
  -5 -13  -2   72.53    3.45
   5 -13   2   74.68    3.08
   5 -13   2   71.85    2.83
  -5  13  -2   71.47    3.18
  -5  13  -2   72.26    3.08
   5  13   2   68.36    2.63
   5  13   2   74.25    3.06
   5  13   2   71.81    2.67
  -6 -13  -2   18.42    1.95
   6 -13   2   15.99    1.68
   6 -13   2   17.74    1.94
   6 -13   2   13.75    1.64
  -6  13  -2   17.70    1.67
   6  13   2   18.02    1.77
   6  13   2   16.79    1.27
  -6  13  -2   21.38    2.22
   7 -13   2   46.05    2.51
   7 -13   2   40.74    2.60
   7 -13   2   47.33    2.72
  -7 -13  -2   47.20    3.02
  -7  13  -2   43.73    2.57
   7  13   2   45.15    2.70
   7  13   2   44.79    2.08
  -8 -13  -2   39.50    3.21
   8 -13   2   36.74    2.73
   8 -13   2   36.40    2.80
  -8  13  -2   34.26    2.56
   8  13   2   36.52    2.69
   8  13   2   38.23    2.03
  -9 -13  -2   43.16    3.65
   9 -13   2   38.30    3.01
   9 -13   2   38.73    3.21
  -9  13  -2   37.47    2.91
   9  13   2   37.75    2.29
   9  13   2   35.09    2.86
 -10 -13  -2    2.93    1.95
  10 -13   2   -1.89    1.74
  10 -13   2    4.45    2.45
 -10  13  -2    1.07    1.81
  10  13   2    2.67    1.74
  10  13   2    0.22    1.05
 -11 -13  -2   27.94    5.00
  11 -13   2   20.69    3.96
  11 -13   2   13.23    2.55
  11  13   2   18.05    2.38
  11  13   2   15.68    2.48
  12 -14  -2   23.12    3.63
  12  14  -2   24.13    2.00
 -12  14   2   18.99    2.80
 -11 -14   2    6.72    2.27
  11 -14  -2    3.49    2.13
 -11  14   2    4.39    1.94
  11  14  -2    3.99    0.93
  10 -14  -2   45.16    3.32
  10 -14  -2   41.11    3.71
 -10  14   2   46.39    3.24
  10  14  -2   42.95    2.92
   9 -14  -2    1.45    1.57
   9 -14  -2    2.66    1.38
  -9 -14   2    3.39    1.36
  -9  14   2    1.81    1.22
   9  14  -2    1.55    0.56
   8 -14  -2   42.67    2.95
  -8 -14   2   41.76    2.77
  -8 -14   2   38.18    2.14
   8 -14  -2   37.38    2.54
   8  14  -2   40.56    1.55
  -8  14   2   40.38    2.60
   8  14  -2   38.65    1.49
   8  14  -2   43.09    2.48
   7 -14  -2    0.82    1.03
   7 -14  -2   -0.33    0.94
  -7 -14   2    0.42    0.88
   7  14  -2    0.42    0.75
  -7  14   2   -1.21    0.77
   7  14  -2   -0.77    0.74
   6 -14  -2   67.27    3.13
  -6 -14   2   70.66    3.21
   6 -14  -2   71.97    3.35
   6  14  -2   69.47    2.87
  -6  14   2   64.64    2.98
   6  14  -2   67.33    2.91
  -6  14   2   67.36    3.42
  -5 -14   2    0.01    0.75
   5 -14  -2    1.56    0.96
   5 -14  -2   -0.14    0.73
   5 -14  -2    0.77    0.71
  -5  14   2    1.24    1.12
   5  14  -2    0.98    0.34
   5  14  -2    0.51    0.82
  -5  14   2   -0.27    0.63
   5  14  -2    0.97    0.35
   5  14  -2    0.23    0.64
   4 -14  -2  133.63    4.46
  -4 -14   2  139.96    4.92
   4 -14  -2  130.63    4.88
   4  14  -2  130.02    4.49
  -4  14   2  128.17    4.53
   4  14  -2  133.42    3.83
  -4  14   2  136.98    4.70
  -4  14   2  137.21    4.21
   4  14  -2  142.04    4.68
   3 -14  -2   39.34    2.00
   3 -14  -2   39.61    2.30
  -3 -14   2   41.02    2.35
   3  14  -2   40.89    1.95
   3  14  -2   43.11    2.20
  -3  14   2   41.21    2.20
   3  14  -2   40.45    1.49
   3  14  -2   39.24    1.49
  -3  14   2   37.72    1.77
  -3  14   2   40.74    2.26
  -2 -14   2   40.04    2.25
   2 -14  -2   39.84    1.88
   2  14  -2   33.68    2.48
   2  14  -2   43.31    2.17
  -2  14   2   38.93    1.81
   2  14  -2   38.49    1.56
  -2  14   2   40.55    2.03
  -2  14   2   42.88    1.94
   1 -14  -2   45.60    2.48
  -1 -14   2   44.98    2.21
   1 -14  -2   45.08    1.92
  -1  14   2   46.11    2.04
   1  14  -2   46.14    2.12
   1  14  -2   45.52    1.91
  -1  14   2   47.08    2.13
   1  14  -2   47.45    2.22
  -1  14   2   47.19    2.01
   1  14  -2   46.06    1.81
   0 -14   2   80.29    2.93
   0 -14  -2   73.99    2.54
   0 -14  -2   74.63    3.30
   0  14  -2   77.87    2.84
   0  14  -2   78.87    2.97
   0  14   2   73.51    2.77
   0  14  -2   76.61    2.67
   0  14  -2   69.87    2.61
   0  14   2   72.59    2.79
   0  14   2   63.16    2.64
   0  14   2   79.52    2.77
   1 -14   2    6.97    1.22
  -1 -14  -2    6.15    1.28
   1 -14   2    7.67    1.20
   1 -14   2    5.23    0.80
   1  14   2    7.77    1.04
   1  14   2    7.30    1.00
   1  14   2    7.30    1.04
  -1  14  -2    6.88    1.01
   1  14   2    5.50    0.97
  -1  14  -2    8.28    1.08
  -1  14  -2    6.91    1.19
   2 -14   2   43.74    2.07
  -2 -14  -2   44.40    2.59
   2 -14   2   44.57    2.00
   2 -14   2   42.94    2.04
   2  14   2   40.62    1.99
  -2  14  -2   43.25    2.05
  -2  14  -2   43.25    2.17
   2  14   2   44.11    2.07
   2  14   2   41.54    1.89
   3 -14   2    0.88    0.63
   3 -14   2    0.91    0.83
   3 -14   2    1.91    0.72
  -3 -14  -2    1.26    0.79
   3  14   2    1.02    0.64
   3  14   2    0.97    0.50
  -3  14  -2    0.81    0.80
   3  14   2    1.89    0.71
   3  14   2    1.54    0.66
  -3  14  -2    1.35    0.61
   4 -14   2    6.95    1.23
   4 -14   2    5.93    1.06
  -4 -14  -2    3.88    1.00
  -4  14  -2    5.16    0.92
  -4  14  -2    5.59    1.12
   4  14   2    6.39    1.10
   4  14   2    5.00    0.87
   4  14   2    5.17    0.84
   4  14   2    5.99    0.98
   5 -14   2    3.07    0.94
  -5 -14  -2    2.09    1.04
   5 -14   2    3.73    1.20
   5  14   2    3.07    0.86
   5  14   2    3.36    0.68
  -5  14  -2    3.45    1.15
   5  14   2    3.13    0.86
  -5  14  -2    1.76    0.88
   6 -14   2   40.66    2.61
  -6 -14  -2   38.46    2.73
   6 -14   2   37.25    2.40
   6 -14   2   39.12    2.25
  -6  14  -2   42.82    2.87
  -6  14  -2   40.58    2.42
   6  14   2   41.00    2.48
   6  14   2   39.34    1.94
   7 -14   2    1.68    1.30
   7 -14   2    2.00    1.18
   7 -14   2    0.63    1.18
  -7 -14  -2    0.97    1.09
   7  14   2    1.44    1.05
   7  14   2    1.08    0.63
  -7  14  -2    1.85    0.98
   8 -14   2   -1.53    1.28
  -8 -14  -2    2.30    1.44
   8 -14   2    3.55    1.50
  -8  14  -2    1.55    1.25
   8  14   2    0.27    1.21
   8  14   2    1.38    0.81
   9 -14   2    3.86    1.63
  -9 -14  -2    7.69    3.45
   9 -14   2    5.62    1.86
  -9  14  -2    3.31    1.58
   9  14   2    3.10    1.48
  10 -14   2   -3.42    1.89
 -10 -14  -2    3.28    2.12
  10 -14   2   -0.47    2.01
  10  14   2    2.65    1.20
 -10  14  -2    2.78    1.88
  10  14   2    0.20    1.72
  11 -14   2    5.10    2.59
 -11 -14  -2   13.92    3.24
 -11  14  -2    6.94    2.30
  11  14   2    2.78    2.10
  11  14   2    8.46    1.60
  12 -15  -2    7.39    2.88
 -12 -15   2    4.94    2.83
 -12  15   2   -0.89    2.32
  12  15  -2    2.37    1.10
 -11 -15   2    2.29    2.18
  11 -15  -2    4.13    2.40
  11 -15  -2   -2.54    2.15
 -11  15   2   -3.30    1.88
  11  15  -2   -1.53    0.87
  10 -15  -2   -0.45    1.70
  10 -15  -2    0.04    1.92
 -10 -15   2    2.87    1.73
  10  15  -2    0.41    0.69
 -10  15   2    1.13    1.72
  10  15  -2   -0.23    1.33
   9 -15  -2   -0.82    1.47
   9 -15  -2   -0.48    1.53
  -9 -15   2    1.21    1.41
   9  15  -2    1.03    0.60
  -9  15   2    2.78    1.36
   9  15  -2    1.79    1.17
  -8 -15   2    0.96    0.83
   8 -15  -2    2.41    1.39
   8 -15  -2    2.00    1.24
  -8 -15   2    3.91    1.26
   8  15  -2    2.01    0.56
   8  15  -2    3.48    1.16
  -8  15   2    3.68    1.29
   8  15  -2    1.41    0.56
  -7 -15   2    4.85    1.19
   7 -15  -2    3.87    1.27
   7 -15  -2    4.08    1.17
   7  15  -2    4.53    0.58
   7  15  -2    4.59    0.68
   7  15  -2    5.54    1.11
  -7  15   2    3.37    1.10
   7  15  -2    3.34    0.86
   6 -15  -2    0.54    1.20
   6 -15  -2    1.15    0.99
  -6 -15   2    0.74    0.89
   6  15  -2    0.84    0.44
  -6  15   2   -0.03    1.54
   6  15  -2    1.77    0.79
   6  15  -2    1.45    0.39
  -6  15   2    0.00    0.82
   5 -15  -2    2.08    0.85
   5 -15  -2    1.57    0.88
  -5 -15   2    2.32    0.96
   5 -15  -2    2.58    1.09
  -5  15   2    2.58    0.86
   5  15  -2    3.01    1.01
  -5  15   2    2.13    1.34
   5  15  -2    2.58    0.44
   5  15  -2    2.72    0.48
   5  15  -2    2.34    0.78
   4 -15  -2   14.26    1.67
  -4 -15   2   13.93    1.85
   4 -15  -2   12.16    1.63
   4  15  -2   11.77    0.83
  -4  15   2   11.12    1.87
  -4  15   2   13.22    1.30
  -4  15   2   13.88    1.36
   4  15  -2   15.56    1.78
   4  15  -2   12.05    0.88
   4  15  -2   13.12    1.33
  -3 -15   2   16.29    1.80
   3 -15  -2   13.08    1.63
   3 -15  -2   17.25    1.49
   3  15  -2   16.96    1.69
  -3  15   2   15.90    1.28
   3  15  -2   17.09    1.36
   3  15  -2   16.94    1.01
  -3  15   2   19.93    1.78
  -3  15   2   16.53    1.37
   3  15  -2   15.59    0.93
   2 -15  -2    6.13    0.90
   2 -15  -2    6.56    1.16
  -2 -15   2    6.44    1.14
  -2  15   2    5.33    0.85
   2  15  -2    6.59    1.08
   2  15  -2    6.01    0.88
   2  15  -2    6.76    1.02
  -2  15   2    5.97    1.02
   2  15  -2    5.72    0.71
  -2  15   2    7.50    1.26
   1 -15  -2  110.07    3.59
  -1 -15   2  105.96    3.91
   1 -15  -2  108.99    4.34
  -1  15   2  112.11    3.86
   1  15  -2  112.51    4.00
   1  15  -2  107.56    3.48
   1  15  -2  110.04    3.81
   1  15  -2  108.10    3.50
  -1  15   2  109.86    3.72
  -1  15   2  113.19    3.79
   0 -15   2   50.80    2.30
   0 -15  -2   50.26    2.78
   0 -15  -2   46.78    1.99
   0  15  -2   44.60    2.15
   0  15   2   49.88    2.24
   0  15   2   47.35    2.14
   0  15   2   40.48    2.07
   0  15   2   51.45    2.16
   0  15  -2   46.82    2.00
  -1 -15  -2   91.73    3.83
   1 -15   2   93.77    3.39
   1 -15   2   89.65    3.13
   1  15   2   97.44    3.21
   1  15   2   87.08    3.08
   1  15   2   88.48    3.21
  -1  15  -2   78.84    3.16
  -1  15  -2   91.96    3.45
   1  15   2   89.38    3.29
   2 -15   2    8.77    1.29
   2 -15   2   13.18    1.39
   2 -15   2   11.21    1.29
  -2 -15  -2    9.91    1.64
  -2  15  -2   11.00    1.34
  -2  15  -2   10.88    1.35
   2  15   2    8.72    1.36
   2  15   2    7.70    1.22
   3 -15   2   60.92    2.71
   3 -15   2   67.62    2.78
   3 -15   2   65.26    2.64
  -3 -15  -2   59.30    3.20
   3  15   2   62.23    2.45
   3  15   2   62.39    2.73
   3  15   2   63.43    2.52
  -3  15  -2   63.61    2.80
   3  15   2   64.86    2.45
  -3  15  -2   61.76    2.78
   4 -15   2   13.33    1.46
   4 -15   2   10.46    1.77
   4 -15   2   11.52    1.48
  -4 -15  -2   14.16    1.91
  -4  15  -2   13.12    1.47
   4  15   2   14.65    1.54
  -4  15  -2   11.49    1.74
   4  15   2   14.94    1.21
   4  15   2   13.49    1.17
   4  15   2   12.52    1.69
   5 -15   2   67.39    3.20
   5 -15   2   66.42    3.10
   5 -15   2   72.70    2.95
  -5 -15  -2   66.89    3.54
  -5  15  -2   67.19    3.14
   5  15   2   69.85    3.14
   5  15   2   69.96    2.71
  -5  15  -2   70.98    3.29
   6 -15   2    1.99    1.18
   6 -15   2    1.04    1.34
   6 -15   2    1.34    1.05
  -6 -15  -2    3.68    1.23
   6  15   2    2.76    1.07
   6  15   2    3.32    0.75
  -6  15  -2    2.30    1.03
  -6  15  -2    3.32    1.53
   7 -15   2   74.30    3.62
   7 -15   2   70.21    3.69
   7 -15   2   84.41    3.77
  -7 -15  -2   78.15    4.15
   7  15   2   75.83    3.06
   7  15   2   76.37    3.58
  -7  15  -2   71.36    3.63
   8 -15   2   -0.12    1.50
  -8 -15  -2   -0.93    1.43
   8 -15   2   -1.94    1.36
   8  15   2   -0.21    0.83
  -8  15  -2   -0.73    1.31
  -9 -15  -2   58.49    4.45
   9 -15   2   64.30    4.08
   9 -15   2   50.87    3.58
  -9  15  -2   52.10    4.20
   9  15   2   56.14    3.62
   9  15   2   55.77    2.80
  10 -15   2    1.16    2.16
 -10 -15  -2   -0.11    2.36
 -10  15  -2    3.95    2.01
  10  15   2    2.89    1.86
  10  15   2    0.63    1.19
 -11 -15  -2   25.40    3.84
  11 -15   2   30.60    4.47
  11  15   2   21.85    2.74
  11  15   2   25.76    3.84
 -11  15  -2   19.77    2.88
 -11 -16   2    1.76    2.36
  11 -16  -2   -1.50    2.45
  11 -16  -2    2.31    2.47
 -11  16   2   -2.38    2.01
  10 -16  -2   18.03    2.41
  10 -16  -2   29.76    3.87
  10  16  -2   24.92    1.65
 -10  16   2   18.59    2.99
  10  16  -2   21.15    2.77
  -9 -16   2    7.58    1.94
   9 -16  -2    5.15    1.80
   9  16  -2    5.58    0.87
   9  16  -2    6.90    1.48
  -8 -16   2   60.22    3.71
   8 -16  -2   56.96    3.20
  -8 -16   2   54.82    2.70
   8 -16  -2   55.51    3.68
  -8  16   2   55.90    3.26
   8  16  -2   59.50    2.12
   8  16  -2   59.57    3.09
   8  16  -2   53.01    2.00
  -7 -16   2    0.51    1.06
   7 -16  -2    1.58    1.24
   7 -16  -2    2.77    1.36
   7  16  -2    3.20    1.05
   7  16  -2    2.00    0.86
   7  16  -2    2.55    0.54
  -7  16   2    2.21    1.09
   7  16  -2    2.33    0.54
   6 -16  -2   75.89    3.51
   6 -16  -2   73.27    3.65
  -6 -16   2   71.79    3.59
   6  16  -2   71.99    3.18
  -6  16   2   68.96    4.58
   6  16  -2   72.76    2.33
  -6  16   2   68.12    3.24
   6  16  -2   69.01    2.36
   6  16  -2   72.91    3.03
   5 -16  -2    2.85    1.00
   5 -16  -2    4.15    0.94
   5 -16  -2    3.46    1.25
  -5 -16   2    2.52    1.01
  -5  16   2    2.93    1.46
   5  16  -2    3.64    0.91
   5  16  -2    1.85    1.17
   5  16  -2    3.27    0.58
  -5  16   2    3.81    1.01
  -4 -16   2   95.57    4.07
   4 -16  -2  100.62    4.16
   4 -16  -2   97.32    3.70
  -4  16   2  101.48    3.42
  -4  16   2   97.55    3.96
   4  16  -2   95.12    3.03
  -4  16   2   94.75    3.71
   4  16  -2   93.75    2.99
   4  16  -2   95.43    3.64
   3 -16  -2   -0.88    0.87
   3 -16  -2   -1.02    0.77
  -3 -16   2   -0.46    1.17
   3  16  -2    0.19    0.42
  -3  16   2   -0.73    0.60
   3  16  -2    0.47    0.61
  -3  16   2    1.21    1.00
   3  16  -2    0.29    0.53
  -3  16   2   -0.07    0.69
  -2 -16   2  130.76    4.78
   2 -16  -2  127.87    4.64
   2 -16  -2  132.11    4.96
   2  16  -2  131.27    4.05
  -2  16   2  132.02    4.33
   2  16  -2  127.93    4.48
   2  16  -2  133.91    4.10
  -2  16   2  135.42    4.52
  -2  16   2  139.44    4.59
  -1 -16   2   -0.14    0.77
   1 -16  -2   -1.07    0.71
   1 -16  -2   -0.50    0.78
   1  16  -2    0.40    0.43
   1  16  -2   -0.19    1.10
   1  16  -2    0.72    0.66
   1  16  -2    0.90    0.59
  -1  16   2    0.15    0.84
  -1  16   2   -0.16    0.67
  -1  16   2    0.58    0.84
   0 -16  -2   28.17    2.10
   0 -16  -2   27.73    1.70
   0 -16   2   30.00    1.89
   0  16   2   27.69    1.63
   0  16  -2   26.91    1.66
   0  16   2   28.25    1.68
   0  16   2   31.12    1.72
   0  16   2   27.11    2.31
   0  16  -2   27.41    1.83
   0  16  -2   27.55    1.69
   0  16  -2   28.46    1.50
   1 -16   2   -0.30    0.91
   1 -16   2    0.56    0.66
   1 -16   2    0.58    0.76
  -1 -16  -2    0.22    0.75
   1  16   2   -0.44    0.55
   1  16   2    0.42    0.69
  -1  16  -2   -0.26    0.67
   1  16   2    0.09    0.60
   1  16   2    1.88    0.79
  -1  16  -2   -0.87    0.55
   2 -16   2    4.50    0.94
   2 -16   2    5.08    1.04
  -2 -16  -2    4.14    1.20
   2  16   2    6.42    1.09
  -2  16  -2    5.94    1.07
  -2  16  -2    4.77    0.98
   2  16   2    6.04    1.00
   2  16   2    5.91    0.99
   3 -16   2   42.55    2.44
  -3 -16  -2   39.76    2.71
   3 -16   2   40.28    2.06
   3  16   2   37.48    1.83
  -3  16  -2   37.36    2.22
   3  16   2   38.49    2.17
   3  16   2   38.63    2.13
   4 -16   2   33.88    2.03
  -4 -16  -2   38.21    2.68
   4 -16   2   34.23    2.14
   4 -16   2   33.55    2.41
   4  16   2   34.35    2.16
  -4  16  -2   31.20    2.07
   4  16   2   32.60    1.67
   4  16   2   36.65    1.78
  -4  16  -2   34.50    2.33
   5 -16   2    0.29    1.01
   5 -16   2    0.64    0.99
  -5 -16  -2    0.62    1.07
   5 -16   2   -1.38    1.28
  -5  16  -2    2.28    1.34
   5  16   2   -0.57    0.89
   5  16   2    1.42    0.69
  -5  16  -2   -0.18    0.89
   6 -16   2    2.27    1.51
   6 -16   2    2.36    1.19
  -6 -16  -2    1.84    1.27
   6 -16   2    2.78    1.54
  -6  16  -2    2.27    1.68
   6  16   2    2.56    0.78
   6  16   2    2.15    1.00
  -6  16  -2    3.04    1.16
   7 -16   2    3.04    1.46
  -7 -16  -2    2.29    1.51
   7 -16   2    2.35    1.35
   7  16   2    2.71    0.86
  -7  16  -2    2.74    1.31
   7  16   2    1.26    1.14
  -8 -16  -2   -0.28    1.66
   8 -16   2   -1.01    1.53
   8  16   2   -0.99    0.86
  -8  16  -2    1.53    1.41
   8  16   2   -0.84    1.28
   9 -16   2    5.68    2.81
  -9 -16  -2    3.09    1.90
   9  16   2    2.34    1.64
   9  16   2    3.80    1.23
  -9  16  -2    4.07    1.74
 -10 -16  -2    1.87    2.32
  10  16   2   -2.96    1.72
  10  16   2    1.17    1.37
 -10  16  -2   -0.01    1.99
 -11 -16  -2    1.68    2.86
  11 -16   2    6.29    2.86
  11  16   2    2.20    2.43
  11  16   2    3.19    1.68
 -11  16  -2    3.52    2.35
  11 -17  -2   -0.74    2.51
 -11 -17   2    0.68    2.48
  11  17  -2    1.23    1.14
 -11  17   2    2.64    2.07
 -10 -17   2    0.18    2.04
  10 -17  -2    2.84    2.42
 -10  17   2    0.30    1.75
  10  17  -2    1.50    0.92
   9 -17  -2   -0.82    1.73
  -9 -17   2    2.86    1.73
   9 -17  -2    2.11    1.83
  -9  17   2    2.59    1.56
   9  17  -2    4.06    1.43
   8 -17  -2   -0.69    1.61
  -8 -17   2   -1.19    1.39
   8 -17  -2   -0.39    1.50
   8  17  -2    1.93    0.62
   8  17  -2    1.74    1.17
  -8  17   2    0.87    1.23
  -7 -17   2    1.24    1.26
   7 -17  -2   -0.47    1.27
   7 -17  -2    1.09    1.36
   7  17  -2    1.70    0.90
  -7  17   2   -0.34    1.07
   7  17  -2    1.12    0.53
   7  17  -2    0.89    0.54
   7  17  -2    2.82    1.24
   6 -17  -2   19.16    2.46
  -6 -17   2   12.23    2.14
   6 -17  -2   15.03    2.35
   6  17  -2   15.41    1.85
  -6  17   2   13.99    1.79
   6  17  -2   17.18    1.82
   6  17  -2   16.18    1.16
   5 -17  -2    1.66    1.30
   5 -17  -2    0.83    1.03
  -5 -17   2    0.87    1.07
   5 -17  -2    1.64    1.03
   5  17  -2    0.32    0.55
  -5  17   2    0.89    1.46
  -5  17   2   -0.34    0.81
   5  17  -2    2.40    0.89
   5  17  -2    1.23    0.46
   5  17  -2    0.27    1.07
  -4 -17   2    8.06    1.44
   4 -17  -2    8.32    1.45
   4 -17  -2    7.61    1.43
   4  17  -2   11.08    0.89
  -4  17   2    8.46    1.38
   4  17  -2    8.94    1.43
  -4  17   2    8.88    1.52
   4  17  -2    9.72    1.37
   4  17  -2    9.23    1.03
  -4  17   2   11.55    1.48
   3 -17  -2   56.64    3.09
  -3 -17   2   56.37    3.11
   3 -17  -2   59.90    2.82
   3  17  -2   60.33    2.89
  -3  17   2   59.08    2.71
   3  17  -2   59.11    2.66
  -3  17   2   61.70    2.54
  -3  17   2   65.29    3.02
   3  17  -2   58.39    2.20
   3  17  -2   59.17    2.18
   2 -17  -2    0.98    1.00
  -2 -17   2    2.07    1.05
   2 -17  -2    1.56    1.20
   2  17  -2    1.13    0.71
  -2  17   2    2.31    0.82
   2  17  -2    1.89    0.54
   2  17  -2    2.04    0.71
   2  17  -2    1.69    0.92
   1 -17  -2   22.76    2.09
   1 -17  -2   27.53    2.13
  -1 -17   2   23.61    1.93
   1  17  -2   26.36    1.43
   1  17  -2   27.68    1.91
  -1  17   2   26.30    1.70
   1  17  -2   28.66    1.76
  -1  17   2   27.88    1.72
   0 -17  -2   -0.81    0.81
   0 -17   2    0.20    0.80
   0  17  -2    0.27    0.58
   0  17   2   -0.39    0.63
   0  17   2   -0.39    0.60
   0  17   2    0.08    0.81
   0  17  -2   -1.33    0.74
   0  17  -2   -0.96    0.63
   1 -17   2   76.53    3.10
   1 -17   2   79.71    3.26
  -1 -17  -2   73.18    3.53
  -1  17  -2   79.01    3.30
  -1  17  -2   76.27    2.98
   1  17   2   77.19    2.97
   1  17   2   76.21    3.11
   1  17   2   82.22    3.09
   2 -17   2    0.11    0.80
  -2 -17  -2    1.89    0.95
   2  17   2    1.32    0.78
  -2  17  -2    1.99    0.87
   2  17   2    1.76    0.99
  -2  17  -2    1.23    0.75
   2  17   2    2.28    0.66
   3 -17   2   95.87    3.62
  -3 -17  -2   97.65    4.43
   3 -17   2  100.23    3.79
   3  17   2   91.58    3.60
   3  17   2   95.66    3.49
  -3  17  -2   95.87    3.91
   3  17   2  100.29    3.82
  -3  17  -2  103.00    3.79
   4 -17   2   12.00    1.66
  -4 -17  -2    8.25    1.55
   4 -17   2    9.26    1.72
   4  17   2    8.98    1.52
  -4  17  -2    8.18    1.56
   4  17   2   10.03    1.20
   4  17   2    9.52    1.44
  -4  17  -2    8.54    1.53
   5 -17   2   23.99    2.10
  -5 -17  -2   25.37    2.67
   5 -17   2   19.57    1.95
   5  17   2   22.68    1.58
  -5  17  -2   28.96    3.95
   5  17   2   18.75    1.98
  -5  17  -2   19.57    1.92
   6 -17   2    7.33    1.48
   6 -17   2    8.33    1.53
  -6 -17  -2    7.34    1.65
  -6  17  -2    8.02    2.04
   6  17   2    9.45    1.49
   6  17   2   10.37    1.40
  -6  17  -2    7.89    1.40
  -7 -17  -2   71.68    4.41
   7 -17   2   80.88    3.95
  -7  17  -2   73.40    3.84
   7  17   2   82.94    3.88
   7  17   2   79.61    3.22
  -8 -17  -2    0.70    1.99
   8 -17   2   -0.92    1.63
  -8  17  -2    1.75    1.46
   8  17   2    0.34    1.48
   8  17   2    1.24    1.77
   9 -17   2   47.78    3.74
  -9 -17  -2   43.23    4.53
   9  17   2   40.22    2.84
   9  17   2   40.11    3.41
  -9  17  -2   42.49    3.57
  10 -17   2   -1.34    2.47
 -10 -17  -2    1.88    2.60
  10  17   2    1.92    1.46
 -10  17  -2    3.94    2.16
  10  17   2    1.65    1.90
 -11 -17  -2   14.41    3.71
 -11 -18   2    4.85    2.80
  11 -18  -2    6.87    2.93
 -11  18   2   11.19    2.56
  11  18  -2   11.51    1.99
 -10 -18   2   29.87    4.45
  10 -18  -2   36.77    4.40
  10  18  -2   33.65    2.07
 -10  18   2   28.55    3.42
  10  18  -2   28.70    3.22
  -9 -18   2    4.34    2.27
  -9  18   2    0.42    1.63
   9  18  -2    2.85    1.47
   9  18  -2    4.24    0.85
   8 -18  -2   30.13    3.42
  -8 -18   2   32.63    3.39
   8  18  -2   33.69    1.62
   8  18  -2   35.69    2.79
  -8  18   2   26.81    2.75
   7 -18  -2   10.83    1.75
   7 -18  -2   10.15    1.93
  -7 -18   2    9.03    1.76
   7  18  -2    9.50    1.05
  -7  18   2    7.52    1.49
   7  18  -2    9.24    1.79
   7  18  -2   13.93    2.06
  -6 -18   2   20.06    2.50
   6 -18  -2   20.00    2.64
   6 -18  -2   20.78    2.65
   6  18  -2   19.21    1.95
   6  18  -2   20.76    1.35
   6  18  -2   20.36    2.07
  -5 -18   2   36.85    2.84
   5 -18  -2   33.18    2.72
   5 -18  -2   37.44    2.75
   5 -18  -2   37.10    2.32
   5  18  -2   34.64    1.56
  -5  18   2   33.29    3.06
   5  18  -2   32.96    2.42
   5  18  -2   37.97    2.32
   5  18  -2   32.73    1.63
  -5  18   2   31.41    2.28
   4 -18  -2   37.41    2.75
  -4 -18   2   43.49    2.91
   4 -18  -2   42.76    2.76
  -4  18   2   42.18    2.40
   4  18  -2   43.49    1.74
  -4  18   2   41.93    2.94
   4  18  -2   39.80    1.80
   4  18  -2   41.44    2.30
   4  18  -2   35.42    2.52
   3 -18  -2    2.38    1.87
  -3 -18   2    1.72    1.12
   3 -18  -2    1.86    1.09
  -3  18   2    1.46    0.94
  -3  18   2    3.65    0.94
   3  18  -2    2.34    0.55
   3  18  -2    0.92    1.05
   3  18  -2    1.57    0.77
  -3  18   2    1.27    1.15
   3  18  -2    2.27    0.79
   2 -18  -2   74.44    3.66
  -2 -18   2   77.36    3.40
   2  18  -2   79.79    3.43
   2  18  -2   75.47    3.16
  -2  18   2   78.08    3.05
   2  18  -2   75.36    2.73
  -2  18   2   74.17    3.15
  -2  18   2   78.78    3.21
   1 -18  -2   10.13    1.77
  -1  18   2   11.75    1.43
  -1  18   2   11.37    1.41
   1  18  -2    9.04    1.61
   1  18  -2   13.42    1.44
   1  18  -2   12.17    1.15
  -1  18   2   10.90    1.45
   0 -18  -2   42.15    2.65
   0  18   2   36.79    3.22
   0  18   2   43.88    2.16
   0  18  -2   39.23    2.34
   0  18   2   38.69    2.16
   0  18  -2   42.67    2.01
   0  18  -2   38.85    2.16
   1 -18   2   55.15    3.69
   1 -18   2   54.91    2.58
  -1 -18  -2   53.83    2.99
  -1  18  -2   53.97    2.45
   1  18   2   53.95    2.57
   1  18   2   54.87    2.44
  -1  18  -2   54.30    2.75
   1  18   2   56.62    2.59
   2 -18   2   18.08    1.70
  -2 -18  -2   17.32    2.12
   2 -18   2   13.90    1.61
  -2  18  -2   14.96    1.52
   2  18   2   14.67    1.38
   2  18   2   15.99    1.67
  -2  18  -2   11.79    1.62
   2  18   2   16.59    1.83
   3 -18   2    8.83    1.61
   3 -18   2    8.17    1.48
  -3 -18  -2    5.92    1.48
  -3  18  -2    9.06    1.61
  -3  18  -2    8.91    1.59
   3  18   2    9.51    1.59
   3  18   2    7.70    1.38
   4 -18   2   10.16    1.82
   4 -18   2   15.09    1.79
  -4 -18  -2   12.78    2.29
  -4  18  -2    9.57    1.72
  -4  18  -2   12.55    1.78
   4  18   2   11.22    1.74
   4  18   2   11.80    1.79
   4  18   2   11.28    1.30
   5 -18   2    1.84    1.21
   5 -18   2    1.64    1.17
  -5 -18  -2    2.08    1.42
   5  18   2    2.21    1.09
  -5  18  -2   -0.23    1.23
  -5  18  -2    1.42    1.07
   5  18   2    2.03    0.80
   6 -18   2    2.62    1.38
   6 -18   2    5.14    1.59
  -6 -18  -2    6.03    1.69
   6  18   2    5.81    1.07
  -6  18  -2    6.30    1.37
   6  18   2    5.71    1.43
  -7 -18  -2    4.27    1.71
   7  18   2    5.11    1.51
   7  18   2    5.71    1.10
  -7  18  -2    4.63    1.45
   8 -18   2   -0.16    1.82
  -8 -18  -2   -1.41    1.85
   8  18   2    0.69    1.04
  -8  18  -2    1.18    1.57
   8  18   2    0.02    1.62
  -9 -18  -2   -2.55    2.03
   9 -18   2    4.98    2.10
   9  18   2    0.53    1.66
  -9  18  -2    1.51    1.78
   9  18   2    3.08    1.31
  10 -18   2   -0.88    2.60
 -10  18  -2    0.84    2.22
  10  18   2    1.30    2.14
 -10 -19   2   -0.60    2.37
  10 -19  -2    6.50    2.63
  10  19  -2    1.83    0.96
  10  19  -2    2.71    1.83
 -10  19   2    3.63    2.10
   9 -19  -2   -2.43    2.00
  -9 -19   2   -3.47    1.99
   9  19  -2    0.34    0.81
   9  19  -2   -2.76    1.48
  -9  19   2    4.94    1.81
   8 -19  -2    0.82    2.52
  -8 -19   2   -0.64    1.66
  -8  19   2    2.16    1.48
   8  19  -2   -0.73    1.36
   7 -19  -2    6.50    1.95
  -7 -19   2    6.94    1.82
   7  19  -2    8.19    1.50
  -7  19   2    7.48    1.51
   7  19  -2    6.82    1.67
  -6 -19   2   18.23    2.74
   6 -19  -2   18.56    2.85
   6  19  -2   13.88    1.93
   6  19  -2   15.93    1.24
  -6  19   2   14.52    2.05
   6  19  -2   19.70    2.14
  -5 -19   2    1.06    1.27
   5 -19  -2    2.45    1.38
   5 -19  -2    3.57    1.35
   5  19  -2    3.14    1.11
   5  19  -2    5.33    0.96
   5  19  -2    3.03    1.28
  -5  19   2    4.56    1.23
  -5  19   2    3.63    1.92
  -4 -19   2    1.06    1.28
   4 -19  -2   -0.78    1.13
  -4  19   2    2.31    1.09
   4  19  -2    0.43    0.79
   4  19  -2   -0.15    1.16
  -4  19   2    0.65    1.20
   4  19  -2    1.08    0.56
  -3 -19   2    5.22    1.29
   3  19  -2    3.55    0.99
   3  19  -2    4.77    0.88
  -3  19   2    4.93    1.05
  -3  19   2    3.47    0.99
   3  19  -2    5.20    1.30
  -3  19   2    1.89    1.13
   2 -19  -2   14.29    2.14
  -2 -19   2   23.77    2.05
   2  19  -2   18.09    1.99
  -2  19   2   21.31    1.75
  -2  19   2   19.20    1.85
   2  19  -2   20.28    1.28
   2  19  -2   20.16    1.73
  -2  19   2   18.18    1.83
  -1 -19   2   66.91    3.09
   1 -19  -2   63.59    3.35
   1  19  -2   66.59    2.95
  -1  19   2   64.15    2.83
  -1  19   2   65.51    2.92
   1  19  -2   62.47    3.11
  -1  19   2   66.42    2.89
   1  19  -2   66.18    2.63
   0 -19   2   22.57    1.89
   0 -19  -2   21.66    2.20
   0  19   2   20.10    1.60
   0  19   2   21.97    1.79
   0  19  -2   20.12    1.94
   0  19   2   18.35    1.73
   0  19  -2   19.66    1.57
   0  19  -2   16.59    1.68
   1 -19   2   28.63    2.01
  -1 -19  -2   28.89    2.38
   1 -19   2   29.05    2.07
   1  19   2   27.83    1.79
   1  19   2   22.19    2.07
  -1  19  -2   28.72    2.16
   1  19   2   28.21    1.91
  -1  19  -2   28.18    1.85
  -2 -19  -2   16.80    2.16
   2 -19   2   21.42    1.88
   2 -19   2   13.14    1.75
   2  19   2   18.69    1.76
  -2  19  -2   15.80    1.82
   2  19   2   17.35    1.45
  -2  19  -2   18.67    1.64
   2  19   2   19.32    1.94
  -3 -19  -2   12.53    2.30
   3 -19   2   16.99    1.90
   3 -19   2   16.07    1.81
   3  19   2   14.96    1.84
  -3  19  -2   15.33    1.77
  -3  19  -2   16.66    1.93
   3  19   2   15.01    2.16
   3  19   2   18.00    1.51
   4 -19   2   37.29    2.65
   4 -19   2   44.30    2.58
  -4 -19  -2   44.37    3.34
   4  19   2   39.42    2.54
  -4  19  -2   34.22    2.51
  -4  19  -2   38.64    2.59
   5 -19   2   38.27    2.77
   5 -19   2   36.56    2.53
  -5 -19  -2   31.55    3.18
   5  19   2   35.27    2.02
   5  19   2   38.55    2.69
  -5  19  -2   31.68    2.72
  -5  19  -2   32.45    2.52
  -6 -19  -2   19.22    3.14
   6 -19   2   13.65    2.49
   6 -19   2   13.16    2.02
   6  19   2   17.03    1.67
   6  19   2   12.52    2.22
  -6  19  -2   11.04    2.12
   7 -19   2   22.76    2.88
  -7 -19  -2   32.69    3.67
   7  19   2   28.29    2.85
   7  19   2   28.12    2.70
  -7  19  -2   20.75    2.58
   8 -19   2    6.44    2.11
  -8 -19  -2    6.54    2.21
  -8  19  -2    5.81    1.86
   8  19   2    7.81    1.42
   8  19   2    3.49    1.68
  -9 -19  -2   20.70    3.23
   9 -19   2   23.86    3.69
   9  19   2   24.66    2.69
  -9  19  -2   26.27    3.37
   9  19   2   22.20    3.29
  10 -19   2    7.87    3.03
 -10 -19  -2   11.00    3.20
  10  19   2   15.36    2.73
 -10  19  -2   10.45    2.68
  10  19   2   11.71    2.00
 -10 -20   2    9.37    2.74
 -10  20   2   14.19    2.68
  -9 -20   2   15.50    2.69
   9 -20  -2   15.59    2.95
   9  20  -2   13.87    2.15
  -9  20   2   19.16    3.35
  -8 -20   2    3.37    2.07
   8 -20  -2   -0.12    2.00
  -8  20   2    4.70    1.87
   7 -20  -2   32.49    3.54
  -7 -20   2   32.89    3.64
  -7  20   2   32.67    3.23
   7  20  -2   27.75    2.75
   7  20  -2   27.64    1.66
   6 -20  -2   23.08    3.15
  -6 -20   2   16.73    3.01
   6  20  -2   21.45    2.36
   6  20  -2   23.27    1.45
   6  20  -2   17.98    2.23
  -6  20   2   20.80    2.44
  -5 -20   2   34.57    3.16
   5 -20  -2   25.31    2.96
   5 -20  -2   22.23    2.28
  -5  20   2   27.78    2.80
   5  20  -2   27.60    1.52
   5  20  -2   28.24    2.54
   5  20  -2   29.97    2.36
  -5  20   2   28.96    2.43
  -4 -20   2   39.73    3.28
   4 -20  -2   38.13    3.06
   4  20  -2   43.24    2.50
  -4  20   2   40.66    2.60
   4  20  -2   38.85    2.85
   4  20  -2   41.89    1.87
  -4  20   2   38.39    2.75
  -3 -20   2   41.15    2.95
   3 -20  -2   39.52    2.96
  -3  20   2   45.71    2.76
  -3  20   2   48.67    2.50
   3  20  -2   45.23    2.03
   3  20  -2   44.79    2.56
  -3  20   2   39.91    2.58
   3  20  -2   45.48    2.84
  -2 -20   2   17.29    2.05
   2 -20  -2   12.58    2.18
  -2  20   2   18.37    1.89
   2  20  -2   16.88    1.31
   2  20  -2   14.06    2.07
  -2  20   2   16.56    1.77
   2  20  -2   17.28    1.71
  -2  20   2   14.02    1.85
   1 -20  -2   39.87    2.74
  -1 -20   2   38.04    2.46
   1  20  -2   33.55    2.47
  -1  20   2   36.07    2.22
  -1  20   2   35.82    2.24
   1  20  -2   38.31    2.31
   1  20  -2   37.29    1.94
  -1  20   2   35.84    2.27
   0 -20   2   15.74    1.87
   0 -20  -2   14.36    2.09
   0  20  -2   14.38    1.47
   0  20  -2   12.38    1.64
   0  20   2   14.80    1.70
   0  20   2   14.01    1.51
   0  20  -2   15.44    1.86
   0  20   2   12.14    1.65
   1 -20   2    6.22    1.21
  -1 -20  -2    6.08    1.39
   1 -20   2    6.85    1.28
  -1  20  -2    5.43    1.25
   1  20   2    4.97    0.98
  -1  20  -2    6.35    1.08
   1  20   2    4.97    1.07
   1  20   2    4.30    1.14
   2 -20   2    6.04    1.24
  -2 -20  -2    6.17    1.46
   2 -20   2    4.23    1.13
  -2  20  -2    5.77    1.12
   2  20   2    8.86    1.36
  -2  20  -2    5.25    1.29
   2  20   2    9.36    1.50
   2  20   2    5.23    1.10
   3 -20   2   24.41    2.09
  -3 -20  -2   25.48    2.62
   3 -20   2   24.53    2.29
  -3  20  -2   20.63    2.15
   3  20   2   22.26    2.40
   3  20   2   24.01    1.82
   3  20   2   22.66    2.03
  -3  20  -2   24.46    2.22
   4 -20   2    1.27    1.34
  -4 -20  -2    1.32    1.56
   4  20   2    1.02    1.04
  -4  20  -2    1.47    1.17
  -4  20  -2    0.82    1.24
   5 -20   2    2.93    1.45
  -5 -20  -2    2.96    1.75
   5 -20   2    4.47    1.47
   5  20   2    2.29    0.97
  -5  20  -2    2.30    1.53
   5  20   2    2.09    1.22
  -5  20  -2    2.31    1.28
   6 -20   2    7.25    1.81
   6 -20   2    4.87    1.81
  -6 -20  -2    2.33    1.84
  -6  20  -2    4.50    1.46
   6  20   2    6.45    1.52
   6  20   2    6.29    1.50
  -7 -20  -2    5.92    2.58
   7  20   2    3.93    1.17
  -7  20  -2    0.31    1.46
  -8 -20  -2    1.54    2.51
   8 -20   2    0.30    2.13
   8  20   2   -0.32    1.15
  -8  20  -2   -0.32    1.67
   8  20   2   -0.88    1.58
  -9 -20  -2    5.57    2.63
   9 -20   2   -0.90    2.31
  -9  20  -2   -2.07    1.96
   9  20   2    1.85    2.03
   9  20   2    3.08    1.39
  10 -20   2    2.99    3.05
 -10 -20  -2    6.10    3.10
  10  20   2    1.22    2.49
  10  20   2    7.07    1.77
 -10  20  -2    3.28    2.45
  10 -21  -2    6.81    2.92
 -10 -21   2    3.25    2.86
 -10  21   2    0.84    2.36
  10  21  -2    7.06    2.44
   9 -21  -2   -1.44    2.41
  -9 -21   2    4.30    2.66
   9  21  -2    3.29    1.70
  -9  21   2   -0.10    2.07
  -8 -21   2    2.37    2.29
   8 -21  -2   -0.92    2.17
  -8  21   2    0.27    1.84
   8  21  -2   -0.42    0.88
   8  21  -2   -1.77    1.55
  -7 -21   2   -2.51    1.92
   7  21  -2   -1.78    1.41
  -7  21   2    1.21    1.65
  -6 -21   2    1.23    1.82
   6 -21  -2    0.38    1.85
  -6  21   2    1.40    1.49
   6  21  -2    1.40    0.72
   6  21  -2   -0.08    1.26
   6  21  -2    0.07    1.28
  -5 -21   2    1.34    1.75
   5 -21  -2   -0.26    1.57
   5 -21  -2   -0.38    1.34
   5  21  -2    0.67    1.06
  -5  21   2    1.10    1.57
  -5  21   2    2.65    1.34
   5  21  -2    2.13    0.70
   5  21  -2    0.40    1.36
   4 -21  -2   19.56    2.72
   4  21  -2   20.01    2.54
  -4  21   2   20.54    2.52
   4  21  -2   25.30    1.53
  -4  21   2   20.30    2.21
   4  21  -2   22.49    2.20
  -3 -21   2    4.56    1.43
   3 -21  -2    4.87    1.54
   3  21  -2    6.01    1.07
  -3  21   2    6.36    1.33
   3  21  -2    6.42    1.27
  -3  21   2    6.39    1.40
  -3  21   2    7.72    1.33
   3  21  -2    4.52    1.48
  -2 -21   2   11.55    2.24
   2 -21  -2   11.94    2.41
  -2  21   2   14.56    1.84
   2  21  -2   14.61    1.34
   2  21  -2   13.53    1.82
   2  21  -2   15.85    1.86
  -2  21   2   13.26    1.80
  -2  21   2   16.58    2.02
   1 -21  -2   26.93    2.51
  -1 -21   2   20.56    2.18
   1  21  -2   22.42    1.68
   1  21  -2   21.06    2.32
  -1  21   2   23.45    1.92
   1  21  -2   23.68    2.07
  -1  21   2   27.21    2.05
  -1  21   2   25.67    2.18
   0 -21   2   16.41    2.03
   0 -21  -2   18.82    2.33
   0  21  -2   19.54    1.96
   0  21   2   17.13    1.88
   0  21   2   17.88    1.75
   0  21  -2   19.17    1.67
   0  21  -2   19.77    2.20
   0  21   2   14.69    1.88
  -1 -21  -2   10.61    1.74
   1 -21   2    8.92    1.82
   1 -21   2   14.31    1.96
   1  21   2    8.50    1.36
  -1  21  -2   13.82    1.72
   1  21   2   13.69    1.82
  -1  21  -2    9.71    1.52
   2 -21   2   60.80    3.10
   2 -21   2   60.71    3.07
  -2 -21  -2   62.55    3.61
   2  21   2   67.29    2.88
  -2  21  -2   61.00    2.98
  -2  21  -2   56.36    3.27
   2  21   2   63.83    3.13
   2  21   2   54.08    3.17
   3 -21   2    7.49    1.53
   3 -21   2    6.94    1.40
  -3 -21  -2    7.42    1.72
   3  21   2    5.09    1.29
   3  21   2    4.95    1.03
  -3  21  -2    6.53    1.40
  -3  21  -2    3.26    1.25
   3  21   2    2.52    1.47
  -4 -21  -2   15.99    2.50
   4 -21   2   14.09    2.50
  -4  21  -2   13.31    2.25
  -4  21  -2   17.62    2.30
   4  21   2   18.10    1.72
   4  21   2   16.89    2.09
  -5 -21  -2    4.56    1.85
   5 -21   2    5.95    1.55
   5 -21   2    1.81    1.60
  -5  21  -2   -0.62    1.60
   5  21   2    1.21    1.24
  -5  21  -2    3.26    1.48
  -6 -21  -2   24.79    3.62
   6 -21   2   22.94    3.13
   6  21   2   23.42    2.65
  -6  21  -2   24.90    3.28
   6  21   2   21.53    2.64
   7 -21   2    8.29    2.13
  -7 -21  -2    8.95    2.50
  -7  21  -2    9.84    2.04
   7  21   2   11.59    1.54
   7  21   2   11.78    2.00
  -8 -21  -2   27.67    4.82
   8 -21   2   33.77    3.87
   8  21   2   31.13    3.47
  -8  21  -2   27.40    3.32
   8  21   2   31.88    2.42
  -9 -21  -2    8.23    3.33
  -9  21  -2    8.92    2.54
   9  21   2    9.66    2.61
   9  21   2    8.61    1.66
   9 -22  -2   24.75    4.50
  -9 -22   2   38.78    5.43
  -9  22   2   26.91    3.86
   9  22  -2   35.29    2.11
   8 -22  -2    1.53    2.44
  -8 -22   2    0.46    2.54
  -8  22   2    2.30    2.03
   8  22  -2    6.03    1.81
  -7 -22   2   28.85    4.04
   7 -22  -2   24.76    3.89
   7  22  -2   31.25    1.85
   7  22  -2   28.95    3.02
  -7  22   2   24.90    3.09
  -6 -22   2    3.77    2.13
   6 -22  -2   -0.62    2.00
  -6  22   2   -1.38    1.54
   6  22  -2    0.65    0.79
   6  22  -2   -1.49    1.25
  -5 -22   2   31.60    3.73
   5 -22  -2   33.86    3.31
  -5  22   2   37.09    3.24
   5  22  -2   36.86    3.06
  -5  22   2   33.19    2.80
   5  22  -2   39.08    2.85
   5  22  -2   39.03    1.93
   4 -22  -2    3.31    1.55
   4 -22  -2    5.84    1.44
  -4 -22   2    4.17    1.72
   4  22  -2    5.62    1.37
   4  22  -2    2.95    1.59
  -4  22   2    2.78    1.62
  -4  22   2    3.61    1.39
  -3 -22   2   55.29    3.37
   3 -22  -2   50.83    3.53
   3  22  -2   46.51    3.16
  -3  22   2   53.75    2.99
  -3  22   2   58.58    3.32
   3  22  -2   53.92    2.95
   3  22  -2   53.56    2.34
  -3  22   2   45.43    3.02
   2 -22  -2   24.98    2.84
  -2 -22   2   26.34    2.61
   2  22  -2   25.47    1.73
  -2  22   2   22.79    2.33
   2  22  -2   23.79    2.51
   2  22  -2   27.84    2.30
  -2  22   2   24.29    2.17
  -2  22   2   20.25    2.23
   1 -22  -2   14.65    2.51
  -1 -22   2    9.93    1.63
   1  22  -2   12.40    1.57
  -1  22   2   13.07    1.80
  -1  22   2   13.82    2.02
  -1  22   2   16.14    1.91
   1  22  -2   13.79    2.27
   1  22  -2   10.41    1.87
   0 -22  -2    1.42    1.31
   0 -22   2    1.46    1.27
   0  22   2    1.52    1.08
   0  22   2    2.16    1.07
   0  22   2    1.87    1.28
   0  22  -2    2.04    1.00
   0  22  -2    4.18    1.36
   1 -22   2   13.10    2.07
   1 -22   2    8.43    1.52
  -1 -22  -2    9.50    1.78
   1  22   2   10.38    1.63
   1  22   2    7.98    1.51
   1  22   2   10.41    1.90
  -1  22  -2    7.27    1.54
  -1  22  -2   12.88    1.85
   2 -22   2   -0.74    1.22
  -2 -22  -2    2.71    1.42
   2 -22   2   -1.05    1.21
  -2  22  -2    2.19    1.37
  -2  22  -2   -1.13    1.07
   2  22   2    2.14    1.38
   2  22   2    0.74    1.11
   2  22   2    0.54    0.98
   3 -22   2   22.63    2.47
  -3 -22  -2   19.09    2.87
   3 -22   2   23.71    2.39
  -3  22  -2   18.06    2.31
   3  22   2   27.92    2.06
  -3  22  -2   26.18    2.52
   3  22   2   24.57    2.47
  -4 -22  -2    3.13    1.66
   4 -22   2    1.97    1.64
   4  22   2    3.88    1.45
  -4  22  -2    2.24    1.50
  -4  22  -2    1.98    1.36
   4  22   2    2.14    1.14
  -5 -22  -2   -1.79    1.97
   5 -22   2    4.45    1.78
   5 -22   2    2.00    1.69
   5  22   2    1.94    1.42
  -5  22  -2    1.39    1.74
  -5  22  -2    2.17    1.49
   5  22   2    1.43    1.05
   6 -22   2   -1.94    1.80
  -6 -22  -2    5.35    2.33
  -6  22  -2    2.48    1.62
   6  22   2    0.26    1.53
  -7 -22  -2    1.92    2.48
   7  22   2    2.23    1.82
  -7  22  -2    1.44    1.85
   7  22   2    0.54    1.35
   8 -22   2    3.89    2.40
  -8  22  -2    5.06    2.21
   8  22   2    2.27    2.00
   9 -22   2   -3.01    2.65
  -9 -22  -2   -2.67    3.30
  -9  22  -2    3.35    2.46
   9  22   2   -0.17    1.45
   9  22   2   -2.43    2.38
   9 -23  -2   -3.97    2.87
   9  23  -2    1.64    1.17
  -9  23   2   -1.08    2.29
   9  23  -2    3.74    2.40
   8 -23  -2   -3.83    2.57
  -8 -23   2    2.09    2.74
   8  23  -2    5.15    1.87
   8  23  -2    0.35    1.00
  -8  23   2    1.84    1.99
   7 -23  -2   -1.66    2.31
  -7 -23   2    7.63    2.99
  -7  23   2    1.80    1.80
   7  23  -2    3.04    0.99
   7  23  -2    3.79    1.73
  -6 -23   2    2.54    2.34
   6 -23  -2    4.61    2.49
  -6  23   2    7.69    1.83
   6  23  -2    6.29    1.73
   6  23  -2    6.96    1.05
  -5 -23   2    2.77    1.94
   5 -23  -2   -1.00    1.67
   5  23  -2    0.50    1.62
   5  23  -2   -0.28    0.84
   5  23  -2    1.63    1.39
  -5  23   2    1.54    1.55
   4 -23  -2    0.63    1.61
   4 -23  -2    4.13    1.53
  -4 -23   2   -0.78    1.61
   4  23  -2    2.65    1.19
  -4  23   2    0.94    1.51
  -4  23   2   -0.63    1.57
   4  23  -2    0.67    0.81
  -3 -23   2    2.36    1.58
   3 -23  -2   -0.58    1.47
   3  23  -2    1.19    0.80
   3  23  -2   -2.74    1.43
  -3  23   2    2.61    1.54
   3  23  -2    0.82    1.24
  -3  23   2    0.05    1.22
  -3  23   2   -0.34    1.36
  -2 -23   2    9.56    1.70
   2 -23  -2    8.14    1.80
   2  23  -2    6.38    1.57
  -2  23   2    7.59    1.61
   2  23  -2    7.05    1.17
  -2  23   2    6.99    1.57
  -2  23   2    9.15    1.55
   2  23  -2    8.75    1.61
  -1 -23   2    1.61    1.33
   1 -23  -2    0.76    1.41
   1  23  -2    0.28    0.96
  -1  23   2    0.35    1.17
   1  23  -2    2.60    1.56
   1  23  -2   -0.35    1.09
  -1  23   2   -1.54    1.19
  -1  23   2    1.51    1.23
   0 -23   2   31.29    2.68
   0 -23   2   33.45    2.54
   0 -23  -2   32.80    3.04
   0  23   2   35.06    2.56
   0  23  -2   34.08    2.81
   0  23   2   35.61    2.47
   0  23  -2   31.89    2.25
   0  23   2   37.95    2.54
   1 -23   2    5.37    1.47
  -1 -23  -2    5.36    1.71
  -1  23  -2    3.47    1.45
   1  23   2    6.56    1.52
   1  23   2    2.33    1.30
  -1  23  -2    5.92    1.31
   1  23   2    4.02    1.17
   2 -23   2   26.74    2.60
  -2 -23  -2   35.19    3.30
   2 -23   2   31.02    2.70
  -2  23  -2   27.29    2.70
   2  23   2   31.71    2.58
   2  23   2   34.90    2.78
  -2  23  -2   32.49    2.54
   2  23   2   36.15    2.35
   3 -23   2   -0.53    1.45
  -3 -23  -2   -1.53    1.50
   3 -23   2    0.22    1.48
  -3  23  -2    0.54    1.43
   3  23   2    0.42    1.32
  -3  23  -2   -0.28    1.40
   3  23   2    1.56    1.11
   4 -23   2   42.52    3.27
  -4 -23  -2   36.08    3.72
   4 -23   2   32.51    3.26
   4  23   2   36.06    2.38
  -4  23  -2   35.85    3.06
   4  23   2   38.27    3.05
   5 -23   2    2.21    1.88
   5 -23   2    0.39    1.77
  -5 -23  -2   -1.61    2.47
   5  23   2    1.82    1.20
  -5  23  -2   -0.30    1.65
  -5  23  -2   -0.33    1.85
   5  23   2    1.48    1.58
   6 -23   2   35.01    3.88
  -6 -23  -2   42.10    4.98
   6  23   2   43.89    3.59
   6  23   2   40.12    2.63
  -6  23  -2   36.62    3.57
   7 -23   2   -1.51    2.20
  -7 -23  -2    9.77    3.06
  -7  23  -2    3.66    2.06
   7  23   2    4.14    2.08
  -8 -23  -2   21.68    3.94
   8 -23   2   30.00    4.22
  -8  23  -2   24.13    4.06
   8  23   2   20.08    3.73
  -8 -24   2    8.40    3.37
   8 -24  -2   -0.82    2.77
   8  24  -2    5.68    2.16
   8  24  -2    3.21    1.16
  -8  24   2    2.43    2.34
   7 -24  -2   16.37    3.17
  -7 -24   2   11.72    3.27
   7  24  -2   14.81    1.76
  -7  24   2   17.28    3.33
   6 -24  -2   -0.22    2.37
  -6 -24   2   -0.73    2.27
  -6  24   2    0.38    1.85
   6  24  -2    3.75    1.63
   6  24  -2   -0.41    0.95
  -5 -24   2   51.52    4.39
   5  24  -2   61.88    3.71
   5  24  -2   47.49    3.74
   5  24  -2   52.57    2.55
  -5  24   2   38.63    4.57
   4 -24  -2    3.09    1.67
   4 -24  -2   -0.47    1.74
  -4 -24   2    1.25    1.79
  -4  24   2    0.43    1.41
  -4  24   2    1.75    1.85
   4  24  -2    3.01    1.48
   4  24  -2    1.58    0.97
  -3 -24   2   21.19    3.21
   3 -24  -2   23.32    3.19
  -3  24   2   19.30    2.54
  -3  24   2   26.87    2.88
   3  24  -2   17.48    2.75
   3  24  -2   27.63    1.89
   3  24  -2   29.14    2.75
  -2 -24   2    0.21    1.57
   2 -24  -2    0.29    1.54
   2  24  -2    1.38    1.52
  -2  24   2    2.67    1.40
  -2  24   2    2.30    1.50
  -2  24   2   -1.81    1.35
   2  24  -2   -0.99    1.34
   2  24  -2   -1.81    0.95
   1 -24  -2   43.64    3.55
  -1 -24   2   51.19    3.22
   1  24  -2   46.54    2.61
   1  24  -2   46.42    3.32
  -1  24   2   45.43    2.95
  -1  24   2   49.04    2.99
   1  24  -2   40.27    3.01
  -1  24   2   35.60    2.85
   0 -24  -2    3.58    1.62
   0 -24   2    3.91    1.51
   0 -24   2    1.55    1.50
   0  24   2    1.33    1.42
   0  24  -2    1.51    1.47
   0  24  -2    2.49    1.17
   0  24   2    1.48    1.21
  -1 -24  -2   25.49    3.26
   1 -24   2   24.51    2.79
   1 -24   2   22.60    2.59
   1  24   2   25.52    2.67
  -1  24  -2   23.36    2.65
   1  24   2   25.31    2.45
  -1  24  -2   26.82    2.39
   1  24   2   26.68    2.29
   2 -24   2    2.95    1.64
   2 -24   2    1.07    1.46
  -2 -24  -2    1.56    1.72
  -2  24  -2    1.70    1.44
   2  24   2    0.84    1.30
   2  24   2    2.99    1.62
   2  24   2    3.63    1.25
  -2  24  -2    1.90    1.39
   3 -24   2    1.29    1.53
   3 -24   2   -0.02    1.66
  -3 -24  -2    2.30    1.74
   3  24   2   -0.42    1.48
   3  24   2    0.81    1.12
  -3  24  -2   -0.20    1.55
  -3  24  -2    1.48    1.58
   4 -24   2   -0.43    1.83
  -4 -24  -2   -2.06    1.89
   4 -24   2    6.69    2.00
  -4  24  -2    1.57    2.97
  -4  24  -2    1.98    1.77
   4  24   2    3.31    1.81
   4  24   2    4.66    1.79
   5 -24   2    7.67    2.20
   5 -24   2    3.81    2.07
  -5 -24  -2    5.69    2.27
   5  24   2    4.99    1.81
  -5  24  -2   -0.35    1.67
   5  24   2    2.68    1.31
  -5  24  -2    2.07    2.53
   6 -24   2   -2.71    3.15
  -6 -24  -2   -1.33    2.64
   6  24   2    1.35    1.35
  -6  24  -2   -0.31    1.93
   6  24   2   -3.01    1.67
  -7 -24  -2    5.06    3.27
  -7  24  -2   -3.30    2.27
   7  24   2    1.41    2.16
   7  24   2    0.98    1.44
  -8 -24  -2    8.28    3.68
   8 -24   2    5.93    2.87
  -8  24  -2   -1.42    2.33
   8  24   2   -3.48    2.26
  -8 -25   2   -4.96    3.52
   8  25  -2   -0.51    1.21
  -8  25   2    3.16    2.37
   8  25  -2    3.02    2.57
  -7 -25   2   -3.05    2.79
   7 -25  -2    0.80    2.76
   7  25  -2   -0.15    1.13
  -7  25   2    0.58    2.28
   7  25  -2    4.17    2.35
   6 -25  -2   -0.49    2.44
  -6 -25   2    4.07    2.61
   6  25  -2    0.13    1.15
  -6  25   2    0.26    2.00
   6  25  -2    2.85    1.84
  -5 -25   2    3.56    2.24
   5 -25  -2    6.05    2.22
   5  25  -2    8.71    2.13
  -5  25   2    4.17    1.84
   5  25  -2    5.62    1.26
  -4 -25   2    7.25    2.23
   4 -25  -2    1.14    1.92
  -4  25   2    2.43    1.98
   4  25  -2    3.37    1.75
   4  25  -2    5.18    1.19
  -4  25   2    5.14    2.15
  -3 -25   2   10.11    2.08
   3 -25  -2   10.49    2.20
  -3  25   2    8.18    1.93
   3  25  -2    5.75    1.93
  -3  25   2    6.02    1.97
  -3  25   2    5.86    1.81
  -2 -25   2   15.84    3.01
   2 -25  -2   15.71    2.35
   2  25  -2   18.01    2.01
   2  25  -2   16.27    2.54
  -2  25   2   19.40    2.80
   2  25  -2   21.48    2.85
  -2  25   2   14.54    2.76
  -1 -25   2    2.28    1.72
   1 -25  -2   -0.95    1.64
   1  25  -2   -0.02    1.08
   1  25  -2    2.17    1.77
  -1  25   2    1.87    1.56
  -1  25   2    1.72    1.48
  -1  25   2   -0.22    1.41
   0 -25  -2   27.77    3.15
   0 -25   2   20.95    2.79
   0 -25   2   25.53    2.79
   0  25   2   26.33    2.77
   0  25   2   20.82    2.36
   0  25  -2   21.36    2.34
   0  25  -2   16.88    2.32
  -1 -25  -2    4.14    1.96
   1 -25   2    3.35    1.67
   1 -25   2    4.53    1.73
   1  25   2    3.61    1.71
  -1  25  -2    5.39    1.84
   1  25   2    7.39    1.64
   1  25   2    6.47    1.54
  -1  25  -2    5.71    1.51
   2 -25   2   35.73    3.19
  -2 -25  -2   34.37    3.76
   2 -25   2   28.98    3.12
  -2  25  -2   36.24    2.98
   2  25   2   35.27    2.92
   2  25   2   33.97    2.51
   3 -25   2    1.93    1.75
   3 -25   2    0.73    1.71
  -3 -25  -2    6.90    2.50
   3  25   2    0.63    1.66
  -3  25  -2    2.55    1.73
   3  25   2    4.17    1.89
  -4 -25  -2   24.09    3.64
   4 -25   2   23.53    3.38
   4 -25   2   34.77    3.77
  -4  25  -2   30.60    3.30
  -4  25  -2   22.17    3.15
   4  25   2   25.17    3.04
   4  25   2   24.85    2.36
  -5 -25  -2   -0.48    2.40
   5 -25   2    0.61    2.16
   5 -25   2    5.95    2.94
   5  25   2   -0.73    1.89
   5  25   2    1.41    1.37
  -5  25  -2   -0.60    1.71
  -6 -25  -2   25.66    4.58
   6 -25   2   20.89    3.09
  -6  25  -2   15.97    2.61
   6  25   2   19.91    2.39
   6  25   2   16.43    2.51
  -7 -25  -2   -3.02    3.23
  -7  25  -2   -4.12    2.13
   7  25   2    3.08    1.69
   7  25   2   -2.80    2.12
  -7 -26   2   17.57    3.60
   7 -26  -2    9.87    3.19
   7  26  -2   13.61    2.96
   7  26  -2   10.22    1.58
  -7  26   2   10.21    2.68
  -6 -26   2    2.51    2.79
   6 -26  -2    3.24    2.78
   6  26  -2    8.21    2.40
  -6  26   2    5.07    2.10
   6  26  -2    7.41    1.44
   5 -26  -2    8.02    2.41
  -5 -26   2   14.34    4.07
   5  26  -2   14.51    2.03
   5  26  -2   13.47    2.61
  -5  26   2    8.76    2.25
  -4 -26   2    2.34    2.27
   4 -26  -2    3.77    2.26
   4 -26  -2    0.43    2.33
   4  26  -2    3.21    1.22
   4  26  -2   -0.68    1.82
  -4  26   2    6.33    2.40
  -4  26   2    3.58    1.86
  -3 -26   2   38.57    4.03
   3 -26  -2   31.84    3.91
   3  26  -2   31.35    2.32
   3  26  -2   29.05    3.27
   3  26  -2   26.57    3.41
  -3  26   2   27.04    3.43
  -3  26   2   26.36    3.36
   2 -26  -2    6.72    2.42
  -2 -26   2    3.20    1.92
   2  26  -2    4.66    1.66
   2  26  -2    4.86    1.37
  -2  26   2    4.57    1.91
  -2  26   2    4.91    1.93
  -2  26   2    0.83    1.68
   2  26  -2    7.47    1.98
   1 -26  -2   24.69    3.52
  -1 -26   2   25.71    3.24
  -1  26   2   31.38    3.08
   1  26  -2   24.09    3.39
  -1  26   2   25.47    2.77
  -1  26   2   26.28    2.97
   0 -26  -2    5.39    2.02
   0 -26   2    2.55    1.73
   0 -26   2    4.59    1.94
   0  26   2    3.08    1.68
   0  26  -2    4.46    1.51
   0  26   2    3.64    1.54
   0  26   2    1.51    1.77
   0  26  -2    1.74    1.70
   1 -26   2    7.03    1.82
  -1 -26  -2    2.62    2.05
   1 -26   2    1.75    1.86
   1  26   2    6.86    1.71
   1  26   2    9.23    2.23
  -1  26  -2    5.81    1.93
  -1  26  -2    6.14    1.65
   2 -26   2    9.61    2.00
  -2 -26  -2   10.60    3.72
   2 -26   2    8.27    2.08
  -2  26  -2    7.35    2.99
  -2  26  -2    9.58    1.94
   2  26   2   10.49    1.65
   2  26   2   11.46    2.11
   3 -26   2   10.50    2.14
   3 -26   2    8.94    2.15
  -3 -26  -2   10.98    2.56
  -3  26  -2    9.56    2.05
   3  26   2   11.00    2.04
  -3  26  -2    6.16    2.06
   3  26   2   14.20    2.29
   4 -26   2    6.11    2.45
  -4 -26  -2   10.42    2.48
   4 -26   2    4.64    2.29
  -4  26  -2    5.83    2.19
   4  26   2    3.12    1.82
   4  26   2    5.17    1.52
  -4  26  -2    4.18    2.02
   5 -26   2    2.80    2.36
  -5 -26  -2   -1.97    2.47
   5  26   2    1.67    2.01
  -5  26  -2    4.73    2.10
   5  26   2    4.29    1.53
  -6 -26  -2    1.91    2.99
   6 -26   2   -2.91    2.70
   6  26   2    2.60    1.62
   6  26   2   -2.35    2.05
  -6  26  -2    0.91    2.15
  -7 -26  -2   -1.54    3.25
   7  26   2   -1.63    1.67
   7  26   2   -1.72    2.36
  -7  26  -2   -0.77    2.34
  -7 -27   2    0.92    3.53
   7 -27  -2    2.58    3.09
  -7  27   2   -2.57    2.36
   7  27  -2   -5.23    2.73
   6 -27  -2   -2.62    2.65
  -6 -27   2   -2.17    2.72
   6  27  -2    1.10    1.38
   6  27  -2   -1.77    2.34
  -6  27   2   -0.68    2.21
   5 -27  -2    0.79    2.42
  -5 -27   2    8.37    2.95
  -5  27   2    4.11    2.24
   5  27  -2    3.58    1.35
   4 -27  -2    8.07    2.54
   4  27  -2    2.10    1.38
   4  27  -2    4.02    2.07
   3 -27  -2    3.49    2.24
   3 -27  -2    4.65    2.07
  -3 -27   2    4.48    2.30
   3  27  -2    4.97    1.45
   3  27  -2    1.90    2.14
   3  27  -2    1.22    1.77
  -3  27   2    2.39    2.07
  -3  27   2    3.68    2.17
  -2 -27   2    7.28    2.11
   2  27  -2    7.57    2.20
  -2  27   2    7.72    2.03
   2  27  -2    7.27    1.54
  -2  27   2    2.83    2.02
  -2  27   2    4.12    2.03
   1 -27  -2    8.04    2.41
  -1 -27   2    5.30    2.11
   1  27  -2    4.67    2.14
   1  27  -2    5.50    1.55
  -1  27   2    5.36    2.06
  -1  27   2    3.50    1.91
   0 -27   2   12.59    2.41
   0 -27   2    7.12    2.00
   0 -27  -2   12.50    2.60
   0  27  -2   14.61    2.56
   0  27   2   11.43    2.45
   0  27  -2    9.66    3.03
   0  27   2   11.84    2.25
   0  27   2    9.26    2.36
  -1 -27  -2   -0.47    1.98
   1 -27   2    2.58    1.86
   1 -27   2   -2.39    1.89
   1  27   2    1.32    1.53
  -1  27  -2    0.29    1.76
  -1  27  -2    0.58    1.58
   1  27   2    1.29    1.83
  -2 -27  -2   26.30    4.25
   2 -27   2   30.01    3.61
   2 -27   2   23.41    3.39
   2  27   2   33.06    3.59
  -2  27  -2   23.52    3.21
  -2  27  -2   25.48    3.89
   2  27   2   27.94    2.89
   3 -27   2   10.78    2.42
   3 -27   2   12.08    2.72
  -3 -27  -2    6.50    2.55
  -3  27  -2    3.82    1.97
  -3  27  -2    5.14    3.57
   3  27   2    8.58    1.78
   4 -27   2    4.25    2.48
  -4 -27  -2    8.84    2.88
   4 -27   2    5.50    2.99
   4  27   2    7.29    2.09
  -4  27  -2    3.41    2.15
  -4  27  -2   10.18    4.21
   4  27   2    6.58    1.70
  -5 -27  -2   15.54    3.10
   5 -27   2   15.40    2.93
   5  27   2   24.19    3.63
  -5  27  -2   11.24    2.74
   5  27   2   15.18    2.22
   6 -27   2    5.66    3.35
  -6 -27  -2    3.52    3.15
  -6  27  -2   10.91    2.66
   6  27   2   10.78    2.75
   6  27   2   10.60    1.91
   6 -28  -2   18.04    3.55
   6  28  -2   22.06    2.44
  -6  28   2   14.97    3.16
   6  28  -2   17.02    3.15
  -5 -28   2    6.92    3.16
   5 -28  -2    8.86    2.83
   5  28  -2    5.88    2.55
   5  28  -2    7.20    1.65
  -5  28   2   10.93    2.65
  -4 -28   2    9.47    2.92
   4 -28  -2    9.92    2.70
   4  28  -2    6.82    1.66
   4  28  -2    9.10    2.38
  -4  28   2    4.61    2.46
   3 -28  -2   14.36    3.71
  -3 -28   2    2.56    2.61
   3 -28  -2    4.45    2.34
   3  28  -2    9.11    1.69
   3  28  -2    7.69    2.28
  -3  28   2    5.71    3.94
  -2 -28   2    9.88    2.66
  -2 -28   2    5.60    2.05
   2 -28  -2    1.20    2.17
   2  28  -2    3.29    1.47
   2  28  -2    3.81    3.12
  -2  28   2    3.93    2.14
  -2  28   2    0.78    1.95
  -2  28   2    2.89    2.19
  -1 -28   2    6.38    2.36
  -1 -28   2   11.61    2.58
   1 -28  -2    9.20    2.61
   1  28  -2    5.50    1.80
  -1  28   2    2.05    2.17
   1  28  -2    6.01    2.31
  -1  28   2    6.29    2.05
   0 -28   2   18.07    2.50
   0 -28   2   19.18    2.83
   0 -28  -2   22.46    4.12
   0  28   2   20.01    2.99
   0  28   2   20.00    3.54
   0  28  -2   21.30    3.83
   0  28   2   25.89    3.55
   0  28  -2   23.89    2.89
   1 -28   2    0.03    2.15
  -1 -28  -2    3.68    2.23
   1 -28   2    0.24    2.08
  -1  28  -2   -3.44    2.06
   1  28   2   -1.37    2.09
  -1  28  -2    0.74    1.74
   1  28   2    2.16    1.70
   2 -28   2    5.91    3.94
   2 -28   2    6.22    2.41
  -2 -28  -2    2.00    2.50
   2  28   2    4.53    1.82
   2  28   2    6.11    2.32
  -2  28  -2    4.68    2.15
  -2  28  -2    4.18    2.29
   3 -28   2    4.29    2.59
  -3 -28  -2    5.02    2.73
   3 -28   2    2.53    2.37
   3  28   2   -1.08    1.71
   3  28   2    5.14    2.36
  -3  28  -2    2.77    2.18
  -3  28  -2    2.58    2.15
   4 -28   2   -0.69    2.58
   4 -28   2   -2.32    2.95
  -4 -28  -2   -0.08    2.88
   4  28   2    0.77    1.66
   4  28   2    5.82    2.61
  -4  28  -2    2.36    2.78
  -5 -28  -2    9.51    3.09
   5 -28   2    6.33    3.56
   5  28   2    9.63    2.55
   5  28   2    6.18    1.87
   5 -29  -2    5.40    3.06
  -5 -29   2   -0.92    4.52
   5  29  -2    0.17    1.61
   5  29  -2   -0.55    2.48
   4 -29  -2    0.39    2.72
  -4 -29   2    0.83    3.20
   4  29  -2    0.05    2.32
   4  29  -2   -0.86    1.61
   3 -29  -2    1.92    2.78
   3 -29  -2   -0.57    2.45
  -3 -29   2   -1.53    2.05
  -3 -29   2    1.56    2.55
  -3  29   2    2.42    2.24
  -3  29   2    5.61    2.80
   3  29  -2    3.46    1.62
  -2 -29   2    7.82    2.72
   2 -29  -2    5.30    2.49
  -2  29   2    2.74    2.24
  -2  29   2    2.43    2.35
   2  29  -2    0.23    2.26
   2  29  -2    4.34    1.73
  -1 -29   2    8.84    2.67
  -1 -29   2   12.91    2.90
   1 -29  -2   11.85    2.68
  -1  29   2    9.24    2.53
   1  29  -2    7.44    2.41
  -1  29   2   13.85    2.55
   1  29  -2   13.11    2.16
  -1  29   2    9.74    2.46
   0 -29   2    2.41    2.38
   0 -29  -2    3.20    2.54
   0 -29   2    2.80    2.39
   0  29  -2    7.93    2.67
   0  29  -2    5.16    1.99
   0  29   2    1.19    1.96
   1 -29   2    9.38    2.59
   1 -29   2    4.63    2.47
   1  29   2    6.67    2.36
  -1  29  -2    0.99    2.21
  -1  29  -2    5.89    2.12
   2 -29   2    4.58    2.68
   2 -29   2    2.36    2.45
  -2  29  -2    0.47    2.18
   2  29   2    0.29    2.23
   2  29   2   -1.52    1.79
  -2  29  -2    1.60    2.29
  -3 -29  -2   16.87    3.41
   3 -29   2   13.96    3.11
   3  29   2   14.12    2.23
   3  29   2   11.69    2.84
  -3  29  -2   12.20    2.51
  -3  29  -2   11.00    2.68
  -4 -29  -2   -1.76    3.08
   4  29   2    1.84    1.96
  -4  29  -2   -1.23    2.28
   4  29   2    3.76    2.81
   4 -30  -2   11.99    3.32
  -4 -30   2   10.74    2.51
  -4  30   2   10.63    2.78
   3 -30  -2   -2.51    2.58
  -3 -30   2    5.26    2.51
   3  30  -2   -2.52    1.68
  -3  30   2    0.89    2.52
   2 -30  -2   12.20    2.91
   2 -30  -2   13.16    2.83
   2  30  -2   12.43    2.14
  -2  30   2    8.72    2.72
   2  30  -2    6.48    2.55
  -1 -30   2   -1.09    2.73
   1 -30  -2   -3.30    2.37
   1  30  -2    1.84    1.88
  -1  30   2    2.73    2.71
  -1  30   2    2.96    2.39
  -1  30   2   -3.03    2.19
   1  30  -2    2.39    2.49
   0 -30   2    1.72    2.55
   0 -30  -2    5.59    2.81
   0  30   2    2.91    2.20
   0  30  -2    1.60    2.74
   0  30  -2    3.77    2.00
   1 -30   2    2.00    2.74
  -1 -30  -2    3.84    2.91
  -1  30  -2    0.28    2.21
   1  30   2    4.14    2.59
   1  30   2    4.84    2.08
  -1  30  -2    3.14    2.41
   2 -30   2    6.64    2.76
  -2 -30  -2    9.33    2.91
  -2  30  -2    2.09    2.62
   2  30   2    7.75    2.58
   2  30   2   12.45    2.37
  -2  30  -2    7.33    2.58
  -3 -30  -2   -2.51    3.06
   3 -30   2    9.78    3.33
  -3  30  -2    1.44    2.55
   3  30   2   -1.71    2.56
   3  30   2   -1.82    2.00
  -3  30  -2    0.68    2.70
   2 -31  -2    7.35    2.93
  -2 -31   2   -0.31    2.90
   2 -31  -2    5.49    3.19
  -2  31   2    1.94    2.69
   1 -31  -2   -1.16    2.58
   1  31  -2    1.55    2.84
  -1  31   2   -4.24    2.62
   1  31  -2    1.83    2.08
  -1  31   2    2.18    2.58
   0 -31   2    1.29    2.68
   0 -31  -2   -0.10    2.88
   0  31   2    0.11    2.42
   0  31   2   -0.21    2.70
   0  31  -2   -0.48    2.19
   1 -31   2    9.47    3.13
  -1 -31  -2   11.23    3.32
   1  31   2   15.35    3.21
  -1  31  -2    9.40    3.20
  -1  31  -2   10.41    2.63
   1  31   2    7.93    2.47
  13   0  -3    6.44    2.39
  13   0  -3    4.77    1.46
 -13   0   3    2.86    1.86
  12   0  -3    1.49    1.48
 -12   0   3    0.60    1.28
  12   0  -3    0.81    1.04
 -11   0   3    0.97    1.03
  11   0  -3   -1.14    0.75
  11   0  -3   -0.79    1.25
 -10   0   3    0.09    0.74
  10   0  -3    2.32    0.67
   9   0  -3   10.66    1.59
   9   0  -3   12.25    1.08
  -9   0   3   11.73    1.38
  -8   0   3    0.26    0.52
   8   0  -3    1.18    0.65
   8   0  -3    0.41    0.64
   8   0  -3    0.35    0.43
   7   0  -3  391.32   10.67
  -7   0   3  309.91   11.27
   7   0  -3  385.69   10.02
   7   0  -3  364.56   10.01
   6   0  -3    0.30    0.53
   6   0  -3    0.33    0.38
   6   0  -3    0.63    0.34
  -6   0   3    0.34    0.39
  -5   0   3   96.36    2.68
   5   0  -3   95.99    2.83
  -5   0   3   95.53    3.13
   5   0  -3   95.18    3.22
  -5   0   3   92.19    2.68
   5   0  -3   95.50    2.85
   4   0  -3    0.48    0.25
  -4   0   3    0.04    0.28
  -4   0   3    0.28    0.28
  -4   0   3    0.09    0.18
   3   0  -3  276.27    7.30
  -3   0   3  267.14    7.25
  -3   0   3  266.49    7.50
   3   0  -3  271.74    7.47
  -2   0   3    0.00    0.24
   2   0  -3   -0.19    0.18
  -2   0   3    0.04    0.21
  -2   0   3   -0.06    0.16
   2   0  -3    0.06    0.18
   2   0  -3   -0.16    0.21
   2   0  -3    0.07    0.17
  -1   0   3   71.25    2.01
   1   0  -3   57.52    2.03
  -1   0   3   67.77    2.06
   1   0  -3   64.69    1.97
   1   0  -3   66.71    2.05
   1   0  -3   61.66    1.99
   1   0  -3   71.68    2.06
  -1   0   3   69.52    2.02
   0   0  -3    0.08    0.26
   0   0   3   -0.29    0.23
   0   0   3   -0.27    0.18
   0   0  -3   -0.02    0.19
   0   0   3   -0.14    0.19
   0   0  -3    0.09    0.19
   0   0  -3    0.07    0.37
   0   0   3   -0.09    0.19
   0   0   3   -0.02    0.22
   1   0   3  498.71   14.04
   1   0   3  553.23   14.21
  -1   0  -3  541.62   14.11
  -1   0  -3  504.51   14.05
  -1   0  -3  554.48   14.05
   1   0   3  499.37   14.08
   1   0   3  566.94   14.20
  -1   0  -3  490.90   14.15
   1   0   3  563.13   14.12
   2   0   3   -0.26    0.26
   2   0   3    0.26    0.27
   2   0   3   -0.27    0.27
  -2   0  -3   -0.46    0.41
   2   0   3    0.01    0.31
   2   0   3   -0.28    0.26
  -3   0  -3  414.37   10.50
   3   0   3  404.76   10.72
   3   0   3  368.81   10.46
   3   0   3  357.35   10.60
   3   0   3  398.80   10.69
  -3   0  -3  400.47   10.60
   3   0   3  394.18   10.75
   4   0   3   -0.22    0.39
   4   0   3   -0.42    0.39
  -4   0  -3    0.54    0.42
   4   0   3    0.21    0.36
  -4   0  -3    0.49    0.29
   4   0   3    1.32    0.48
  -5   0  -3  307.36    8.40
  -5   0  -3  302.79    8.42
   5   0   3  318.40    8.64
   5   0   3  303.76    8.83
   5   0   3  278.37    8.56
   5   0   3  318.31    8.65
  -6   0  -3    0.96    0.69
   6   0   3    1.09    0.76
  -6   0  -3   -0.55    0.43
   6   0   3    0.05    0.46
   6   0   3   -0.20    0.56
   6   0   3    0.79    0.64
   7   0   3   97.13    3.45
  -7   0  -3   96.07    3.25
   7   0   3   97.46    3.76
   7   0   3   98.60    3.45
   8   0   3    0.14    0.64
  -8   0  -3   -0.54    0.73
   8   0   3    0.13    0.81
   9   0   3   54.73    3.19
   9   0   3   51.95    2.65
   9   0   3   52.08    2.54
  -9   0  -3   50.13    2.75
  10   0   3    0.19    1.08
  10   0   3    0.44    1.34
  11   0   3   63.35    3.50
  11   0   3   64.25    4.30
  12   0   3   -1.40    2.23
  12   0   3    2.46    1.64
  13  -1  -3    7.68    1.59
 -13  -1   3    8.18    3.03
  13   1  -3    9.37    2.49
 -13   1   3    5.98    1.93
  13   1  -3   12.86    2.19
 -12  -1   3   24.54    2.62
  12  -1  -3   24.31    3.26
  12  -1  -3   22.77    2.17
  12   1  -3   23.69    2.01
 -12   1   3   25.75    2.74
 -11  -1   3    1.54    0.98
  11  -1  -3    1.79    1.26
  11  -1  -3   -0.97    0.76
  11   1  -3   -0.36    1.10
 -11   1   3    1.23    1.05
  11   1  -3   -1.04    0.69
 -10  -1   3   91.25    3.62
  10  -1  -3   88.91    3.34
  10  -1  -3   86.76    4.01
 -10   1   3   89.54    3.64
  10   1  -3   89.29    3.23
  10   1  -3   90.09    4.06
   9  -1  -3    5.77    0.96
   9  -1  -3    3.51    0.97
  -9  -1   3    3.64    0.79
   9   1  -3    3.66    1.00
   9   1  -3    3.79    0.66
  -9   1   3    3.34    0.79
   8  -1  -3  111.92    4.17
   8  -1  -3  111.02    3.59
  -8  -1   3  108.68    3.84
   8   1  -3  110.78    4.12
  -8   1   3  113.49    3.92
   8   1  -3  104.17    3.53
   8   1  -3  112.35    3.52
  -7  -1   3    8.52    0.65
   7  -1  -3    9.72    1.15
   7  -1  -3    8.88    1.00
  -7  -1   3    8.57    0.94
   7  -1  -3    9.60    0.79
   7   1  -3    8.69    0.87
  -7   1   3    8.59    0.99
   7   1  -3    9.70    0.74
   7   1  -3    8.90    1.07
   6  -1  -3  129.33    3.96
   6  -1  -3  132.24    3.93
   6  -1  -3  133.84    4.39
  -6  -1   3  121.89    3.75
  -6  -1   3  134.38    3.73
  -6  -1   3  134.06    4.22
  -6   1   3  133.69    4.24
   6   1  -3  134.62    4.39
   6   1  -3  135.63    3.88
   6   1  -3  137.10    3.85
  -5  -1   3   17.01    0.90
   5  -1  -3   17.01    1.14
  -5  -1   3   18.96    0.78
   5  -1  -3   18.31    0.89
  -5  -1   3   17.51    1.05
   5  -1  -3   17.27    0.92
   5   1  -3   17.75    0.83
   5   1  -3   16.68    1.13
  -5   1   3   18.52    1.07
   5   1  -3   18.29    0.78
  -4  -1   3    5.92    0.62
   4  -1  -3    6.58    0.67
   4  -1  -3    6.38    0.55
   4  -1  -3    5.94    0.51
  -4  -1   3    6.76    0.62
  -4  -1   3    6.26    0.47
   4   1  -3    6.49    0.68
   4   1  -3    6.57    0.47
  -4   1   3    5.71    0.37
  -4   1   3    5.84    0.62
  -4   1   3    6.34    0.45
   4   1  -3    6.39    0.45
   3  -1  -3   38.62    1.29
  -3  -1   3   35.31    1.27
   3  -1  -3   39.87    1.34
  -3  -1   3   37.51    1.26
   3  -1  -3   39.17    1.45
  -3   1   3   39.12    1.46
  -3   1   3   35.05    1.22
   3   1  -3   39.82    1.23
   3   1  -3   38.05    1.40
   3   1  -3   40.19    1.48
   3   1  -3   37.96    1.20
   2  -1  -3    4.22    0.40
   2  -1  -3    4.65    0.40
  -2  -1   3    3.80    0.43
   2  -1  -3    4.28    0.41
  -2  -1   3    4.22    0.38
   2   1  -3    4.48    0.44
  -2   1   3    5.17    0.38
   2   1  -3    4.46    0.39
  -2   1   3    4.13    0.55
   2   1  -3    5.18    0.34
  -2   1   3    3.90    0.44
  -2   1   3    4.39    0.43
   2   1  -3    4.44    0.48
  -1  -1   3   95.95    2.82
   1  -1  -3   91.87    2.79
   1  -1  -3   96.78    2.90
   1  -1  -3   95.95    2.79
   1  -1  -3   95.90    2.83
  -1  -1   3   99.01    2.82
   1  -1  -3  102.40    2.84
  -1  -1   3  102.33    2.72
  -1   1   3   98.88    2.90
  -1   1   3   94.92    2.86
   1   1  -3   88.37    2.80
   1   1  -3   98.41    2.69
  -1   1   3  100.37    2.81
   1   1  -3   97.15    2.76
   1   1  -3  100.00    2.89
   0  -1  -3  249.30    7.02
   0  -1  -3  250.36    7.08
   0  -1   3  255.90    6.99
   0  -1   3  255.03    6.94
   0  -1  -3  259.58    6.89
   0  -1   3  234.61    6.91
   0  -1  -3  261.21    6.85
   0   1  -3  249.39    6.87
   0   1   3  249.28    6.96
   0   1   3  233.62    6.87
   0   1  -3  255.96    6.87
   0   1   3  269.79    6.96
   0   1   3  256.82    6.87
   0   1  -3  254.99    6.98
   0   1  -3  266.82    6.94
   0   1   3  267.25    7.20
   0   1  -3  252.58    6.75
   1  -1   3    3.46    0.47
   1  -1   3    3.37    0.45
  -1  -1  -3    3.05    0.45
   1  -1   3    3.50    0.36
  -1  -1  -3    2.92    0.40
  -1  -1  -3    2.52    0.45
   1  -1   3    3.35    0.44
  -1  -1  -3    3.38    0.33
  -1   1  -3    3.29    0.37
   1   1   3    3.53    0.39
  -1   1  -3    2.56    0.38
  -1   1  -3    2.64    0.42
   1   1   3    2.96    0.49
   1   1   3    3.51    0.45
   1   1   3    2.60    0.39
  -1   1  -3    2.59    0.41
   2  -1   3   88.97    2.66
   2  -1   3   83.88    2.65
   2  -1   3   79.60    2.56
  -2  -1  -3   87.03    2.43
   2  -1   3   83.91    2.59
  -2  -1  -3   82.21    2.55
  -2   1  -3   82.94    2.58
   2   1   3   87.12    2.67
  -2   1  -3   84.33    2.52
   2   1   3   88.85    2.45
   2   1   3   85.69    2.67
   2   1   3   86.22    2.69
   2   1   3   80.94    2.58
  -3  -1  -3    1.39    0.40
   3  -1   3    1.72    0.38
   3  -1   3    1.28    0.44
   3  -1   3    0.91    0.39
  -3  -1  -3    1.83    0.38
   3  -1   3    0.99    0.38
   3   1   3    0.81    0.40
   3   1   3    1.21    0.37
   3   1   3    1.13    0.31
  -3   1  -3    1.48    0.31
   3   1   3    1.07    0.40
   3   1   3    0.66    0.42
  -3   1  -3    2.12    0.43
   4  -1   3    1.54    0.47
  -4  -1  -3    1.73    0.45
  -4  -1  -3    1.81    0.33
   4  -1   3    1.63    0.44
   4  -1   3    1.15    0.58
   4  -1   3    1.63    0.49
  -4   1  -3    2.07    0.37
   4   1   3    2.05    0.53
   4   1   3    1.70    0.44
   4   1   3    1.27    0.49
  -4   1  -3    2.34    0.53
   4   1   3    1.69    0.46
   5  -1   3    0.79    0.51
   5  -1   3    1.26    0.64
  -5  -1  -3    0.40    0.32
   5  -1   3    1.32    0.50
   5  -1   3    1.53    0.55
  -5  -1  -3    1.08    0.58
   5   1   3    1.00    0.41
   5   1   3    0.74    0.55
   5   1   3    0.62    0.48
  -5   1  -3    0.59    0.37
   5   1   3    1.51    0.58
  -5   1  -3    0.97    0.58
   6  -1   3   -0.36    0.84
   6  -1   3    0.52    0.61
  -6  -1  -3   -0.40    0.39
   6  -1   3    0.02    0.94
  -6   1  -3   -0.01    0.74
   6   1   3    0.19    0.58
  -6   1  -3   -0.72    0.46
   6   1   3   -0.16    0.60
   6   1   3   -0.92    0.74
   6   1   3    0.16    0.42
   7  -1   3    2.49    0.76
   7  -1   3    2.87    0.79
   7  -1   3    1.98    0.64
  -7  -1  -3    1.45    0.61
  -7   1  -3    1.49    0.64
   7   1   3    2.37    0.60
   7   1   3    0.97    0.72
   7   1   3    2.25    0.80
  -8  -1  -3    8.91    1.31
   8  -1   3   10.35    1.63
   8  -1   3   12.45    1.34
   8   1   3   10.18    1.69
   8   1   3   10.86    1.79
  -8   1  -3   10.13    1.41
   8   1   3   10.04    1.20
   9  -1   3    1.92    1.14
   9  -1   3    0.97    0.81
   9  -1   3    1.26    1.07
  -9  -1  -3    0.98    1.00
   9   1   3    1.60    0.99
  -9   1  -3    0.95    0.90
   9   1   3    2.17    1.13
   9   1   3    1.36    0.83
  10  -1   3    1.20    1.40
  10  -1   3    0.91    1.07
  10   1   3    3.38    1.09
  10   1   3    1.93    1.41
  11  -1   3    3.33    1.47
  11  -1   3    3.08    1.79
  11   1   3    5.18    1.36
  11   1   3    1.64    1.79
  12  -1   3   25.01    4.21
  12   1   3   16.83    2.89
  12   1   3   16.90    2.69
  13  -2  -3    3.33    2.15
  13  -2  -3   -2.13    1.46
  13   2  -3   -0.76    1.90
 -13   2   3   -1.40    1.70
  13   2  -3    1.78    1.14
 -12  -2   3    0.30    1.29
  12  -2  -3    0.36    1.78
  12  -2  -3   -0.32    1.13
  12   2  -3   -0.15    0.91
 -12   2   3    1.13    1.41
  12   2  -3    2.61    1.71
 -11  -2   3    0.60    0.92
  11  -2  -3   -0.50    1.19
  11   2  -3   -0.50    0.71
  11   2  -3    1.14    1.19
 -11   2   3   -0.62    1.04
  10  -2  -3   12.31    1.95
 -10  -2   3   12.07    1.57
  10  -2  -3   10.41    1.33
  10   2  -3   10.26    1.82
 -10   2   3   14.02    1.66
  10   2  -3   11.15    1.15
   9  -2  -3   18.97    1.35
   9  -2  -3   17.93    1.81
  -9  -2   3   18.65    1.48
   9   2  -3   18.71    1.19
   9   2  -3   20.45    1.85
  -9   2   3   16.59    1.51
  -8  -2   3    3.83    0.73
   8  -2  -3    5.77    0.85
   8  -2  -3    3.97    0.84
  -8   2   3    6.39    1.07
   8   2  -3    3.60    0.64
   8   2  -3    4.18    0.89
   8   2  -3    4.85    0.69
   7  -2  -3  106.83    3.86
   7  -2  -3  107.24    3.39
   7  -2  -3  100.59    3.44
  -7   2   3  108.86    3.68
   7   2  -3  106.21    3.81
   7   2  -3  108.50    3.21
   7   2  -3  103.33    3.22
  -6  -2   3    3.73    0.72
   6  -2  -3    4.45    0.77
   6  -2  -3    3.03    0.58
   6  -2  -3    2.66    0.47
   6   2  -3    4.00    0.74
  -6   2   3    2.62    0.55
   6   2  -3    3.27    0.56
   5  -2  -3  176.06    5.05
  -5  -2   3  177.11    5.28
   5  -2  -3  169.34    5.07
   5  -2  -3  182.24    5.44
  -5   2   3  177.80    5.30
   5   2  -3  177.60    4.87
   5   2  -3  178.95    5.36
   5   2  -3  179.47    4.86
  -4  -2   3   28.51    1.07
  -4  -2   3   29.45    1.30
   4  -2  -3   29.44    1.36
   4  -2  -3   29.03    1.14
  -4   2   3   27.83    1.27
   4   2  -3   29.69    1.31
   4   2  -3   30.33    0.97
   4   2  -3   28.84    0.96
   3  -2  -3  424.55   11.25
  -3  -2   3  429.22   11.40
   3  -2  -3  431.79   11.62
   3  -2  -3  424.26   11.42
  -3   2   3  426.59   11.37
   3   2  -3  442.49   11.26
   3   2  -3  425.94   11.24
   3   2  -3  427.17   11.60
  -3   2   3  424.18   11.59
  -3   2   3  422.01   11.26
   2  -2  -3   20.19    0.76
  -2  -2   3   20.35    0.81
   2  -2  -3   18.66    0.87
  -2  -2   3   19.90    0.82
   2  -2  -3   20.16    0.82
   2  -2  -3   20.46    0.90
  -2   2   3   19.96    0.74
   2   2  -3   20.71    0.79
   2   2  -3   20.21    0.91
  -2   2   3   19.81    0.88
   2   2  -3   19.47    0.70
  -2   2   3   19.62    0.86
   1  -2  -3   32.82    1.13
   1  -2  -3   34.73    1.23
  -1  -2   3   31.53    1.10
   1  -2  -3   31.94    1.23
  -1  -2   3   31.41    1.14
  -1  -2   3   33.62    0.98
   1  -2  -3   31.58    1.13
   1   2  -3   33.22    1.22
   1   2  -3   32.44    1.06
   1   2  -3   32.60    1.17
  -1   2   3   31.43    1.26
  -1   2   3   31.51    1.13
   1   2  -3   31.12    0.95
  -1   2   3   34.16    1.13
   0  -2   3    6.18    0.53
   0  -2  -3    6.22    0.45
   0  -2   3    5.78    0.47
   0  -2  -3    6.15    0.39
   0  -2  -3    6.59    0.60
   0  -2  -3    6.14    0.69
   0   2   3    5.95    0.64
   0   2   3    6.59    0.58
   0   2   3    4.56    0.48
   0   2   3    6.55    0.49
   0   2  -3    6.34    0.48
   0   2  -3    6.05    0.36
   0   2  -3    6.10    0.43
   0   2  -3    5.64    0.53
   1  -2   3  471.95   12.50
   1  -2   3  482.17   12.50
  -1  -2  -3  449.16   12.25
   1  -2   3  463.27   12.32
  -1  -2  -3  417.72   12.60
  -1  -2  -3  464.95   12.56
   1   2   3  471.96   12.29
  -1   2  -3  459.17   12.43
  -1   2  -3  458.97   12.30
   1   2   3  474.46   12.43
  -1   2  -3  450.52   12.46
   1   2   3  473.52   12.54
   1   2   3  486.44   12.52
  -1   2  -3  488.23   12.47
  -2  -2  -3   26.69    0.87
   2  -2   3   26.90    1.08
  -2  -2  -3   24.78    1.05
   2  -2   3   27.55    1.14
   2  -2   3   26.91    1.14
   2   2   3   26.69    1.11
   2   2   3   26.16    1.19
  -2   2  -3   29.00    1.08
  -2   2  -3   26.08    1.12
   2   2   3   27.50    1.16
   2   2   3   26.81    0.88
   2   2   3   26.99    1.17
   3  -2   3  318.20    8.73
   3  -2   3  324.11    8.72
  -3  -2  -3  310.34    8.56
   3  -2   3  313.84    8.73
   3   2   3  297.03    8.62
   3   2   3  320.42    8.77
   3   2   3  308.23    8.36
  -3   2  -3  319.00    8.63
   3   2   3  318.71    8.87
  -3   2  -3  322.62    8.70
   3   2   3  313.89    8.71
  -4  -2  -3   48.64    1.72
   4  -2   3   51.25    1.87
   4  -2   3   47.82    1.95
  -4  -2  -3   51.00    1.55
   4  -2   3   48.71    1.89
  -4   2  -3   47.50    1.82
  -4   2  -3   48.80    1.78
   4   2   3   49.25    1.83
   4   2   3   43.72    1.81
   4   2   3   48.59    1.91
   4   2   3   49.09    2.03
   5  -2   3  180.39    5.76
   5  -2   3  192.93    5.67
  -5  -2  -3  191.68    5.27
  -5  -2  -3  185.99    5.35
   5  -2   3  195.69    5.61
  -5   2  -3  188.86    5.51
   5   2   3  190.58    5.59
   5   2   3  191.65    5.66
  -5   2  -3  189.28    5.50
   5   2   3  195.58    5.92
   5   2   3  176.42    5.53
   6  -2   3    3.62    0.71
  -6  -2  -3    2.50    0.50
   6   2   3    2.85    0.58
  -6   2  -3    2.34    0.58
   6   2   3    2.49    0.71
   6   2   3    4.13    0.82
  -6   2  -3    3.45    0.88
   6   2   3    2.87    0.74
   7  -2   3   83.64    3.35
   7  -2   3   79.86    3.10
  -7  -2  -3   83.18    2.75
   7  -2   3   83.44    3.04
  -7   2  -3   80.50    2.97
   7   2   3   82.49    3.15
   7   2   3   81.12    3.00
   7   2   3   83.17    3.42
   8  -2   3   37.30    2.30
   8  -2   3   35.27    2.06
   8  -2   3   34.13    1.98
  -8  -2  -3   33.18    1.75
   8   2   3   35.49    2.36
   8   2   3   34.06    1.90
   8   2   3   34.80    2.07
  -8   2  -3   30.89    1.97
   9  -2   3   52.34    3.71
   9  -2   3   57.28    2.76
   9  -2   3   61.20    3.34
   9   2   3   50.98    2.80
  -9   2  -3   56.09    2.68
   9   2   3   60.46    2.74
   9   2   3   61.09    3.32
  10  -2   3   19.61    2.71
  10   2   3   18.97    1.83
  10   2   3   16.13    2.57
 -10   2  -3   14.05    2.61
  11  -2   3   34.00    3.71
  11  -2   3   32.75    3.00
  11   2   3   33.46    3.40
  11   2   3   32.66    2.52
  12  -2   3   18.33    3.17
  12  -2   3   12.26    2.71
  13  -3  -3    5.68    1.73
  13  -3  -3    5.51    2.48
  13   3  -3    6.84    1.36
  13   3  -3   11.50    2.29
 -13   3   3    5.51    1.91
 -12  -3   3   14.39    2.40
  12  -3  -3   11.19    1.62
  12   3  -3   14.50    2.85
  12   3  -3    9.46    1.66
 -11  -3   3   25.48    2.17
  11  -3  -3   21.93    1.94
  11  -3  -3   21.93    2.72
 -11   3   3   25.43    2.31
  11   3  -3   25.11    1.68
  11   3  -3   31.88    2.90
  10  -3  -3   38.74    2.71
  10  -3  -3   35.43    2.04
 -10  -3   3   37.72    2.20
  10   3  -3   39.21    2.61
 -10   3   3   37.31    2.33
  10   3  -3   35.68    1.78
   9  -3  -3   26.72    2.15
   9  -3  -3   28.51    1.66
  -9  -3   3   24.98    1.70
   9   3  -3   27.32    1.40
  -9   3   3   26.57    1.81
   9   3  -3   25.81    2.00
   8  -3  -3  136.68    4.36
   8  -3  -3  137.74    4.88
  -8  -3   3  137.80    4.53
   8   3  -3  133.15    4.79
  -8   3   3  137.05    4.62
   8   3  -3  141.07    4.10
   8   3  -3  131.61    4.10
   7  -3  -3   48.26    2.32
  -7  -3   3   46.40    2.34
   7  -3  -3   46.69    1.87
  -7   3   3   47.95    2.13
   7   3  -3   46.24    1.68
   7   3  -3   47.67    1.71
   7   3  -3   47.63    1.63
   7   3  -3   49.58    2.24
  -6  -3   3   58.02    2.27
   6  -3  -3   59.41    2.12
   6  -3  -3   58.09    2.46
   6   3  -3   58.72    2.41
   6   3  -3   60.59    1.97
   6   3  -3   59.49    1.84
  -6   3   3   58.89    2.31
   6   3  -3   57.90    1.85
  -5  -3   3    9.99    0.84
   5  -3  -3   11.42    0.99
   5  -3  -3   10.97    0.75
   5   3  -3   10.93    0.55
   5   3  -3   10.69    0.69
  -5   3   3   11.41    0.90
   5   3  -3   10.16    0.53
   5   3  -3   11.48    0.96
   4  -3  -3   44.68    1.80
   4  -3  -3   43.59    1.62
   4  -3  -3   46.00    1.60
   4   3  -3   45.97    1.74
  -4   3   3   46.13    1.76
   4   3  -3   46.44    1.76
  -4   3   3   44.41    1.61
   3  -3  -3    8.61    0.67
   3  -3  -3    7.60    0.44
  -3  -3   3    9.21    0.58
   3  -3  -3    8.94    0.59
   3  -3  -3    8.24    0.71
   3   3  -3    7.89    0.60
   3   3  -3    8.40    0.67
  -3   3   3    7.91    0.64
  -3   3   3    7.92    0.42
  -3   3   3    8.87    0.64
   2  -3  -3  102.33    3.00
  -2  -3   3  104.97    2.93
   2  -3  -3  102.63    3.12
   2  -3  -3  102.24    2.89
  -2  -3   3   99.48    3.00
   2   3  -3  103.34    3.12
  -2   3   3  102.44    3.06
  -2   3   3  100.97    2.89
   2   3  -3  103.89    2.92
   2   3  -3  101.79    2.80
  -2   3   3  103.24    3.05
   1  -3  -3    8.50    0.52
  -1  -3   3    8.19    0.34
  -1  -3   3    8.56    0.49
   1  -3  -3    8.87    0.53
   1  -3  -3    8.44    0.62
  -1  -3   3    7.91    0.53
   1  -3  -3    9.24    0.66
  -1   3   3    8.39    0.51
   1   3  -3    8.84    0.47
   1   3  -3    7.91    0.34
   1   3  -3    8.80    0.54
   1   3  -3    8.71    0.61
  -1   3   3    8.19    0.51
   0  -3  -3   23.33    0.92
   0  -3   3   24.46    0.96
   0  -3  -3   23.98    1.24
   0  -3   3   23.22    0.97
   0  -3  -3   22.11    1.08
   0   3   3   24.04    0.84
   0   3  -3   23.73    0.97
   0   3  -3   23.07    0.89
   0   3   3   23.45    0.96
   0   3   3   24.08    1.05
   0   3  -3   23.70    1.00
   1  -3   3    1.04    0.27
  -1  -3  -3    1.09    0.36
  -1  -3  -3    0.55    0.28
   1  -3   3    0.69    0.26
   1   3   3    0.82    0.18
  -1   3  -3    0.83    0.21
   1   3   3    0.71    0.30
   1   3   3    1.07    0.31
  -1   3  -3    0.57    0.34
   1   3   3    1.43    0.34
  -1   3  -3    0.68    0.27
  -1   3  -3    0.96    0.29
   2  -3   3   21.69    0.95
   2  -3   3   21.30    1.02
   2  -3   3   20.80    1.01
  -2  -3  -3   21.68    0.95
   2   3   3   21.48    0.98
  -2   3  -3   22.69    0.99
   2   3   3   22.96    1.14
  -2   3  -3   22.20    1.01
   2   3   3   23.85    1.07
   2   3   3   21.95    1.04
   3  -3   3   23.91    1.16
   3  -3   3   25.84    1.20
  -3  -3  -3   24.79    1.09
   3  -3   3   25.99    1.21
  -3   3  -3   25.22    1.20
   3   3   3   25.34    1.22
   3   3   3   24.87    1.30
   3   3   3   26.76    1.17
   3   3   3   26.30    1.16
  -3   3  -3   25.23    1.12
   4  -3   3   27.99    1.38
   4  -3   3   29.18    1.40
  -4  -3  -3   27.50    1.22
  -4  -3  -3   26.66    1.05
   4  -3   3   27.96    1.32
   4   3   3   27.98    1.32
   4   3   3   26.46    0.96
   4   3   3   28.15    1.49
  -4   3  -3   27.83    1.27
   4   3   3   28.10    1.37
   4   3   3   28.37    1.29
   5  -3   3    5.55    0.91
  -5  -3  -3    5.16    0.53
   5  -3   3    5.24    0.89
   5  -3   3    5.57    0.92
  -5   3  -3    5.48    0.79
   5   3   3    5.62    0.97
   5   3   3    3.91    0.66
   5   3   3    4.75    0.76
   5   3   3    4.21    0.73
  -5   3  -3    5.17    0.78
  -6  -3  -3   26.50    1.18
   6  -3   3   29.82    1.60
   6   3   3   29.26    1.78
  -6   3  -3   26.86    1.49
  -6   3  -3   30.89    1.67
   6   3   3   30.36    1.72
   6   3   3   24.10    1.67
   6   3   3   29.65    1.48
  -7  -3  -3    0.14    0.50
   7  -3   3    1.50    0.77
   7  -3   3    0.20    0.59
   7  -3   3    1.20    0.81
  -7   3  -3    0.18    0.66
   7   3   3    1.27    0.74
   7   3   3    0.95    0.57
  -8  -3  -3    2.69    0.71
   8  -3   3    2.34    1.01
   8  -3   3    3.80    0.94
   8  -3   3    3.68    1.03
  -8   3  -3    3.58    0.86
   8   3   3    3.34    0.76
   8   3   3    3.65    0.93
   8   3   3    3.30    1.06
   9  -3   3    2.57    1.12
   9  -3   3    2.13    0.96
   9   3   3    3.26    0.88
   9   3   3    1.21    1.10
   9   3   3    3.13    1.13
  -9   3  -3    1.29    0.94
  10  -3   3    0.72    1.09
  10  -3   3    3.24    1.52
 -10   3  -3   -0.09    1.15
  10   3   3    0.12    1.25
  10   3   3    1.06    0.94
  10   3   3   -0.41    1.25
  11  -3   3    3.15    1.58
  11  -3   3    6.96    2.06
  11   3   3    4.31    1.46
  11   3   3    5.81    1.75
  12  -3   3   28.51    4.29
  12  -3   3   36.42    3.46
  12   3   3   25.32    3.93
  12   3   3   29.38    2.90
  13  -4  -3   -0.41    2.47
  13  -4  -3   -0.59    1.60
  13   4  -3   -0.85    1.22
  13   4  -3    4.05    1.82
 -13   4   3   -0.72    1.86
  12  -4  -3    7.37    1.95
  12  -4  -3    0.67    1.29
 -12  -4   3    5.36    1.39
  12   4  -3    3.13    1.74
  12   4  -3    3.19    0.98
 -12   4   3    2.47    1.72
  11  -4  -3   -0.61    0.93
 -11  -4   3    1.11    0.99
  11  -4  -3    1.31    1.40
 -11   4   3    1.39    1.11
  11   4  -3    1.31    0.72
  11   4  -3    1.90    1.30
 -10  -4   3    2.68    0.88
  10  -4  -3    3.03    1.22
  10  -4  -3    2.21    0.83
[truncated: 2,613,423 more chars]
