# Supplementary material for: Crystal structure of strontium and barium acesulafame (6-methyl-4-oxo-4H-1,2,3-oxa­thia­zin-3-ide 2,2-dioxide)
Source: Acta Crystallogr E Crystallogr Commun. 2018 Apr 24;74(Pt 5):698–702. doi: 10.1107/S2056989018006059 (PMC5947491; doi:10.1107/S2056989018006059)
Supplement: Supplementary file 2 [file e-74-00698-Srsup2.hkl]

data_Sr                                                                         
_shelx_title ' mo_an022716_0m_a.res in P2(1)/n'                                 
_shelx_refln_list_code          4                                               
_shelx_F_calc_maximum      215.29                                               
_exptl_crystal_F_000       856.00                                               
_reflns_d_resolution_high  0.6488                                               
                                                                                
loop_                                                                           
 _space_group_symop_operation_xyz                                               
 'x, y, z'                                                                      
 '-x+1/2, y+1/2, -z+1/2'                                                        
 '-x, -y, -z'                                                                   
 'x-1/2, -y-1/2, z-1/2'                                                         
                                                                                
_cell_length_a     7.9695                                                       
_cell_length_b    18.5217                                                       
_cell_length_c     9.7310                                                       
_cell_angle_alpha  90.000                                                       
_cell_angle_beta   99.651                                                       
_cell_angle_gamma  90.000                                                       
                                                                                
_shelx_F_squared_multiplier     1.000                                           
                                                                                
loop_                                                                           
 _refln_index_h                                                                 
 _refln_index_k                                                                 
 _refln_index_l                                                                 
 _refln_F_squared_calc                                                          
 _refln_F_squared_meas                                                          
 _refln_F_squared_sigma                                                         
 _refln_observed_status                                                         
   2   0   0      12264.73      13177.37        89.36 o                         
   4   0   0       1689.17       1677.35        17.22 o                         
   6   0   0       3937.59       3764.37        40.76 o                         
   8   0   0       1383.66       1391.18        36.21 o                         
  10   0   0       2529.58       2548.40        83.35 o                         
  12   0   0        482.58        513.58        57.14 o                         
   2   1   0      13400.93      13827.86        66.29 o                         
   3   1   0       9000.90       9095.53        46.09 o                         
   4   1   0         31.32         34.16         3.02 o                         
   5   1   0       1697.68       1774.37        16.57 o                         
   6   1   0        719.87        685.95        11.84 o                         
   7   1   0        109.09        116.92         8.68 o                         
   8   1   0        334.31        329.08        12.69 o                         
   9   1   0        530.93        520.84        24.27 o                         
  10   1   0          1.89         -6.85        18.09 o                         
  11   1   0       2757.63       2945.95        56.26 o                         
  12   1   0         91.93         98.74        36.29 o                         
   1   2   0        215.13        190.53         2.28 o                         
   2   2   0      12300.44      12560.48        59.35 o                         
   3   2   0       8044.65       8168.05        40.93 o                         
   4   2   0      10094.51      10531.39        55.14 o                         
   5   2   0         24.58         24.92         4.55 o                         
   6   2   0       2006.09       1956.57        19.93 o                         
   7   2   0       2535.98       2467.62        25.97 o                         
   8   2   0       6595.43       6705.28        56.89 o                         
   9   2   0        283.94        297.64        18.88 o                         
  10   2   0       1395.60       1441.16        38.94 o                         
  11   2   0         28.38         26.61        24.54 o                         
  12   2   0        116.13        119.51        36.22 o                         
   1   3   0      10505.85      10719.90        51.51 o                         
   2   3   0         32.24         47.69         1.90 o                         
   3   3   0       1326.16       1364.69         9.72 o                         
   4   3   0       6214.70       6503.47        35.73 o                         
   5   3   0        653.56        569.44        10.18 o                         
   6   3   0        290.94        265.67         8.93 o                         
   7   3   0       2599.17       2538.84        25.11 o                         
   8   3   0       1017.98       1000.64        19.97 o                         
   9   3   0        301.89        264.57        14.96 o                         
  10   3   0        188.66        177.80        20.77 o                         
  11   3   0       1683.02       1762.60        49.94 o                         
  12   3   0        136.11         71.24        35.98 o                         
   0   4   0      17837.92      19139.94       129.26 o                         
   1   4   0      17191.04      18442.08        89.75 o                         
   2   4   0       1008.26        920.72         6.91 o                         
   3   4   0       3333.08       3699.19        20.10 o                         
   4   4   0       2516.16       2473.47        17.34 o                         
   5   4   0       2838.68       2822.76        25.33 o                         
   6   4   0       2148.76       2140.65        20.76 o                         
   7   4   0       2438.37       2404.07        24.11 o                         
   8   4   0       6004.93       6016.98        55.30 o                         
   9   4   0        483.10        495.02        18.78 o                         
  10   4   0       1013.66       1100.18        33.89 o                         
  11   4   0        737.36        793.12        33.52 o                         
   1   5   0       2587.02       2658.71        15.37 o                         
   2   5   0       4306.22       4668.26        24.63 o                         
   3   5   0       4117.23       4395.29        24.00 o                         
   4   5   0       1048.56        972.78        10.30 o                         
   5   5   0          8.63         16.59         4.51 o                         
   6   5   0        284.41        266.58         9.09 o                         
   7   5   0          6.65          4.06         6.59 o                         
   8   5   0        467.97        467.07        17.25 o                         
   9   5   0        649.82        641.77        23.35 o                         
  10   5   0       1170.22       1142.20        34.70 o                         
  11   5   0       1104.43       1151.18        43.95 o                         
   0   6   0       8095.38       8072.26        57.72 o                         
   1   6   0       8353.51       8385.85        42.38 o                         
   2   6   0         35.01         32.69         2.38 o                         
   3   6   0      21456.47      23328.07       127.63 o                         
   4   6   0        746.37        765.42         9.12 o                         
   5   6   0       1081.63        968.62        13.02 o                         
   6   6   0       4291.96       4191.96        36.20 o                         
   7   6   0       6074.06       5979.97        51.31 o                         
   8   6   0       1061.29       1012.48        24.26 o                         
   9   6   0       3959.58       4124.02        50.64 o                         
  10   6   0        225.97        274.87        22.92 o                         
  11   6   0        352.33        356.22        30.21 o                         
   1   7   0        137.60        140.28         3.70 o                         
   2   7   0        471.96        338.27         5.37 o                         
   3   7   0        245.21        233.76         5.37 o                         
   4   7   0       2343.69       2507.24        19.92 o                         
   5   7   0          5.55          8.82         6.49 o                         
   6   7   0         78.01         90.99         8.27 o                         
   7   7   0         82.47         59.16        10.21 o                         
   8   7   0       1352.59       1422.14        28.60 o                         
   9   7   0          5.67        -13.34        15.83 o                         
  10   7   0        868.07        804.13        30.72 o                         
  11   7   0        556.37        533.94        31.91 o                         
   0   8   0       1806.73       1951.82        18.45 o                         
   1   8   0      18841.34      19663.69        98.12 o                         
   2   8   0       1031.40       1005.25         8.95 o                         
   3   8   0       8089.91       8067.19        69.41 o                         
   4   8   0         26.28         27.90         4.37 o                         
   5   8   0       3931.00       3905.39        35.45 o                         
   6   8   0         49.83         58.26         8.33 o                         
   7   8   0       4626.56       4671.74        46.50 o                         
   8   8   0       1512.64       1482.88        29.82 o                         
   9   8   0       3545.26       3667.65        49.64 o                         
  10   8   0        134.90        132.95        22.33 o                         
  11   8   0        116.85        136.26        30.10 o                         
   1   9   0         14.53          2.65         3.10 o                         
   2   9   0        582.80        559.86         8.46 o                         
   3   9   0        220.77        239.87         6.85 o                         
   4   9   0       2192.38       2138.87        19.48 o                         
   5   9   0        974.00        979.84        17.08 o                         
   6   9   0         45.41         42.60         8.78 o                         
   7   9   0        415.87        405.54        15.68 o                         
   8   9   0        576.68        554.80        21.19 o                         
   9   9   0        274.93        258.45        19.06 o                         
  10   9   0       3280.12       3422.46        56.66 o                         
  11   9   0          0.46         32.58        27.96 o                         
   0  10   0         49.72         36.87         5.07 o                         
   1  10   0      13368.35      13370.20       102.30 o                         
   2  10   0       1499.92       1481.55        13.81 o                         
   3  10   0       2332.49       2218.96        19.23 o                         
   4  10   0         68.52         68.45         5.71 o                         
   5  10   0       4972.67       4908.62        40.53 o                         
   6  10   0        976.68        894.29        19.72 o                         
   7  10   0       4531.25       4536.12        49.67 o                         
   8  10   0        114.70        127.44        15.33 o                         
   9  10   0       1164.70       1151.41        33.77 o                         
  10  10   0        204.38        191.69        23.81 o                         
  11  10   0       1205.82       1246.39        54.72 o                         
   1  11   0         33.60         17.93         3.55 o                         
   2  11   0       1247.59       1250.72        13.79 o                         
   3  11   0         44.64         46.15         5.58 o                         
   4  11   0       1430.09       1346.09        16.26 o                         
   5  11   0          8.72         33.22         6.58 o                         
   6  11   0         13.35         13.77         9.94 o                         
   7  11   0        156.50        159.77        13.25 o                         
   8  11   0        625.20        612.43        24.88 o                         
   9  11   0         79.26         76.77        19.57 o                         
  10  11   0       2758.83       2958.23        52.18 o                         
  11  11   0         66.95         71.77        35.61 o                         
   0  12   0       3313.25       3319.27        35.42 o                         
   1  12   0       7109.53       7167.29        50.19 o                         
   2  12   0       8065.62       8133.89        58.04 o                         
   3  12   0       4806.43       4872.55        37.82 o                         
   4  12   0       1207.28       1187.95        16.73 o                         
   5  12   0        128.70        120.41         8.12 o                         
   6  12   0        389.65        417.20        16.07 o                         
   7  12   0       2048.04       2101.01        32.13 o                         
   8  12   0       1385.54       1456.74        35.71 o                         
   9  12   0       2274.12       2445.78        45.38 o                         
  10  12   0        731.91        749.67        32.04 o                         
   1  13   0       1116.85       1110.37        16.34 o                         
   2  13   0       3151.63       3082.68        28.65 o                         
   3  13   0       1028.33       1006.48        14.88 o                         
   4  13   0          7.74          8.15         7.17 o                         
   5  13   0        124.07        120.99         8.82 o                         
   6  13   0        452.72        398.08        15.45 o                         
   7  13   0         40.20         34.71        13.28 o                         
   8  13   0        995.48        938.51        33.59 o                         
   9  13   0        312.06        333.50        24.99 o                         
  10  13   0        125.03        122.79        28.06 o                         
   0  14   0       4099.26       4151.73        43.23 o                         
   1  14   0       3199.31       3176.15        29.97 o                         
   2  14   0       4168.26       4050.45        38.35 o                         
   3  14   0       1932.32       1895.51        24.30 o                         
   4  14   0       2219.71       2190.91        24.96 o                         
   5  14   0        104.36         88.59        10.21 o                         
   6  14   0       4258.85       4411.11        47.41 o                         
   7  14   0        749.61        809.13        29.85 o                         
   8  14   0       1221.40       1253.55        36.41 o                         
   9  14   0       1132.32       1217.49        43.83 o                         
  10  14   0        783.70        752.45        65.10 o                         
   1  15   0        130.45        121.33         8.51 o                         
   2  15   0        601.96        578.61        16.05 o                         
   3  15   0          6.50          8.01         8.90 o                         
   4  15   0       1886.42       1841.66        25.00 o                         
   5  15   0        295.17        284.29        12.92 o                         
   6  15   0        600.76        558.03        32.11 o                         
   7  15   0         32.84         16.43        15.99 o                         
   8  15   0        116.99         69.33        20.58 o                         
   9  15   0        892.44        897.68        48.72 o                         
  10  15   0        272.43        257.98        34.17 o                         
   0  16   0       4512.53       4563.96        54.84 o                         
   1  16   0       1631.31       1556.21        21.88 o                         
   2  16   0       2801.69       2767.65        30.22 o                         
   3  16   0        206.49        180.50        12.24 o                         
   4  16   0       2464.45       2445.70        29.66 o                         
   5  16   0         22.11         29.42        11.00 o                         
   6  16   0       2108.34       2131.84        37.01 o                         
   7  16   0        541.54        501.50        33.60 o                         
   8  16   0       2389.30       2411.41        51.80 o                         
   9  16   0         47.12         41.33        28.77 o                         
  10  16   0        784.06        687.48        65.57 o                         
   1  17   0       2058.12       2065.02        27.38 o                         
   2  17   0          5.85         16.50         9.88 o                         
   3  17   0         89.00         79.48        11.89 o                         
   4  17   0        178.39        141.08        13.83 o                         
   5  17   0          8.73         22.58        13.34 o                         
   6  17   0        122.61        134.96        17.15 o                         
   7  17   0        827.67        830.80        38.36 o                         
   8  17   0         14.05         70.48        24.27 o                         
   9  17   0        436.31        490.12        49.38 o                         
   0  18   0       4267.31       4310.68        66.58 o                         
   1  18   0        695.31        735.96        19.89 o                         
   2  18   0       3539.13       3606.64        42.94 o                         
   3  18   0        109.52         75.81        12.60 o                         
   4  18   0       1358.93       1354.60        28.41 o                         
   5  18   0        432.24        460.14        21.14 o                         
   6  18   0        794.78        906.67        33.35 o                         
   7  18   0        164.73        151.21        23.60 o                         
   8  18   0       1737.67       1870.59        70.17 o                         
   9  18   0         37.69        -19.26        33.21 o                         
   1  19   0        263.14        264.95        14.76 o                         
   2  19   0       2419.78       2377.78        33.24 o                         
   3  19   0        159.91        152.45        13.82 o                         
   4  19   0        325.84        331.71        19.36 o                         
   5  19   0        499.54        466.04        22.70 o                         
   6  19   0          4.19          6.10        18.98 o                         
   7  19   0         33.47         73.32        22.81 o                         
   8  19   0         14.90         57.25        25.51 o                         
   9  19   0        278.29        181.62        34.47 o                         
   0  20   0      11875.16      12538.29       153.22 o                         
   1  20   0        811.47        844.90        23.99 o                         
   2  20   0       1900.47       1887.68        30.60 o                         
   3  20   0        417.95        437.71        17.83 o                         
   4  20   0        189.73        183.95        16.81 o                         
   5  20   0       1702.11       1678.94        40.32 o                         
   6  20   0       1280.17       1274.82        42.74 o                         
   7  20   0        573.69        553.44        30.61 o                         
   8  20   0        227.96        153.78        31.87 o                         
   1  21   0         16.35         17.40        13.57 o                         
   2  21   0        528.27        483.08        19.66 o                         
   3  21   0        319.82        319.74        20.47 o                         
   4  21   0        178.84        155.42        19.95 o                         
   5  21   0          5.74        -17.80        18.94 o                         
   6  21   0        151.91        104.21        23.26 o                         
   7  21   0          6.66         30.21        38.57 o                         
   8  21   0        222.18        208.64        41.13 o                         
   0  22   0        351.65        444.04        26.78 o                         
   1  22   0       1406.37       1436.74        32.61 o                         
   2  22   0        810.48        798.89        28.17 o                         
   3  22   0       2241.40       2247.03        42.52 o                         
   4  22   0        537.77        582.26        28.42 o                         
   5  22   0        221.16        185.10        24.70 o                         
   6  22   0        336.13        265.98        29.37 o                         
   7  22   0        684.19        649.34        41.68 o                         
   1  23   0        409.59        386.06        22.25 o                         
   2  23   0        141.66        163.98        21.38 o                         
   3  23   0         32.65          6.10        20.76 o                         
   4  23   0        442.89        459.56        27.66 o                         
   5  23   0         40.61         67.40        26.45 o                         
   6  23   0        285.93        276.43        37.98 o                         
   7  23   0        138.29        107.03        33.06 o                         
   0  24   0        222.26        214.86        31.32 o                         
   1  24   0       2624.66       2717.14        60.47 o                         
   2  24   0         29.25         19.63        18.78 o                         
   3  24   0        301.52        286.46        24.86 o                         
   4  24   0        122.72         71.10        24.36 o                         
   5  24   0       1062.83       1119.14        48.89 o                         
   6  24   0         68.76        120.56        30.80 o                         
   1  25   0         84.06         45.60        22.01 o                         
   2  25   0         40.15         14.07        28.07 o                         
   3  25   0         84.60         53.43        26.80 o                         
   4  25   0        557.24        604.94        33.28 o                         
   5  25   0         24.45         48.70        27.55 o                         
   0  26   0        187.05        116.37        36.37 o                         
   1  26   0       1476.23       1541.99        46.95 o                         
   2  26   0        721.65        685.18        37.84 o                         
   3  26   0        562.46        599.20        47.64 o                         
   4  26   0        207.62        201.26        29.97 o                         
   1  27   0          5.38         -1.63        23.87 o                         
   2  27   0        129.27        149.06        29.75 o                         
   3  27   0         37.56         54.59        28.72 o                         
   0  28   0         77.51        110.56        39.49 o                         
   1  28   0        800.06        769.36        36.71 o                         
   2  28   0         47.28        -17.64        28.21 o                         
 -11   0   1        214.07        208.93        34.59 o                         
  -9   0   1        640.88        720.86        29.40 o                         
  -7   0   1         30.18         39.72        10.20 o                         
  -5   0   1          9.48          1.50         5.55 o                         
  -3   0   1       5085.95       4860.12        36.08 o                         
  -1   0   1       1775.34       1810.25        39.36 o                         
   1   0   1      17257.12      17433.42       307.03 o                         
   3   0   1       4093.91       3868.85        29.71 o                         
   5   0   1      13607.33      13843.81       112.86 o                         
   7   0   1        338.54        341.64        15.50 o                         
   9   0   1        217.51        175.78        21.47 o                         
  11   0   1       1222.93       1178.01        71.49 o                         
 -12   1   1        767.83        725.38        46.14 o                         
 -11   1   1         15.93          7.97        21.99 o                         
 -10   1   1        665.94        618.19        26.65 o                         
  -9   1   1        279.31        280.35        14.49 o                         
  -8   1   1       3559.35       3558.93        38.21 o                         
  -7   1   1       1078.57       1031.74        16.52 o                         
  -6   1   1      21264.94      21986.66       132.17 o                         
  -5   1   1        137.15        152.17         5.44 o                         
  -4   1   1      11651.22      11489.12        63.04 o                         
  -3   1   1       6574.00       6397.75        32.67 o                         
  -2   1   1       1282.15       1317.00         8.23 o                         
  -1   1   1       1360.08       1306.21        13.46 o                         
   1   1   1       1172.61       1185.01         7.30 o                         
   2   1   1       4613.64       4478.77        23.48 o                         
   3   1   1        873.10        745.87         6.36 o                         
   4   1   1      23677.04      25963.19       136.40 o                         
   5   1   1         25.73         22.05         4.24 o                         
   6   1   1       1639.41       1669.00        19.28 o                         
   7   1   1        245.42        238.26         9.64 o                         
   8   1   1        448.99        417.71        13.91 o                         
   9   1   1         49.79         26.20        12.66 o                         
  10   1   1        715.59        687.03        26.85 o                         
  11   1   1          4.46          2.83        24.66 o                         
 -12   2   1        194.09        136.76        30.57 o                         
 -11   2   1         26.23         17.77        22.93 o                         
 -10   2   1         37.50         77.44        20.63 o                         
  -9   2   1        194.29        179.24        14.95 o                         
  -8   2   1       1209.92       1145.28        21.26 o                         
  -7   2   1       7298.03       7280.03        53.97 o                         
  -6   2   1        723.52        663.91        12.72 o                         
  -5   2   1       2029.30       2030.56        17.33 o                         
  -4   2   1       2259.83       2025.14        13.54 o                         
  -3   2   1       6049.78       6049.75        31.14 o                         
  -2   2   1       4717.38       4817.30        24.69 o                         
  -1   2   1       1656.70       1675.11         9.65 o                         
   0   2   1        848.92        793.95        16.13 o                         
   1   2   1        790.53        811.11         5.43 o                         
   2   2   1        152.59        218.11         3.06 o                         
   3   2   1        865.18        756.96         6.61 o                         
   4   2   1         54.40         48.68         3.36 o                         
   5   2   1       3424.40       3119.71        23.03 o                         
   6   2   1        183.28        184.78         7.91 o                         
   7   2   1       2067.08       2120.27        24.00 o                         
   8   2   1        694.26        694.84        18.68 o                         
   9   2   1        286.81        292.53        16.35 o                         
  10   2   1        113.83         71.03        18.68 o                         
  11   2   1       1019.62       1064.60        46.83 o                         
 -12   3   1        442.48        437.19        36.42 o                         
 -11   3   1        736.66        792.99        38.41 o                         
 -10   3   1        177.23        195.20        24.08 o                         
  -9   3   1        150.34        132.12        15.11 o                         
  -8   3   1       4569.47       4605.86        43.17 o                         
  -7   3   1       1908.63       1872.85        21.36 o                         
  -6   3   1       3079.74       3053.31        25.38 o                         
  -5   3   1       4961.95       4938.66        33.11 o                         
  -4   3   1       9390.24       9429.05        64.41 o                         
  -3   3   1       1518.80       1352.06         9.37 o                         
  -2   3   1      16440.23      17679.33        88.68 o                         
  -1   3   1       4143.65       4183.87        21.28 o                         
   0   3   1       3921.16       3866.71        20.96 o                         
   1   3   1       8359.40       8866.65        43.07 o                         
   2   3   1      10813.03      10704.53        54.72 o                         
   3   3   1         37.32         26.97         2.56 o                         
   4   3   1      20969.34      22028.04       126.42 o                         
   5   3   1         74.26         74.04         4.68 o                         
   6   3   1         36.64         31.34         6.11 o                         
   7   3   1        399.65        424.41        13.82 o                         
   8   3   1       1986.94       1929.70        27.77 o                         
   9   3   1         97.76        100.88        14.53 o                         
  10   3   1        464.26        479.04        23.99 o                         
  11   3   1        459.03        498.63        33.82 o                         
 -12   4   1          9.53        -18.84        31.13 o                         
 -11   4   1         27.45         39.15        24.62 o                         
 -10   4   1        597.94        591.88        28.50 o                         
  -9   4   1        520.21        550.53        20.62 o                         
  -8   4   1        105.17        106.23        10.22 o                         
  -7   4   1       3217.59       3093.33        28.53 o                         
  -6   4   1       1072.53       1047.39        14.98 o                         
  -5   4   1        837.90        810.15        11.79 o                         
  -4   4   1       2063.11       2196.36        15.44 o                         
  -3   4   1         75.29         34.78         2.33 o                         
  -2   4   1       3822.27       3677.58        20.01 o                         
  -1   4   1        502.98        444.19         4.59 o                         
   0   4   1        487.00        477.51         4.43 o                         
   1   4   1      11708.19      12369.88        62.41 o                         
   2   4   1       2058.42       2051.14        12.98 o                         
   3   4   1        485.74        396.02         5.91 o                         
   4   4   1       4924.32       4767.67        33.51 o                         
   5   4   1       2210.11       2124.43        22.30 o                         
   6   4   1        524.62        547.21        15.17 o                         
   7   4   1       3972.22       4022.57        40.32 o                         
   8   4   1        534.46        511.90        18.32 o                         
   9   4   1        576.71        587.04        24.88 o                         
  10   4   1        761.24        745.26        29.09 o                         
  11   4   1        442.16        479.84        33.36 o                         
 -12   5   1        569.79        561.41        38.95 o                         
 -11   5   1       1810.17       1934.52        50.42 o                         
 -10   5   1        393.89        362.79        21.28 o                         
  -9   5   1       1120.59       1181.12        32.13 o                         
  -8   5   1         31.72         22.89         9.57 o                         
  -7   5   1       1544.66       1538.34        19.41 o                         
  -6   5   1       5159.04       5201.26        39.69 o                         
  -5   5   1       5566.42       5419.22        39.53 o                         
  -4   5   1        590.88        469.30         7.76 o                         
  -3   5   1       4694.55       4887.06        27.02 o                         
  -2   5   1        492.01        527.94         5.83 o                         
  -1   5   1        275.48        256.44         3.75 o                         
   0   5   1      18322.28      19274.81        94.23 o                         
   1   5   1      32068.59      34399.31       162.62 o                         
   2   5   1       6035.62       6280.74        32.21 o                         
   3   5   1       9763.46       9989.86        52.64 o                         
   4   5   1       3485.78       3482.83        25.11 o                         
   5   5   1       4125.13       3830.94        46.97 o                         
   6   5   1         19.45         19.57         7.77 o                         
   7   5   1        867.82        883.25        19.93 o                         
   8   5   1         20.20         23.93        11.01 o                         
   9   5   1         93.52         77.73        14.77 o                         
  10   5   1        183.73        223.16        29.63 o                         
  11   5   1       1241.03       1207.61        67.21 o                         
 -11   6   1         15.75         14.93        23.69 o                         
 -10   6   1         49.10         23.69        18.52 o                         
  -9   6   1        644.18        640.27        24.56 o                         
  -8   6   1        300.33        263.36        12.89 o                         
  -7   6   1        215.06        188.20         8.69 o                         
  -6   6   1        140.84        127.01         6.93 o                         
  -5   6   1         46.36         58.00         5.20 o                         
  -4   6   1       2032.26       1932.77        22.31 o                         
  -3   6   1       1903.45       2026.39        14.85 o                         
  -2   6   1       3015.11       3083.00        18.06 o                         
  -1   6   1       5432.52       5338.65        30.66 o                         
   0   6   1         82.24         85.49         2.67 o                         
   1   6   1       5089.01       5282.54        27.53 o                         
   2   6   1       5098.79       5281.21        27.90 o                         
   3   6   1       5085.14       5095.77        30.65 o                         
   4   6   1       2121.37       1997.97        18.96 o                         
   5   6   1       4353.08       4104.25        38.04 o                         
   6   6   1       1869.00       1970.12        28.51 o                         
   7   6   1        708.00        600.84        18.16 o                         
   8   6   1        174.05        176.46        13.26 o                         
   9   6   1         53.76         44.21        14.92 o                         
  10   6   1        225.67        209.63        20.29 o                         
  11   6   1        496.18        492.45        34.19 o                         
 -11   7   1        124.19        107.08        26.32 o                         
 -10   7   1          3.23        -12.14        18.03 o                         
  -9   7   1       1671.17       1705.69        34.55 o                         
  -8   7   1         13.80         15.85        11.16 o                         
  -7   7   1       3827.65       3804.04        33.23 o                         
  -6   7   1        279.37        246.39         8.56 o                         
  -5   7   1       6372.34       6463.01        46.64 o                         
  -4   7   1        329.34        293.52         7.57 o                         
  -3   7   1      16385.20      17075.76        97.65 o                         
  -2   7   1       3990.87       4166.35        23.58 o                         
  -1   7   1       3199.66       3291.62        20.41 o                         
   0   7   1       2511.14       2644.10        16.19 o                         
   1   7   1      22449.13      24464.16       117.25 o                         
   2   7   1        540.96        496.67         6.09 o                         
   3   7   1      15461.16      15114.99       109.53 o                         
   4   7   1         57.57         49.06         5.68 o                         
   5   7   1       1764.86       1768.49        22.26 o                         
   6   7   1        154.23        109.02        10.36 o                         
   7   7   1        340.24        361.70        13.75 o                         
   8   7   1         62.72         72.11        12.01 o                         
   9   7   1       2454.14       2504.10        40.43 o                         
  10   7   1          1.01         25.97        20.17 o                         
  11   7   1        339.41        301.06        33.65 o                         
 -11   8   1          9.63         12.27        28.02 o                         
 -10   8   1         95.16        117.05        21.03 o                         
  -9   8   1        137.07        156.11        17.27 o                         
  -8   8   1         16.12         17.54        12.32 o                         
  -7   8   1        787.80        811.13        16.97 o                         
  -6   8   1       1377.72       1270.13        17.66 o                         
  -5   8   1         19.79         15.57         5.27 o                         
  -4   8   1        106.07         56.88         4.91 o                         
  -3   8   1         12.66         15.61         3.89 o                         
  -2   8   1       1528.84       1472.59        11.32 o                         
  -1   8   1        593.53        705.75         8.24 o                         
   0   8   1        143.98        134.25         3.79 o                         
   1   8   1        710.91        674.57         7.00 o                         
   2   8   1       2144.08       1950.56        13.82 o                         
   3   8   1        483.73        448.26         8.19 o                         
   4   8   1       1858.74       1764.62        19.23 o                         
   5   8   1         76.87         53.87         8.08 o                         
   6   8   1       4072.25       4136.04        40.91 o                         
   7   8   1        304.05        258.88        12.82 o                         
   8   8   1       1534.48       1598.95        29.69 o                         
   9   8   1        453.83        425.28        21.61 o                         
  10   8   1         80.73        102.47        21.33 o                         
  11   8   1          3.57        -31.32        31.32 o                         
 -11   9   1        870.41        869.18        37.76 o                         
 -10   9   1        214.60        207.98        22.18 o                         
  -9   9   1        627.66        638.07        25.04 o                         
  -8   9   1          3.26          2.03        12.76 o                         
  -7   9   1       3524.79       3592.58        39.26 o                         
  -6   9   1        283.73        229.31         8.82 o                         
  -5   9   1      14832.16      15420.84       102.26 o                         
  -4   9   1          6.99          3.76         5.06 o                         
  -3   9   1       4079.97       3878.23        26.93 o                         
  -2   9   1        166.70        161.47         4.73 o                         
  -1   9   1       5352.30       5284.17        33.58 o                         
   0   9   1        735.01        834.40         8.45 o                         
   1   9   1      17051.88      17802.90       127.08 o                         
   2   9   1          2.21          2.99         3.59 o                         
   3   9   1       1827.59       1739.84        18.33 o                         
   4   9   1          8.51         -2.37         5.80 o                         
   5   9   1       4561.67       4603.34        47.81 o                         
   6   9   1       2951.25       2806.10        32.64 o                         
   7   9   1         71.28         75.19        11.28 o                         
   8   9   1         29.78         49.19        13.89 o                         
   9   9   1        370.82        328.74        20.61 o                         
  10   9   1         27.59         -0.44        23.35 o                         
  11   9   1        933.82        997.05        46.12 o                         
 -11  10   1        136.50        150.12        29.17 o                         
 -10  10   1       1559.71       1612.84        43.90 o                         
  -9  10   1          0.20         -1.76        17.03 o                         
  -8  10   1        612.93        590.31        22.76 o                         
  -7  10   1          3.88         18.32        10.84 o                         
  -6  10   1       1114.89       1048.15        16.80 o                         
  -5  10   1         51.97         40.52         6.89 o                         
  -4  10   1         21.49         13.03         5.72 o                         
  -3  10   1        259.62        261.34         8.39 o                         
  -2  10   1       1060.97        936.31        12.22 o                         
  -1  10   1        724.88        727.11        11.83 o                         
   0  10   1         19.88         22.65         3.58 o                         
   1  10   1        204.13        187.23         6.15 o                         
   2  10   1        434.24        473.58         9.83 o                         
   3  10   1          4.32          9.20         4.53 o                         
   4  10   1       9792.40       9869.55        70.64 o                         
   5  10   1        594.77        575.67        16.84 o                         
   6  10   1       4012.18       3982.59        41.27 o                         
   7  10   1        315.17        315.54        14.37 o                         
   8  10   1         70.54         42.48        14.81 o                         
   9  10   1        301.55        278.62        21.30 o                         
  10  10   1        497.45        557.60        27.79 o                         
  11  10   1         84.67         45.28        37.19 o                         
 -11  11   1        436.92        461.26        37.75 o                         
 -10  11   1         17.27         -8.92        21.51 o                         
  -9  11   1        273.52        297.01        22.83 o                         
  -8  11   1       1362.80       1425.70        33.30 o                         
  -7  11   1       4088.85       4011.33        43.66 o                         
  -6  11   1       2205.15       2074.58        23.92 o                         
  -5  11   1       9161.29       9096.27        62.81 o                         
  -4  11   1        611.85        575.86        12.80 o                         
  -3  11   1       5643.69       5678.30        39.57 o                         
  -2  11   1       4999.90       5107.68        35.74 o                         
  -1  11   1         94.23         77.22         5.52 o                         
   0  11   1        773.81        762.07        10.19 o                         
   1  11   1       7890.38       8048.08        51.79 o                         
   2  11   1       4837.86       4904.31        34.53 o                         
   3  11   1       2451.53       2375.18        21.27 o                         
   4  11   1        508.91        531.53        11.33 o                         
   5  11   1       1186.45       1112.31        22.33 o                         
   6  11   1         82.97         81.79        11.62 o                         
   7  11   1        188.75        179.78        13.06 o                         
   8  11   1        372.53        397.08        19.22 o                         
   9  11   1        319.32        353.46        24.33 o                         
  10  11   1        159.46        118.12        23.33 o                         
 -11  12   1          9.96        -31.70        31.70 o                         
 -10  12   1         89.92         82.86        26.59 o                         
  -9  12   1          4.89        -18.08        19.54 o                         
  -8  12   1        563.67        560.80        26.55 o                         
  -7  12   1        100.55         92.91        13.14 o                         
  -6  12   1       1261.13       1301.92        23.04 o                         
  -5  12   1        261.68        207.87         9.22 o                         
  -4  12   1        854.48        854.62        14.65 o                         
  -3  12   1        542.28        533.32        15.28 o                         
  -2  12   1         72.41         52.33         6.46 o                         
  -1  12   1        292.65        294.24        13.62 o                         
   0  12   1         14.61          4.58         4.27 o                         
   1  12   1       1073.43       1073.60        13.69 o                         
   2  12   1        576.66        541.35        10.73 o                         
   3  12   1       2552.21       2478.52        23.47 o                         
   4  12   1        112.11         97.36         7.08 o                         
   5  12   1        137.00        123.19        11.47 o                         
   6  12   1       2135.23       2212.01        30.86 o                         
   7  12   1        765.17        750.68        23.79 o                         
   8  12   1       1840.01       1873.17        36.56 o                         
   9  12   1         98.03         88.02        21.70 o                         
  10  12   1         93.33         97.75        25.95 o                         
 -10  13   1        787.79        785.54        37.48 o                         
  -9  13   1        320.02        334.52        24.88 o                         
  -8  13   1        588.92        576.27        26.19 o                         
  -7  13   1       1866.21       1827.78        31.28 o                         
  -6  13   1       2063.66       2114.24        29.86 o                         
  -5  13   1       1284.42       1208.08        20.18 o                         
  -4  13   1       3619.57       3578.06        32.90 o                         
  -3  13   1       4938.34       4962.10        46.19 o                         
  -2  13   1       6075.95       6022.28        52.88 o                         
  -1  13   1        125.74        134.05         7.34 o                         
   0  13   1       3008.02       2897.96        25.16 o                         
   1  13   1       1393.11       1438.86        16.48 o                         
   2  13   1       6244.67       6341.25        47.92 o                         
   3  13   1      10381.91      10743.64        74.38 o                         
   4  13   1       2715.99       2709.35        26.56 o                         
   5  13   1        269.11        229.66        13.80 o                         
   6  13   1        643.04        677.65        21.38 o                         
   7  13   1         41.30         37.96        13.22 o                         
   8  13   1         59.05         40.30        17.63 o                         
   9  13   1       1030.59       1100.20        38.30 o                         
  10  13   1        103.85         94.77        27.75 o                         
 -10  14   1         76.84         84.54        27.24 o                         
  -9  14   1        583.76        567.50        37.23 o                         
  -8  14   1        244.54        206.21        20.70 o                         
  -7  14   1          4.38        -11.16        14.59 o                         
  -6  14   1         12.45         -9.01        11.09 o                         
  -5  14   1         45.23         41.68         9.43 o                         
  -4  14   1       1171.89       1107.06        16.80 o                         
  -3  14   1         66.19         56.38         9.49 o                         
  -2  14   1         56.74         50.72         8.56 o                         
  -1  14   1       2363.97       2243.22        24.22 o                         
   0  14   1       1467.44       1415.91        19.09 o                         
   1  14   1        495.43        513.53        11.49 o                         
   2  14   1         55.22         54.53         8.38 o                         
   3  14   1        261.30        267.09         9.56 o                         
   4  14   1        635.17        638.15        16.99 o                         
   5  14   1       3785.27       3823.52        44.31 o                         
   6  14   1        265.86        263.75        15.13 o                         
   7  14   1         96.22         93.50        15.61 o                         
   8  14   1        196.84        180.19        20.31 o                         
   9  14   1        654.17        665.17        39.61 o                         
  10  14   1        214.88        182.03        32.54 o                         
 -10  15   1        531.59        581.07        42.33 o                         
  -9  15   1        157.51        150.67        26.09 o                         
  -8  15   1        442.15        398.43        24.44 o                         
  -7  15   1        800.26        785.35        30.58 o                         
  -6  15   1       5223.34       5291.08        51.57 o                         
  -5  15   1        648.50        693.08        19.14 o                         
  -4  15   1       4799.40       4703.13        49.41 o                         
  -3  15   1         48.98         38.09         9.05 o                         
  -2  15   1       1285.70       1195.39        20.42 o                         
  -1  15   1        552.99        555.64        14.65 o                         
   0  15   1       6238.31       6217.73        49.26 o                         
   1  15   1       4130.62       4181.97        34.73 o                         
   2  15   1       5218.51       5262.14        40.82 o                         
   3  15   1       1657.73       1613.61        19.97 o                         
   4  15   1       1251.15       1235.16        23.79 o                         
   5  15   1        862.52        844.42        24.70 o                         
   6  15   1       1200.35       1213.31        27.65 o                         
   7  15   1         59.28         35.92        14.50 o                         
   8  15   1        191.47        137.12        24.48 o                         
   9  15   1        197.66        183.93        25.44 o                         
  10  15   1        444.49        349.46        36.31 o                         
 -10  16   1        571.98        513.67        47.45 o                         
  -9  16   1        331.54        362.09        31.58 o                         
  -8  16   1          0.39         40.70        21.11 o                         
  -7  16   1        395.38        477.95        29.78 o                         
  -6  16   1          9.77         16.74        13.81 o                         
  -5  16   1         22.75         28.29        11.42 o                         
  -4  16   1          4.77         -1.63         9.95 o                         
  -3  16   1        558.57        532.06        23.24 o                         
  -2  16   1       1677.41       1663.36        24.66 o                         
  -1  16   1         21.99         27.99         7.94 o                         
   0  16   1          0.61          4.77         7.13 o                         
   1  16   1         22.98         10.60         6.28 o                         
   2  16   1       5277.35       5174.85        40.54 o                         
   3  16   1        256.50        255.96        11.16 o                         
   4  16   1        121.51        122.41        12.13 o                         
   5  16   1       2423.03       2462.60        36.82 o                         
   6  16   1         37.47         38.08        15.28 o                         
   7  16   1       1500.28       1523.33        43.66 o                         
   8  16   1         15.73         16.40        23.22 o                         
   9  16   1        963.18       1031.22        42.60 o                         
  -9  17   1        553.03        616.77        54.66 o                         
  -8  17   1       1909.33       2011.82        51.07 o                         
  -7  17   1         12.96         37.38        19.13 o                         
  -6  17   1       2023.50       1981.85        36.85 o                         
  -5  17   1        500.63        464.09        24.66 o                         
  -4  17   1       2820.52       2789.38        37.44 o                         
  -3  17   1         27.07         17.82        10.90 o                         
  -2  17   1       2597.82       2616.22        32.51 o                         
  -1  17   1        620.29        589.76        18.04 o                         
   0  17   1        877.94        854.74        16.83 o                         
   1  17   1         24.82         26.15         6.84 o                         
   2  17   1       2368.29       2379.68        31.70 o                         
   3  17   1        226.46        205.88        11.72 o                         
   4  17   1       4716.55       4704.88        52.98 o                         
   5  17   1          1.04         26.17        14.73 o                         
   6  17   1        277.67        270.12        22.19 o                         
   7  17   1         61.05         56.51        22.18 o                         
   8  17   1        647.38        698.89        35.80 o                         
   9  17   1          7.96          6.87        29.00 o                         
  -9  18   1          7.94          4.92        27.16 o                         
  -8  18   1        384.67        375.92        29.53 o                         
  -7  18   1        642.93        648.31        30.20 o                         
  -6  18   1        303.42        264.84        19.65 o                         
  -5  18   1          1.33         17.47        13.48 o                         
  -4  18   1        598.76        568.97        23.68 o                         
  -3  18   1        135.63        133.37        12.63 o                         
  -2  18   1         18.93         19.68         9.89 o                         
  -1  18   1        216.08        200.92        12.07 o                         
   0  18   1        220.84        220.11        12.01 o                         
   1  18   1        610.04        614.28        18.41 o                         
   2  18   1         13.38         18.14        11.28 o                         
   3  18   1       1206.07       1179.58        27.37 o                         
   4  18   1        506.70        477.75        18.89 o                         
   5  18   1       2646.34       2729.52        55.62 o                         
   6  18   1         56.39         50.93        18.05 o                         
   7  18   1        628.84        617.11        30.82 o                         
   8  18   1          9.24         14.14        24.46 o                         
   9  18   1        169.99        162.22        32.31 o                         
  -9  19   1         22.92         37.53        29.92 o                         
  -8  19   1        824.43        849.73        49.37 o                         
  -7  19   1        306.28        302.10        27.32 o                         
  -6  19   1       3550.03       3742.20        55.63 o                         
  -5  19   1        861.28        812.40        28.63 o                         
  -4  19   1       1707.02       1736.37        31.17 o                         
  -3  19   1         62.91         75.44        12.78 o                         
  -2  19   1        412.20        426.51        19.22 o                         
  -1  19   1       3226.47       3265.26        37.95 o                         
   0  19   1       2411.99       2480.86        34.32 o                         
   1  19   1        786.67        793.00        27.43 o                         
   2  19   1       2504.51       2497.50        33.80 o                         
   3  19   1         17.28         20.38        12.69 o                         
   4  19   1        824.73        804.10        29.02 o                         
   5  19   1        715.60        726.03        28.45 o                         
   6  19   1        496.33        469.14        27.14 o                         
   7  19   1        629.64        625.77        32.09 o                         
   8  19   1         69.32         74.78        27.75 o                         
  -8  20   1         41.42        -18.68        27.19 o                         
  -7  20   1          4.18         -3.10        27.47 o                         
  -6  20   1         94.20         67.92        28.68 o                         
  -5  20   1          9.92          8.29        16.41 o                         
  -4  20   1         91.80         91.66        15.09 o                         
  -3  20   1         11.70         -2.41        12.24 o                         
  -2  20   1       1204.86       1169.95        26.45 o                         
  -1  20   1        560.47        553.56        20.73 o                         
   0  20   1          7.71         -8.38        12.91 o                         
   1  20   1         99.44         77.23        13.70 o                         
   2  20   1        180.43        182.19        16.71 o                         
   3  20   1        441.98        428.13        26.95 o                         
   4  20   1        197.69        161.07        19.32 o                         
   5  20   1       2273.94       2459.27        51.19 o                         
   6  20   1         25.31         18.54        20.93 o                         
   7  20   1         24.63         10.43        35.57 o                         
   8  20   1        427.42        429.97        32.93 o                         
  -8  21   1         73.16        114.37        30.59 o                         
  -7  21   1       1045.41       1061.57        46.50 o                         
  -6  21   1       2082.94       2107.64        51.02 o                         
  -5  21   1        270.76        314.69        21.79 o                         
  -4  21   1       1567.35       1611.34        34.43 o                         
  -3  21   1       2131.83       2157.55        35.70 o                         
  -2  21   1        690.28        682.77        27.49 o                         
  -1  21   1       1337.59       1367.08        37.24 o                         
   0  21   1        611.95        579.72        23.16 o                         
   1  21   1         70.23         88.10        17.01 o                         
   2  21   1        737.73        728.82        28.47 o                         
   3  21   1       3122.08       3303.53        54.00 o                         
   4  21   1       1043.39       1119.32        41.66 o                         
   5  21   1        432.02        411.99        27.15 o                         
   6  21   1         97.91        101.13        23.04 o                         
   7  21   1        302.32        246.49        30.61 o                         
   8  21   1         21.92         27.03        42.73 o                         
  -7  22   1        860.24        835.55        42.52 o                         
  -6  22   1         45.15         30.56        27.48 o                         
  -5  22   1        153.34        125.19        22.21 o                         
  -4  22   1       1017.59        932.28        53.48 o                         
  -3  22   1        378.77        360.49        21.34 o                         
  -2  22   1        171.09        206.06        17.89 o                         
  -1  22   1         11.83          5.64        14.74 o                         
   0  22   1         51.61         52.07        18.53 o                         
   1  22   1         39.08         23.30        15.97 o                         
   2  22   1        912.47        921.10        46.56 o                         
   3  22   1        240.82        241.69        22.69 o                         
   4  22   1         29.84         17.72        20.90 o                         
   5  22   1         19.62          3.74        23.37 o                         
   6  22   1        902.31        919.08        38.99 o                         
   7  22   1        124.02        136.00        28.59 o                         
  -7  23   1        987.56       1044.30        61.65 o                         
  -6  23   1         32.43         12.59        30.24 o                         
  -5  23   1       1375.60       1394.06        51.73 o                         
  -4  23   1         68.67         83.72        20.31 o                         
  -3  23   1       1352.92       1404.09        38.11 o                         
  -2  23   1        776.12        841.34        36.28 o                         
  -1  23   1       1058.81        985.44        38.25 o                         
   0  23   1        167.98        181.81        18.51 o                         
   1  23   1        892.46        916.87        33.84 o                         
   2  23   1       1156.19       1232.67        36.04 o                         
   3  23   1       1145.06       1203.33        42.33 o                         
   4  23   1        651.05        614.61        30.36 o                         
   5  23   1        244.73        172.20        26.27 o                         
   6  23   1        158.37        113.16        29.38 o                         
  -6  24   1         30.33         48.15        29.87 o                         
  -5  24   1          4.54        -25.68        25.68 o                         
  -4  24   1         25.72         68.20        23.57 o                         
  -3  24   1         96.39         81.78        22.66 o                         
  -2  24   1        573.41        582.98        34.01 o                         
  -1  24   1        146.86        128.33        22.17 o                         
   0  24   1         53.86         65.61        19.56 o                         
   1  24   1        310.10        275.63        21.85 o                         
   2  24   1         87.33         82.27        21.77 o                         
   3  24   1         10.11          9.74        22.22 o                         
   4  24   1        977.14       1028.35        60.34 o                         
   5  24   1        164.18        130.92        28.33 o                         
   6  24   1        524.65        489.95        50.21 o                         
  -5  25   1       2214.40       2432.15       147.50 o                         
  -4  25   1        110.13        113.91        26.82 o                         
  -3  25   1        241.67        271.58        30.60 o                         
  -2  25   1        139.68        154.39        28.05 o                         
  -1  25   1        990.42        991.06        39.31 o                         
   0  25   1         44.77          4.68        22.09 o                         
   1  25   1       1015.31       1152.94        49.85 o                         
   2  25   1          1.77        -11.16        21.28 o                         
   3  25   1        534.38        534.62        31.59 o                         
   4  25   1          4.33        -15.72        27.70 o                         
   5  25   1       1217.90       1216.08        56.07 o                         
  -5  26   1        127.77        115.49        36.04 o                         
  -4  26   1         43.00         12.11        31.97 o                         
  -3  26   1          9.12         26.78        24.47 o                         
  -2  26   1         94.08         59.58        23.76 o                         
  -1  26   1         17.08          3.33        21.37 o                         
   0  26   1          9.67        -10.19        20.90 o                         
   1  26   1        586.27        471.71        30.80 o                         
   2  26   1        342.18        368.37        55.92 o                         
   3  26   1         25.99         43.25        25.15 o                         
   4  26   1        480.48        446.68        33.34 o                         
  -3  27   1        928.85        899.73        57.51 o                         
  -2  27   1        325.93        365.35        51.32 o                         
  -1  27   1        482.80        440.93        30.23 o                         
   0  27   1        210.09        202.99        28.52 o                         
   1  27   1        730.67        749.43        34.91 o                         
   2  27   1        170.01        145.13        27.12 o                         
   3  27   1       1474.98       1575.43        59.68 o                         
  -2  28   1         29.52        -29.38        29.38 o                         
  -1  28   1        391.86        367.08        31.25 o                         
   0  28   1         19.03          3.74        26.56 o                         
   1  28   1          2.76         52.03        28.51 o                         
   2  28   1        122.64         70.76        63.12 o                         
 -12   0   2       1874.16       1913.59       109.29 o                         
 -10   0   2       4604.74       4896.47       109.13 o                         
  -8   0   2         98.73        115.19        17.39 o                         
  -6   0   2       3413.80       3416.50        44.19 o                         
  -4   0   2      10633.65      10169.87        79.28 o                         
  -2   0   2       8185.73       8395.84        61.28 o                         
   0   0   2      15453.51      16479.70       110.55 o                         
   2   0   2        926.88       1054.37        10.42 o                         
   4   0   2        290.33        239.35         8.82 o                         
   6   0   2       3004.64       2900.20        35.28 o                         
   8   0   2         43.21         35.78        14.41 o                         
  10   0   2        120.36         89.99        26.64 o                         
 -12   1   2        140.78        113.05        30.00 o                         
 -11   1   2         93.94         83.24        22.63 o                         
 -10   1   2        384.60        408.13        24.20 o                         
  -9   1   2        114.92        113.46        13.28 o                         
  -8   1   2        130.31        129.10        10.93 o                         
  -7   1   2       3017.95       2948.20        28.26 o                         
  -6   1   2       2084.04       1960.31        20.24 o                         
  -5   1   2        264.35        246.45         6.46 o                         
  -4   1   2       3040.31       3014.13        19.41 o                         
  -3   1   2       3023.61       3117.08        17.78 o                         
  -2   1   2       1643.84       1676.07        10.43 o                         
  -1   1   2      23992.93      25438.55       122.87 o                         
   0   1   2        134.63        126.40         2.33 o                         
   1   1   2      11937.65      12844.65        61.57 o                         
   2   1   2         80.80         75.63         2.29 o                         
   3   1   2       1836.73       1770.24        11.58 o                         
   4   1   2        120.63        114.68         4.18 o                         
   5   1   2       2559.80       2316.62        19.56 o                         
   6   1   2          4.72         12.78         6.50 o                         
   7   1   2       2232.80       2249.69        23.55 o                         
   8   1   2        328.00        330.24        14.24 o                         
   9   1   2       2589.23       2720.31        40.60 o                         
  10   1   2          4.93         16.04        18.48 o                         
  11   1   2        669.02        632.67        39.97 o                         
 -12   2   2       1285.37       1302.07        55.18 o                         
 -11   2   2         31.76         -1.37        23.78 o                         
 -10   2   2       2569.10       2660.36        46.16 o                         
  -9   2   2        199.75        188.39        14.92 o                         
  -8   2   2       1742.88       1767.92        24.27 o                         
  -7   2   2       2953.26       2903.33        26.97 o                         
  -6   2   2        609.67        594.29        10.75 o                         
  -5   2   2         39.26         46.54         4.27 o                         
  -4   2   2       9817.45      10130.70        57.52 o                         
  -3   2   2       2412.53       2320.24        15.51 o                         
  -2   2   2      46351.24      47972.17       300.25 o                         
  -1   2   2         84.27         66.71         2.18 o                         
   0   2   2        749.33        788.98         5.56 o                         
   1   2   2      11097.61      11836.76        59.56 o                         
   2   2   2       1298.41       1341.90         8.82 o                         
   3   2   2         77.76         37.49         2.50 o                         
   4   2   2        307.46        225.36         5.89 o                         
   5   2   2        402.88        425.12        10.48 o                         
   6   2   2       1361.17       1285.17        17.23 o                         
   7   2   2         49.86         53.15         8.28 o                         
   8   2   2         60.26         73.16        11.50 o                         
   9   2   2         30.17         19.70        16.59 o                         
  10   2   2        126.25        106.47        20.48 o                         
  11   2   2         16.97          4.30        34.12 o                         
 -12   3   2         21.48         66.41        28.35 o                         
 -11   3   2        221.79        261.49        28.30 o                         
 -10   3   2         21.31         32.15        16.71 o                         
  -9   3   2        538.27        556.38        20.26 o                         
  -8   3   2        735.01        743.81        20.78 o                         
  -7   3   2        540.14        502.52        13.27 o                         
  -6   3   2         30.29         32.77         5.25 o                         
  -5   3   2         45.47         34.40         4.54 o                         
  -4   3   2       1379.45       1538.90        14.04 o                         
  -3   3   2        220.64        152.27         4.14 o                         
  -2   3   2       1914.15       1769.04        11.20 o                         
  -1   3   2       4953.10       5124.18        26.24 o                         
   0   3   2       1798.47       1794.04        10.38 o                         
   1   3   2      39305.38      41515.92       195.62 o                         
   2   3   2       1170.49       1217.14         8.42 o                         
   3   3   2       3163.43       3105.91        18.83 o                         
   4   3   2       2166.37       2332.78        18.99 o                         
   5   3   2        105.40         92.63         5.45 o                         
   6   3   2       1281.09       1232.19        20.98 o                         
   7   3   2       5774.87       5824.28        55.82 o                         
   8   3   2       2747.25       2674.21        33.30 o                         
   9   3   2       2997.22       3095.71        42.51 o                         
  10   3   2        243.66        225.13        22.29 o                         
  11   3   2        120.40        148.39        30.98 o                         
 -12   4   2        703.00        628.86        37.53 o                         
 -11   4   2       2498.06       2549.12        54.47 o                         
 -10   4   2       1454.83       1475.60        38.17 o                         
  -9   4   2        351.47        316.46        20.53 o                         
  -8   4   2        681.85        671.21        18.56 o                         
  -7   4   2       1626.11       1612.97        21.03 o                         
  -6   4   2       1802.48       1820.50        19.43 o                         
  -5   4   2       7616.92       7549.48        52.84 o                         
  -4   4   2       7505.93       7453.76        49.89 o                         
  -3   4   2        605.18        544.80         6.36 o                         
  -2   4   2      10641.18      10440.76        52.10 o                         
  -1   4   2       6488.39       6744.97        34.11 o                         
   0   4   2      13188.64      14692.92        70.60 o                         
   1   4   2        991.45        865.07         6.64 o                         
   2   4   2       2542.24       2677.96        15.44 o                         
   3   4   2        155.02        149.22         4.08 o                         
   4   4   2       1465.29       1343.11        14.19 o                         
   5   4   2       1234.64       1168.13        16.78 o                         
   6   4   2        102.20        118.22         9.04 o                         
   7   4   2        236.85        220.38        11.97 o                         
   8   4   2         77.33         78.07        12.26 o                         
   9   4   2        130.71        134.41        16.80 o                         
  10   4   2        178.83        156.13        22.04 o                         
  11   4   2          2.02        -17.78        31.32 o                         
 -12   5   2          1.95         -7.10        32.93 o                         
 -11   5   2        101.44        123.02        25.98 o                         
 -10   5   2          0.45         24.10        19.06 o                         
  -9   5   2         89.11        110.15        14.95 o                         
  -8   5   2        175.20        169.68        12.80 o                         
  -7   5   2       1694.29       1700.53        23.43 o                         
  -6   5   2        472.49        460.56        11.71 o                         
  -5   5   2        581.09        574.20         9.80 o                         
  -4   5   2        943.82       1047.08        12.12 o                         
  -3   5   2        745.10        846.81         7.77 o                         
  -2   5   2       3076.77       2989.57        18.15 o                         
  -1   5   2       5912.45       5681.24        29.55 o                         
   0   5   2       5836.81       5614.43        28.76 o                         
   1   5   2        223.65        322.19         3.99 o                         
   2   5   2        621.49        591.79         5.95 o                         
   3   5   2       1274.32       1311.55        12.00 o                         
   4   5   2       6347.02       6395.57        45.41 o                         
   5   5   2       1623.85       1576.42        20.67 o                         
   6   5   2       4992.64       4929.42        45.25 o                         
   7   5   2       3745.10       3666.65        38.92 o                         
   8   5   2       1576.02       1581.55        27.98 o                         
   9   5   2       2518.60       2453.57        39.35 o                         
  10   5   2        561.49        559.60        28.25 o                         
  11   5   2         43.48         56.66        34.88 o                         
 -11   6   2       1080.40       1078.48        44.90 o                         
 -10   6   2       1424.32       1467.62        38.46 o                         
  -9   6   2       1848.17       1864.65        37.17 o                         
  -8   6   2         22.25         20.00        10.91 o                         
  -7   6   2        659.64        689.11        18.30 o                         
  -6   6   2       1012.00        971.97        15.03 o                         
  -5   6   2       1846.85       1678.46        16.66 o                         
  -4   6   2         21.24         21.65         3.86 o                         
  -3   6   2      16836.02      17630.75       127.24 o                         
  -2   6   2       1592.42       1610.52        11.46 o                         
  -1   6   2      10984.89      11469.12        56.99 o                         
   0   6   2        249.96        376.03         4.93 o                         
   1   6   2       5375.59       5714.84        31.37 o                         
   2   6   2          8.79          9.56         2.43 o                         
   3   6   2       2187.50       2183.71        20.91 o                         
   4   6   2         15.69         15.16         5.10 o                         
   5   6   2       3105.05       3061.55        35.60 o                         
   6   6   2       3240.12       3101.52        33.29 o                         
   7   6   2         34.40         29.70        10.21 o                         
   8   6   2        170.21        152.55        13.55 o                         
   9   6   2          2.61         -2.94        15.07 o                         
  10   6   2        390.61        397.95        29.79 o                         
  11   6   2        122.81        134.70        33.79 o                         
 -11   7   2         17.28         16.82        24.58 o                         
 -10   7   2        369.82        421.52        23.60 o                         
  -9   7   2         35.24         27.96        15.34 o                         
  -8   7   2       1642.49       1620.55        27.29 o                         
  -7   7   2        441.15        385.03        16.19 o                         
  -6   7   2        406.43        369.02         9.91 o                         
  -5   7   2        350.11        334.50         9.78 o                         
  -4   7   2       4375.05       4467.60        31.84 o                         
  -3   7   2        649.61        666.79         9.17 o                         
  -2   7   2       1679.90       1655.82        12.05 o                         
  -1   7   2       1148.45       1081.95         8.99 o                         
   0   7   2      10358.73      10705.14        64.99 o                         
   1   7   2       1526.78       1753.22        12.60 o                         
   2   7   2       8506.73       8526.42        44.56 o                         
   3   7   2         32.45         41.99         4.50 o                         
   4   7   2        219.52        197.92         9.07 o                         
   5   7   2        263.82        241.71        10.65 o                         
   6   7   2       5369.07       5221.61        48.21 o                         
   7   7   2          5.90         -4.77        10.45 o                         
   8   7   2       4990.39       5195.31        52.84 o                         
   9   7   2        478.79        450.65        20.92 o                         
  10   7   2        343.47        374.71        28.49 o                         
  11   7   2         15.40         -8.77        35.10 o                         
 -11   8   2       1407.31       1456.44        57.28 o                         
 -10   8   2         71.19         46.74        20.93 o                         
  -9   8   2       2265.49       2260.23        38.20 o                         
  -8   8   2        242.02        212.98        15.03 o                         
  -7   8   2       2361.81       2390.17        27.74 o                         
  -6   8   2         15.57         12.17         6.33 o                         
  -5   8   2       3688.68       3750.83        28.80 o                         
  -4   8   2        337.94        326.86         8.40 o                         
  -3   8   2       4309.06       3952.97        28.14 o                         
  -2   8   2       1096.45       1103.49        10.48 o                         
  -1   8   2       7637.00       7599.66        49.70 o                         
   0   8   2       4888.13       4949.04        27.20 o                         
   1   8   2        459.72        426.69         6.93 o                         
   2   8   2          4.77          6.09         3.53 o                         
   3   8   2       1138.67       1061.15        11.35 o                         
   4   8   2        418.18        443.92        12.53 o                         
   5   8   2       4812.46       4846.82        44.18 o                         
   6   8   2         50.66         41.28         9.41 o                         
   7   8   2         48.60         55.38        11.46 o                         
   8   8   2         47.07         59.78        13.78 o                         
   9   8   2        113.71        119.24        18.12 o                         
  10   8   2         43.02         12.55        23.72 o                         
  11   8   2        453.95        433.47        41.18 o                         
 -11   9   2          2.90         23.69        26.69 o                         
 -10   9   2         10.95         30.13        20.77 o                         
  -9   9   2         83.48         66.68        17.54 o                         
  -8   9   2       1467.45       1479.31        29.95 o                         
  -7   9   2         59.04         51.07         8.68 o                         
  -6   9   2         16.68          8.21         6.78 o                         
  -5   9   2          3.02          5.50         5.42 o                         
  -4   9   2       1290.29       1257.46        14.43 o                         
  -3   9   2       1767.79       1784.89        16.03 o                         
  -2   9   2       9263.89       9450.66        71.97 o                         
  -1   9   2       3398.13       3396.46        28.12 o                         
   0   9   2       6013.65       5816.33        32.85 o                         
   1   9   2        254.84        269.04         6.66 o                         
   2   9   2        102.42         83.67         4.27 o                         
   3   9   2        282.21        295.16         9.81 o                         
   4   9   2        996.62        947.97        15.80 o                         
   5   9   2       2078.97       2069.41        26.03 o                         
   6   9   2       5025.41       4877.77        46.85 o                         
   7   9   2        558.92        509.25        18.82 o                         
   8   9   2       2417.29       2427.02        38.79 o                         
   9   9   2         33.08         17.63        18.68 o                         
  10   9   2       2294.33       2278.02        52.74 o                         
  11   9   2        710.12        615.81        52.55 o                         
 -11  10   2       3103.98       3367.66        65.68 o                         
 -10  10   2         48.54          5.37        22.90 o                         
  -9  10   2       2037.55       2137.04        43.24 o                         
  -8  10   2        428.13        419.64        18.47 o                         
  -7  10   2        491.64        487.55        16.76 o                         
  -6  10   2        363.07        336.46        10.94 o                         
  -5  10   2       5377.88       5464.09        39.55 o                         
  -4  10   2        680.97        707.60        11.88 o                         
  -3  10   2        691.05        599.86        10.30 o                         
  -2  10   2        872.72        844.25        11.77 o                         
  -1  10   2        473.88        391.35        10.00 o                         
   0  10   2       2249.32       2375.73        20.91 o                         
   1  10   2       2280.36       2190.77        20.25 o                         
   2  10   2        180.83        174.04         5.92 o                         
   3  10   2        987.86        930.65        13.98 o                         
   4  10   2        416.09        395.51        12.31 o                         
   5  10   2       8844.23       8990.64        70.88 o                         
   6  10   2        227.69        224.33        12.33 o                         
   7  10   2       1014.73       1003.59        24.11 o                         
   8  10   2         84.90         74.94        16.32 o                         
   9  10   2       1156.64       1161.55        37.34 o                         
  10  10   2         47.55         27.86        24.14 o                         
 -11  11   2          7.98        -28.70        28.70 o                         
 -10  11   2         38.66         91.35        23.86 o                         
  -9  11   2       1088.14       1179.76        34.45 o                         
  -8  11   2        383.87        397.20        18.55 o                         
  -7  11   2         25.71         15.98        10.07 o                         
  -6  11   2         15.44          7.74         8.36 o                         
  -5  11   2        279.69        273.67         9.24 o                         
  -4  11   2        168.44        145.31         7.67 o                         
  -3  11   2        402.78        326.02         9.98 o                         
  -2  11   2       1382.05       1397.35        16.59 o                         
  -1  11   2        587.17        566.71        12.18 o                         
   0  11   2      14988.09      15386.13        91.78 o                         
   1  11   2        332.86        328.12         8.62 o                         
   2  11   2        106.08        118.11         5.49 o                         
   3  11   2       1826.21       1772.57        18.38 o                         
   4  11   2        229.57        254.56        10.34 o                         
   5  11   2         86.98         91.73         9.37 o                         
   6  11   2       3115.32       3114.65        36.47 o                         
   7  11   2       1598.36       1668.87        30.10 o                         
   8  11   2       1725.90       1735.72        33.41 o                         
   9  11   2        391.12        353.59        23.49 o                         
  10  11   2       1768.48       1970.09        57.77 o                         
 -11  12   2       1040.58        990.14        46.02 o                         
 -10  12   2        446.12        439.85        29.32 o                         
  -9  12   2       1058.15       1122.80        42.03 o                         
  -8  12   2       2316.67       2365.17        43.16 o                         
  -7  12   2        256.51        258.13        16.01 o                         
  -6  12   2        879.37        880.34        19.66 o                         
  -5  12   2        955.70        911.14        16.72 o                         
  -4  12   2        400.04        416.56        11.32 o                         
  -3  12   2       6626.96       6432.42        73.54 o                         
  -2  12   2       5897.09       5878.27        74.26 o                         
  -1  12   2       1463.00       1389.13        19.36 o                         
   0  12   2         74.50         86.21         8.21 o                         
   1  12   2         33.41         27.99         4.85 o                         
   2  12   2        384.20        395.18         9.40 o                         
   3  12   2         32.08         29.09         5.98 o                         
   4  12   2       1567.44       1499.46        19.01 o                         
   5  12   2        163.98        159.84        10.98 o                         
   6  12   2         61.72         60.57        11.50 o                         
   7  12   2         81.01         74.92        13.99 o                         
   8  12   2        888.88        952.64        32.54 o                         
   9  12   2        164.41        163.72        24.24 o                         
  10  12   2         32.67         17.57        28.21 o                         
 -10  13   2        561.89        612.01        59.81 o                         
  -9  13   2        170.73        122.70        25.10 o                         
  -8  13   2        456.89        446.24        23.02 o                         
  -7  13   2        647.47        622.04        22.94 o                         
  -6  13   2        389.00        368.85        14.40 o                         
  -5  13   2       1657.57       1601.53        20.94 o                         
  -4  13   2        235.73        204.71         9.21 o                         
  -3  13   2       1035.95        967.12        19.67 o                         
  -2  13   2         18.35         17.90         7.15 o                         
  -1  13   2       2756.34       2726.04        27.85 o                         
   0  13   2       2832.06       2858.69        25.70 o                         
   1  13   2        466.42        476.13        10.83 o                         
   2  13   2       3427.50       3256.31        26.23 o                         
   3  13   2       1562.46       1548.02        17.91 o                         
   4  13   2         30.50         33.37         7.55 o                         
   5  13   2       1280.49       1275.79        24.31 o                         
   6  13   2       1231.74       1284.89        26.51 o                         
   7  13   2       1161.17       1144.48        30.11 o                         
   8  13   2       2262.05       2322.12        40.73 o                         
   9  13   2        885.59        942.61        37.86 o                         
  10  13   2         24.79         20.90        33.57 o                         
 -10  14   2       1501.48       1686.28        55.03 o                         
  -9  14   2        163.89        133.16        26.11 o                         
  -8  14   2        848.76        786.94        31.03 o                         
  -7  14   2         17.99         24.89        15.00 o                         
  -6  14   2       1631.38       1708.98        26.18 o                         
  -5  14   2         54.61         70.52        10.02 o                         
  -4  14   2       4550.35       4606.22        44.13 o                         
  -3  14   2       3504.92       3390.88        35.96 o                         
  -2  14   2        886.44        853.62        17.06 o                         
  -1  14   2       3181.89       3116.71        30.02 o                         
   0  14   2       2333.50       2289.72        24.62 o                         
   1  14   2        149.02        141.13         7.17 o                         
   2  14   2       1466.01       1444.31        16.85 o                         
   3  14   2          9.45         16.59         7.05 o                         
   4  14   2        474.46        464.22        14.43 o                         
   5  14   2        273.92        260.65        13.62 o                         
   6  14   2       2743.43       2732.85        36.36 o                         
   7  14   2         46.60         60.90        15.73 o                         
   8  14   2         56.78         73.91        20.45 o                         
   9  14   2         83.21         69.38        26.54 o                         
  10  14   2         58.92        120.95        35.42 o                         
 -10  15   2         62.33         47.98        28.45 o                         
  -9  15   2         20.21         51.31        24.01 o                         
  -8  15   2        217.82        242.31        22.50 o                         
  -7  15   2        515.26        506.69        24.08 o                         
  -6  15   2         27.44         29.75        13.33 o                         
  -5  15   2         14.61         30.15        10.98 o                         
  -4  15   2        510.58        476.25        17.61 o                         
  -3  15   2         79.73         78.32         9.72 o                         
  -2  15   2        283.73        278.71        12.66 o                         
  -1  15   2       6159.30       6078.89        49.29 o                         
   0  15   2       3626.57       3613.93        33.54 o                         
   1  15   2       2225.78       2222.39        22.74 o                         
   2  15   2        534.77        546.52        14.15 o                         
   3  15   2        816.41        807.45        15.65 o                         
   4  15   2       1131.73       1101.52        23.22 o                         
   5  15   2       2520.76       2591.11        34.18 o                         
   6  15   2        281.41        286.45        16.12 o                         
   7  15   2       2213.29       2305.27        40.80 o                         
   8  15   2          9.20         -2.31        21.21 o                         
   9  15   2       1927.36       2164.33        60.61 o                         
 -10  16   2        571.03        583.36        42.39 o                         
  -9  16   2        401.65        410.08        56.25 o                         
  -8  16   2       1334.09       1448.03        45.69 o                         
  -7  16   2         47.40         41.42        17.28 o                         
  -6  16   2       2052.22       2054.74        35.69 o                         
  -5  16   2        541.53        528.25        19.47 o                         
  -4  16   2       4254.69       4295.21        43.63 o                         
  -3  16   2         39.99         35.78         9.56 o                         
  -2  16   2       4498.58       4514.36        56.04 o                         
  -1  16   2        189.32        175.84        10.04 o                         
   0  16   2        662.06        652.00        16.08 o                         
   1  16   2        253.38        247.66         9.96 o                         
   2  16   2        140.87        139.86         8.65 o                         
   3  16   2       2919.23       2981.67        33.17 o                         
   4  16   2       1996.77       1990.94        31.75 o                         
   5  16   2        242.45        224.62        15.94 o                         
   6  16   2        190.23        175.81        18.57 o                         
   7  16   2        181.88        158.21        25.90 o                         
   8  16   2         55.15         31.73        23.25 o                         
   9  16   2        263.15        353.37        34.84 o                         
  -9  17   2        284.23        286.98        32.57 o                         
  -8  17   2        315.07        286.62        27.02 o                         
  -7  17   2         54.02         77.30        21.48 o                         
  -6  17   2        564.67        518.45        24.91 o                         
  -5  17   2        135.83        113.40        13.33 o                         
  -4  17   2       1132.45       1072.73        23.78 o                         
  -3  17   2       2778.54       2835.82        34.88 o                         
  -2  17   2         10.93          9.23         9.55 o                         
  -1  17   2        705.74        681.85        17.87 o                         
   0  17   2        424.43        391.61        13.18 o                         
   1  17   2       2788.99       2806.58        26.99 o                         
   2  17   2        106.20        119.03        10.86 o                         
   3  17   2       3039.25       3036.32        37.12 o                         
   4  17   2         52.80         38.56        12.76 o                         
   5  17   2        399.94        392.07        19.79 o                         
   6  17   2        141.06        148.38        18.45 o                         
   7  17   2       3609.37       3655.19        58.71 o                         
   8  17   2          2.24         11.81        24.91 o                         
   9  17   2       1232.47       1178.37        65.42 o                         
  -9  18   2        109.94         73.72        30.79 o                         
  -8  18   2       1633.17       1781.40        51.29 o                         
  -7  18   2         73.98         78.93        21.99 o                         
  -6  18   2        148.57        140.54        18.16 o                         
  -5  18   2        942.29        950.51        27.66 o                         
  -4  18   2       1058.95       1120.82        26.24 o                         
  -3  18   2          4.39         14.70        10.94 o                         
  -2  18   2       4540.34       4601.39        46.76 o                         
  -1  18   2        165.73        189.71        12.23 o                         
   0  18   2       1274.24       1214.78        23.95 o                         
   1  18   2       2754.18       2780.31        31.45 o                         
   2  18   2        372.14        377.77        14.65 o                         
   3  18   2        275.96        247.32        16.14 o                         
   4  18   2       1119.05       1164.61        31.31 o                         
   5  18   2          2.34         -2.70        16.15 o                         
   6  18   2        102.40         73.57        28.34 o                         
   7  18   2        168.90        180.90        24.59 o                         
   8  18   2         20.09         16.37        24.81 o                         
  -9  19   2         36.87         76.63        28.51 o                         
  -8  19   2          3.46        -24.34        24.34 o                         
  -7  19   2        379.04        400.50        28.09 o                         
  -6  19   2       1009.04        982.01        34.71 o                         
  -5  19   2         44.24         49.33        14.56 o                         
  -4  19   2        239.93        222.85        15.43 o                         
  -3  19   2        206.23        231.59        14.88 o                         
  -2  19   2        447.10        392.32        15.45 o                         
  -1  19   2       2844.99       2897.75        35.85 o                         
   0  19   2        649.24        653.70        20.49 o                         
   1  19   2        837.56        805.29        23.59 o                         
   2  19   2        205.56        209.17        15.58 o                         
   3  19   2        365.15        342.19        18.11 o                         
   4  19   2       1584.04       1644.97        37.36 o                         
   5  19   2       1402.77       1459.51        39.78 o                         
   6  19   2        196.59        184.72        22.09 o                         
   7  19   2       1154.31       1237.28        46.09 o                         
   8  19   2         14.23         22.06        27.44 o                         
  -8  20   2         48.71        -10.84        27.03 o                         
  -7  20   2        469.37        460.21        34.93 o                         
  -6  20   2        774.50        747.17        41.55 o                         
  -5  20   2       1040.71       1024.08        32.27 o                         
  -4  20   2       2099.49       2258.91        36.43 o                         
  -3  20   2       1055.31       1142.03        26.97 o                         
  -2  20   2        437.93        451.98        17.27 o                         
  -1  20   2       1766.84       1818.57        32.05 o                         
   0  20   2        830.94        868.55        25.87 o                         
   1  20   2        201.05        163.71        16.17 o                         
   2  20   2        160.89        154.39        16.87 o                         
   3  20   2        535.00        549.87        39.30 o                         
   4  20   2         51.62         46.15        17.47 o                         
   5  20   2         97.37         99.80        20.13 o                         
   6  20   2        656.65        672.32        28.56 o                         
   7  20   2        361.26        300.46        30.10 o                         
   8  20   2         35.49         27.50        28.73 o                         
  -8  21   2         38.92         42.52        32.30 o                         
  -7  21   2        147.29        128.58        27.48 o                         
  -6  21   2         15.05         37.83        24.86 o                         
  -5  21   2         27.76         32.92        19.52 o                         
  -4  21   2        782.67        870.26        28.24 o                         
  -3  21   2        140.36        138.88        15.78 o                         
  -2  21   2        621.25        592.05        25.07 o                         
  -1  21   2       2306.07       2367.78        40.62 o                         
   0  21   2        386.60        363.14        21.32 o                         
   1  21   2        336.09        375.67        20.80 o                         
   2  21   2       2307.84       2348.99        52.26 o                         
   3  21   2        129.66        116.63        19.71 o                         
   4  21   2        235.27        242.37        26.14 o                         
   5  21   2        124.27        204.56        34.75 o                         
   6  21   2        386.99        319.03        28.48 o                         
   7  21   2        510.01        508.02        35.45 o                         
  -7  22   2        738.34        732.27        45.15 o                         
  -6  22   2         41.25         15.06        28.63 o                         
  -5  22   2        683.99        641.08        34.51 o                         
  -4  22   2        418.30        446.81        26.32 o                         
  -3  22   2       2399.19       2480.11        40.67 o                         
  -2  22   2       1806.36       1861.58        40.82 o                         
  -1  22   2        277.49        322.95        20.47 o                         
   0  22   2        132.78        121.55        17.81 o                         
   1  22   2         42.36         39.32        18.28 o                         
   2  22   2         76.81         94.45        20.38 o                         
   3  22   2       1479.71       1584.69        50.22 o                         
   4  22   2        399.89        387.30        26.24 o                         
   5  22   2         38.17         36.29        24.79 o                         
   6  22   2         96.71         41.01        29.91 o                         
   7  22   2        130.16        107.46        32.17 o                         
  -7  23   2         98.76         54.97        33.71 o                         
  -6  23   2        322.63        263.25        39.52 o                         
  -5  23   2         10.13          3.01        26.33 o                         
  -4  23   2         20.60         42.33        24.93 o                         
  -3  23   2         16.98         24.21        17.81 o                         
  -2  23   2         74.31         58.65        18.42 o                         
  -1  23   2         92.90        113.77        26.90 o                         
   0  23   2       1172.37       1235.63        37.24 o                         
   1  23   2        491.02        480.51        24.39 o                         
   2  23   2       1190.27       1216.12        45.70 o                         
   3  23   2          5.40          9.29        22.56 o                         
   4  23   2        479.30        480.36        34.35 o                         
   5  23   2         66.54         63.65        26.38 o                         
   6  23   2       1103.75       1082.71        69.20 o                         
  -6  24   2          2.19        -33.71        33.71 o                         
  -5  24   2       1994.40       2211.11        70.04 o                         
  -4  24   2        167.85        172.08        30.36 o                         
  -3  24   2        792.50        836.33        51.37 o                         
  -2  24   2         87.80         71.45        22.17 o                         
  -1  24   2       1304.05       1326.94        42.64 o                         
   0  24   2        468.26        455.77        25.78 o                         
   1  24   2        576.47        573.52        27.59 o                         
   2  24   2          0.86        -20.32        20.32 o                         
   3  24   2         17.00         35.66        25.31 o                         
   4  24   2          8.32         -2.52        26.45 o                         
   5  24   2        138.21        113.66        28.97 o                         
   6  24   2         24.17         19.08        35.04 o                         
  -5  25   2        245.11        139.29        33.72 o                         
  -4  25   2         10.85         -1.21        46.79 o                         
  -3  25   2        346.88        301.81        26.52 o                         
  -2  25   2        913.33        877.69        61.50 o                         
  -1  25   2        135.48         89.81        22.51 o                         
   0  25   2        723.65        773.68        37.82 o                         
   1  25   2        175.21        155.68        23.67 o                         
   2  25   2        778.29        765.97        35.48 o                         
   3  25   2         37.43         43.50        25.82 o                         
   4  25   2        881.89        833.77        36.13 o                         
   5  25   2         83.21         74.46        29.00 o                         
  -4  26   2         16.15        164.88        53.34 o                         
  -3  26   2        949.32        962.39        41.91 o                         
  -2  26   2         68.44         41.61        23.06 o                         
  -1  26   2       1483.32       1580.59        47.63 o                         
   0  26   2          3.26        -18.58        23.01 o                         
   1  26   2        282.34        306.68        31.57 o                         
   2  26   2        556.28        514.76        41.77 o                         
   3  26   2        413.77        415.87        35.82 o                         
   4  26   2        292.73        267.02        30.01 o                         
  -3  27   2        211.92        186.30        35.74 o                         
  -2  27   2        235.35        220.14        27.74 o                         
  -1  27   2         27.61         30.52        24.13 o                         
   0  27   2        382.36        369.02        28.59 o                         
   1  27   2         21.55          7.05        28.59 o                         
   2  27   2       1190.50       1189.62        49.70 o                         
   3  27   2        204.96        185.66        32.94 o                         
  -2  28   2         69.96        187.79       106.39 o                         
  -1  28   2        553.71        450.06        33.83 o                         
   0  28   2        851.87        720.63        45.65 o                         
   1  28   2         13.11         11.25        27.70 o                         
 -11   0   3         12.73         50.92        50.15 o                         
  -9   0   3         33.96         34.30        18.52 o                         
  -7   0   3      22960.24      23525.51       214.94 o                         
  -5   0   3       3033.20       2977.23        31.88 o                         
  -3   0   3       8410.79       9871.56        77.00 o                         
  -1   0   3        403.79        363.39         6.77 o                         
   1   0   3      17401.71      18536.73       138.11 o                         
   3   0   3      12268.44      12802.91        97.61 o                         
   5   0   3      11032.95      11444.90       101.16 o                         
   7   0   3       2732.48       2603.24        41.37 o                         
   9   0   3       2898.02       2962.97        67.19 o                         
  11   0   3       2234.62       2232.38       103.14 o                         
 -12   1   3        192.90        156.41        31.97 o                         
 -11   1   3         48.37         59.92        25.30 o                         
 -10   1   3       3067.86       3278.26        46.77 o                         
  -9   1   3         95.99         53.21        13.12 o                         
  -8   1   3       3748.95       3774.05        37.19 o                         
  -7   1   3        198.25        184.17         7.85 o                         
  -6   1   3       4855.46       4893.09        37.81 o                         
  -5   1   3       2303.05       2125.88        18.60 o                         
  -4   1   3        101.60        125.03         3.95 o                         
  -3   1   3       1688.65       1762.12        12.08 o                         
  -2   1   3       2175.86       2366.86        14.48 o                         
  -1   1   3       5485.76       5803.09        29.49 o                         
   0   1   3      14976.93      15347.72        75.26 o                         
   1   1   3        530.83        492.75         5.17 o                         
   2   1   3       5716.43       5786.86        30.63 o                         
   3   1   3        115.69        136.29         4.07 o                         
   4   1   3        160.99        136.84         5.11 o                         
   5   1   3          6.75          3.98         4.83 o                         
   6   1   3        654.65        598.96        12.39 o                         
   7   1   3          6.35         11.45         9.18 o                         
   8   1   3        101.90         97.93        13.27 o                         
   9   1   3         15.27         30.92        15.36 o                         
  10   1   3          5.15         31.33        23.20 o                         
  11   1   3         94.99         78.87        33.01 o                         
 -12   2   3        110.18        124.92        33.40 o                         
 -11   2   3         11.39         24.39        23.69 o                         
 -10   2   3        776.83        783.43        30.45 o                         
  -9   2   3        498.05        499.49        18.82 o                         
  -8   2   3         78.41         71.37        11.05 o                         
  -7   2   3       6194.12       6176.76        51.84 o                         
  -6   2   3         11.71         19.27         6.69 o                         
  -5   2   3       7063.56       7072.10        53.33 o                         
  -4   2   3       1332.61       1271.63        14.79 o                         
  -3   2   3      14771.13      16195.51        83.43 o                         
  -2   2   3        122.98        121.77         3.32 o                         
  -1   2   3        137.22        141.99         3.20 o                         
   0   2   3         25.27         28.07         1.88 o                         
   1   2   3      18081.96      18794.69        94.12 o                         
   2   2   3        249.25        179.18         3.95 o                         
   3   2   3      12712.16      13049.11        83.19 o                         
   4   2   3       1113.71       1065.03        11.23 o                         
   5   2   3       4739.75       4929.50        34.56 o                         
   6   2   3         48.51         35.75         6.35 o                         
   7   2   3       2773.88       2729.06        29.87 o                         
   8   2   3       2022.05       2008.83        30.61 o                         
   9   2   3       2646.09       2807.85        41.40 o                         
  10   2   3        621.50        580.57        31.51 o                         
  11   2   3       1002.20        994.77        66.43 o                         
 -12   3   3        165.56        202.72        33.90 o                         
 -11   3   3        941.58        966.26        43.22 o                         
 -10   3   3       1133.48       1201.64        35.46 o                         
  -9   3   3        676.91        673.90        23.26 o                         
  -8   3   3       4811.05       4823.32        47.69 o                         
  -7   3   3       2041.69       1969.22        24.99 o                         
  -6   3   3       1511.49       1416.79        18.51 o                         
  -5   3   3         19.71         16.31         5.04 o                         
  -4   3   3       1042.17       1036.84        12.37 o                         
  -3   3   3         16.17         15.69         2.70 o                         
  -2   3   3       5357.43       5393.92        30.18 o                         
  -1   3   3        246.72        182.55         3.51 o                         
   0   3   3       1139.16       1066.91         7.73 o                         
   1   3   3        164.61        237.33         3.98 o                         
   2   3   3       1495.26       1464.90        10.45 o                         
   3   3   3       1675.37       1736.65        17.75 o                         
   4   3   3       2362.52       2381.31        18.46 o                         
   5   3   3        119.93        115.13         6.12 o                         
   6   3   3        967.64        952.60        15.39 o                         
   7   3   3        383.12        341.18        14.15 o                         
   8   3   3         23.72         14.08        12.33 o                         
   9   3   3         27.30         55.44        15.95 o                         
  10   3   3        108.31        109.15        25.80 o                         
  11   3   3        239.31        207.72        36.80 o                         
 -12   4   3        215.89        240.70        39.68 o                         
 -11   4   3         10.44          6.82        23.31 o                         
 -10   4   3          8.90        -11.04        16.58 o                         
  -9   4   3         29.34         16.97        12.48 o                         
  -8   4   3        141.85        154.40        12.11 o                         
  -7   4   3       2362.33       2337.42        31.24 o                         
  -6   4   3       7915.67       7899.81        57.42 o                         
  -5   4   3       1791.21       1698.03        18.21 o                         
  -4   4   3        837.45        816.77        11.61 o                         
  -3   4   3       4167.56       4146.25        35.69 o                         
  -2   4   3        986.08        901.52         8.39 o                         
  -1   4   3       1573.41       1505.22         9.99 o                         
   0   4   3      14958.47      15832.61        76.50 o                         
   1   4   3      30950.51      34078.20       161.56 o                         
   2   4   3       3018.87       2944.32        17.15 o                         
   3   4   3       6906.89       6634.54        73.46 o                         
   4   4   3       4947.32       4879.57        37.26 o                         
   5   4   3        500.47        472.35        12.28 o                         
   6   4   3       1432.03       1439.56        22.58 o                         
   7   4   3       2691.53       2602.50        32.22 o                         
   8   4   3        622.91        601.23        22.19 o                         
   9   4   3       1754.68       1754.27        36.72 o                         
  10   4   3       2400.16       2560.37        57.80 o                         
  11   4   3        617.18        607.76        41.73 o                         
 -12   5   3        150.85        112.91        33.64 o                         
 -11   5   3       1193.78       1256.65        46.97 o                         
 -10   5   3       1609.97       1686.47        38.42 o                         
  -9   5   3       2506.52       2560.99        38.36 o                         
  -8   5   3        284.37        278.42        13.70 o                         
  -7   5   3       1013.07       1057.86        24.47 o                         
  -6   5   3       4294.65       4249.58        38.57 o                         
  -5   5   3        997.99        928.40        14.73 o                         
  -4   5   3        775.37        697.11        10.87 o                         
  -3   5   3       1196.91       1239.76        10.78 o                         
  -2   5   3        822.31        863.60         8.01 o                         
  -1   5   3       2127.13       2056.89        12.92 o                         
   0   5   3        825.32       1115.72         9.02 o                         
   1   5   3       6330.08       6282.54        33.35 o                         
   2   5   3        509.99        480.16         6.10 o                         
   3   5   3         74.26         43.83         3.71 o                         
   4   5   3       4569.86       4485.10        35.96 o                         
   5   5   3        529.40        509.39        12.86 o                         
   6   5   3         24.70         30.97         8.66 o                         
   7   5   3        479.12        428.58        15.45 o                         
   8   5   3         29.62         33.43        12.37 o                         
   9   5   3        115.54         73.97        17.29 o                         
  10   5   3        159.03        161.78        26.87 o                         
  11   5   3        268.12        234.99        37.46 o                         
 -11   6   3         21.25         22.56        23.55 o                         
 -10   6   3        874.84        859.81        36.52 o                         
  -9   6   3        381.73        365.39        19.29 o                         
  -8   6   3        544.55        537.84        18.89 o                         
  -7   6   3       1819.33       1793.86        29.11 o                         
  -6   6   3       4541.19       4413.64        39.65 o                         
  -5   6   3        570.90        547.72        12.35 o                         
  -4   6   3       7557.20       7751.76        75.05 o                         
  -3   6   3        377.22        420.48         7.55 o                         
  -2   6   3       4543.99       4656.89        27.34 o                         
  -1   6   3       7803.59       8274.99        42.25 o                         
   0   6   3      32431.53      35762.83       173.48 o                         
   1   6   3       4408.29       4634.83        27.98 o                         
   2   6   3      14714.98      15259.78       104.50 o                         
   3   6   3       1080.01       1050.25        11.68 o                         
   4   6   3       5403.00       5409.38        40.30 o                         
   5   6   3       2367.12       2388.15        27.22 o                         
   6   6   3        664.58        700.85        19.01 o                         
   7   6   3        100.54         85.32        11.37 o                         
   8   6   3       1039.69       1075.37        25.93 o                         
   9   6   3        406.55        397.78        21.67 o                         
  10   6   3       1726.83       1888.94        57.59 o                         
  11   6   3        854.84        809.54        45.01 o                         
 -11   7   3        159.06        153.86        26.41 o                         
 -10   7   3         88.28         47.11        21.49 o                         
  -9   7   3       3005.39       3172.38        46.59 o                         
  -8   7   3        109.69        106.24        13.06 o                         
  -7   7   3       4570.01       4714.80        49.55 o                         
  -6   7   3         12.06         19.00         7.55 o                         
  -5   7   3        139.37        138.75         7.42 o                         
  -4   7   3        854.90        825.70        10.49 o                         
  -3   7   3       5168.58       5261.15        37.54 o                         
  -2   7   3        775.14        770.81         8.46 o                         
  -1   7   3       9224.58       9583.24        48.79 o                         
   0   7   3       5905.27       6140.79        35.84 o                         
   1   7   3        154.92        150.85         4.68 o                         
   2   7   3       2458.74       2503.65        20.50 o                         
   3   7   3        397.80        383.23         7.60 o                         
   4   7   3       2785.51       2725.11        24.57 o                         
   5   7   3        652.05        599.91        15.94 o                         
   6   7   3         29.03         13.36         9.34 o                         
   7   7   3        270.91        261.99        13.66 o                         
   8   7   3         55.32         35.64        15.72 o                         
   9   7   3        795.87        766.24        30.51 o                         
  10   7   3          0.58        -21.44        25.51 o                         
  11   7   3        317.00        270.55        39.00 o                         
 -11   8   3          0.09          0.54        23.66 o                         
 -10   8   3        218.70        232.93        26.73 o                         
  -9   8   3        418.13        389.39        21.26 o                         
  -8   8   3       2303.31       2295.83        33.12 o                         
  -7   8   3         13.76         11.22        10.81 o                         
  -6   8   3       2249.71       2174.89        25.36 o                         
  -5   8   3        199.68        185.84         8.08 o                         
  -4   8   3       6286.75       6324.38        42.59 o                         
  -3   8   3         34.04         38.84         4.44 o                         
  -2   8   3       2452.20       2396.31        20.00 o                         
  -1   8   3        433.85        361.63         6.60 o                         
   0   8   3       5441.84       5442.91        34.48 o                         
   1   8   3       6830.53       7145.89        50.99 o                         
   2   8   3      30454.99      32626.60       191.31 o                         
   3   8   3        945.10        915.79        11.02 o                         
   4   8   3       6709.51       6667.73        52.92 o                         
   5   8   3        609.30        598.20        17.94 o                         
   6   8   3       1320.05       1294.24        22.93 o                         
   7   8   3         61.92         54.34        12.19 o                         
   8   8   3       1998.62       1995.63        34.05 o                         
   9   8   3          4.03         24.62        18.52 o                         
  10   8   3       2241.76       2298.06        55.69 o                         
 -11   9   3        546.23        486.00        31.92 o                         
 -10   9   3        206.97        193.15        23.75 o                         
  -9   9   3       1818.15       1837.81        37.12 o                         
  -8   9   3          8.77         16.20        14.42 o                         
  -7   9   3       3848.07       3835.34        43.74 o                         
  -6   9   3        384.89        357.53        12.57 o                         
  -5   9   3       1751.18       1808.70        18.04 o                         
  -4   9   3        547.96        506.37        10.25 o                         
  -3   9   3        483.07        462.23         9.58 o                         
  -2   9   3       1399.65       1324.71        13.72 o                         
  -1   9   3      10056.29      10212.61        64.14 o                         
   0   9   3       2538.30       2504.92        20.70 o                         
   1   9   3        509.03        395.13         8.70 o                         
   2   9   3        525.86        481.34        10.23 o                         
   3   9   3       1702.86       1721.12        17.05 o                         
   4   9   3        185.14        182.33         8.71 o                         
   5   9   3         19.61         21.22         8.27 o                         
   6   9   3        305.39        257.17        12.89 o                         
   7   9   3        100.85         87.25        13.33 o                         
   8   9   3        261.00        271.19        17.42 o                         
   9   9   3          3.11          5.50        19.02 o                         
  10   9   3         63.52         89.07        30.62 o                         
 -11  10   3          1.77         56.37        29.24 o                         
 -10  10   3         28.53         76.98        21.55 o                         
  -9  10   3        161.79        162.30        22.65 o                         
  -8  10   3        470.98        444.73        19.33 o                         
  -7  10   3          6.56          7.31        10.47 o                         
  -6  10   3       5332.69       5367.00        47.71 o                         
  -5  10   3        486.15        460.33        11.36 o                         
  -4  10   3       1415.44       1436.68        16.46 o                         
  -3  10   3         13.96          9.09         4.67 o                         
  -2  10   3       3682.80       3733.34        28.59 o                         
  -1  10   3       1997.81       1967.39        17.37 o                         
   0  10   3       6344.11       6175.00        51.83 o                         
   1  10   3        199.16        233.57         7.92 o                         
   2  10   3       1383.00       1300.85        15.99 o                         
   3  10   3       2737.32       2694.34        24.46 o                         
   4  10   3      11143.57      11404.18        84.98 o                         
   5  10   3        570.99        550.69        16.68 o                         
   6  10   3       2368.17       2362.29        31.17 o                         
   7  10   3         44.87         64.97        14.19 o                         
   8  10   3        961.30        971.39        32.33 o                         
   9  10   3        195.96        179.01        23.24 o                         
  10  10   3       4617.76       4932.60        87.11 o                         
 -11  11   3        671.10        756.08        38.53 o                         
 -10  11   3         24.77         39.09        23.79 o                         
  -9  11   3       1778.82       1924.57        43.39 o                         
  -8  11   3       1607.55       1656.43        32.79 o                         
  -7  11   3       1476.15       1545.58        26.85 o                         
  -6  11   3        292.52        286.31        12.78 o                         
  -5  11   3       1392.04       1311.78        17.96 o                         
  -4  11   3        117.30        113.36         6.93 o                         
  -3  11   3        173.30        168.14         6.86 o                         
  -2  11   3       2236.22       2209.13        22.85 o                         
  -1  11   3       2726.01       2799.40        26.86 o                         
   0  11   3          5.12          8.36         3.95 o                         
   1  11   3       1722.45       1678.50        18.47 o                         
   2  11   3        253.94        251.71         8.79 o                         
   3  11   3       1152.29       1118.14        14.39 o                         
   4  11   3       2450.87       2485.09        27.09 o                         
   5  11   3        214.36        213.84        11.37 o                         
   6  11   3        394.84        386.95        15.16 o                         
   7  11   3          7.59         16.58        12.99 o                         
   8  11   3          0.67          5.42        15.52 o                         
   9  11   3          2.86          6.24        22.06 o                         
  10  11   3          3.10         37.75        34.21 o                         
 -11  12   3          4.27        -41.18        41.18 o                         
 -10  12   3        102.50        142.30        27.57 o                         
  -9  12   3        926.51        923.11        35.76 o                         
  -8  12   3        463.14        469.70        23.96 o                         
  -7  12   3        115.79        119.44        13.53 o                         
  -6  12   3       2712.50       2610.18        30.94 o                         
  -5  12   3       1035.74       1014.21        16.31 o                         
  -4  12   3       1661.08       1650.60        18.54 o                         
  -3  12   3       2937.61       2909.67        28.74 o                         
  -2  12   3        210.57        204.13         9.97 o                         
  -1  12   3        802.98        767.78        13.66 o                         
   0  12   3       2358.62       2343.82        22.73 o                         
   1  12   3       2162.91       2123.59        21.90 o                         
   2  12   3      13905.33      14064.76       110.55 o                         
   3  12   3       6791.13       6852.46        54.52 o                         
   4  12   3       5458.86       5435.38        46.82 o                         
   5  12   3        122.67        125.18        11.48 o                         
   6  12   3        245.91        232.99        14.28 o                         
   7  12   3       1223.21       1203.48        28.70 o                         
   8  12   3       1430.82       1468.85        38.08 o                         
   9  12   3        326.25        324.89        27.81 o                         
  10  12   3        724.16        614.64        38.93 o                         
 -10  13   3        552.63        486.13        32.15 o                         
  -9  13   3       1477.69       1555.55        45.25 o                         
  -8  13   3       1381.95       1356.76        39.54 o                         
  -7  13   3       4066.55       4014.38        48.33 o                         
  -6  13   3        297.88        310.25        20.45 o                         
  -5  13   3        703.67        685.89        17.62 o                         
  -4  13   3        209.76        197.82         8.47 o                         
  -3  13   3         39.90         38.52         8.37 o                         
  -2  13   3        776.73        755.11        15.37 o                         
  -1  13   3       2379.66       2424.07        26.80 o                         
   0  13   3       3908.02       3911.99        30.89 o                         
   1  13   3         63.49         57.21         7.77 o                         
   2  13   3       2015.00       1949.93        22.47 o                         
   3  13   3       1761.39       1637.50        23.87 o                         
   4  13   3         53.71         53.36         7.13 o                         
   5  13   3        778.00        732.33        21.27 o                         
   6  13   3          0.18         -2.81        12.99 o                         
   7  13   3        331.11        369.73        19.31 o                         
   8  13   3          6.21        -19.87        19.87 o                         
   9  13   3        183.92        149.58        26.68 o                         
  10  13   3        156.69        206.70        39.30 o                         
 -10  14   3          6.84         21.04        35.24 o                         
  -9  14   3         28.13         48.73        22.86 o                         
  -8  14   3         76.66         61.35        19.76 o                         
  -7  14   3       1565.60       1627.43        39.47 o                         
  -6  14   3       1890.31       1848.71        27.56 o                         
  -5  14   3       4849.33       4909.19        47.41 o                         
  -4  14   3       2835.13       2719.46        33.08 o                         
  -3  14   3        354.30        329.08        12.86 o                         
  -2  14   3       1262.38       1227.92        20.81 o                         
  -1  14   3       7736.27       7918.09        63.57 o                         
   0  14   3        715.67        725.64        11.87 o                         
   1  14   3       3620.52       3646.83        33.91 o                         
   2  14   3       1572.26       1571.08        21.30 o                         
   3  14   3       2084.62       2084.66        28.26 o                         
   4  14   3       2067.61       2007.43        24.91 o                         
   5  14   3       3136.49       3183.22        37.46 o                         
   6  14   3         18.88         26.60        13.54 o                         
   7  14   3        625.25        613.02        26.31 o                         
   8  14   3        327.08        293.96        21.88 o                         
   9  14   3        832.97        928.66        60.60 o                         
 -10  15   3       1161.95       1185.28        50.19 o                         
  -9  15   3        278.21        229.43        27.56 o                         
  -8  15   3        779.51        851.83        61.63 o                         
  -7  15   3        413.85        419.86        25.21 o                         
  -6  15   3        893.15        921.83        26.98 o                         
  -5  15   3          4.89          0.06        10.72 o                         
  -4  15   3       5005.22       5059.44        49.72 o                         
  -3  15   3        649.14        617.26        18.15 o                         
  -2  15   3        102.14         88.25         9.17 o                         
  -1  15   3        420.73        390.68        14.23 o                         
   0  15   3       1894.21       1859.81        22.54 o                         
   1  15   3       1230.54       1151.17        19.41 o                         
   2  15   3        144.49        125.43        10.78 o                         
   3  15   3        117.08        103.29        11.97 o                         
   4  15   3        438.92        422.46        16.06 o                         
   5  15   3          2.27          0.73        13.06 o                         
   6  15   3         49.21         64.41        16.38 o                         
   7  15   3         33.26         49.18        20.27 o                         
   8  15   3         17.77         12.73        23.16 o                         
   9  15   3        259.01        253.28        32.31 o                         
 -10  16   3         50.84         11.52        31.24 o                         
  -9  16   3        393.65        409.53        29.26 o                         
  -8  16   3         21.42         48.12        22.06 o                         
  -7  16   3        609.27        579.40        27.41 o                         
  -6  16   3       1960.71       1973.03        35.51 o                         
  -5  16   3       1002.39       1036.82        24.36 o                         
  -4  16   3          5.22         -6.79        10.07 o                         
  -3  16   3       2425.87       2374.34        31.20 o                         
  -2  16   3         11.92         -0.39         8.90 o                         
  -1  16   3       1470.51       1396.95        22.96 o                         
   0  16   3        586.68        549.84        17.93 o                         
   1  16   3       7917.61       8075.20        63.93 o                         
   2  16   3        101.16         72.23        11.26 o                         
   3  16   3       5168.15       5238.03        52.62 o                         
   4  16   3       1321.15       1302.95        27.93 o                         
   5  16   3        986.75        971.67        28.32 o                         
   6  16   3        180.67        208.75        18.94 o                         
   7  16   3       1986.76       2092.35        43.67 o                         
   8  16   3         64.63         39.80        27.03 o                         
   9  16   3        870.45        754.17        43.18 o                         
  -9  17   3          0.61        -22.93        26.33 o                         
  -8  17   3       4271.28       4643.56        76.11 o                         
  -7  17   3         23.68         25.60        23.70 o                         
  -6  17   3        531.28        547.43        22.97 o                         
  -5  17   3        380.39        384.71        16.34 o                         
  -4  17   3        275.24        264.07        14.51 o                         
  -3  17   3        435.65        452.58        17.00 o                         
  -2  17   3       2715.10       2696.04        33.64 o                         
  -1  17   3         34.92          6.50        11.10 o                         
   0  17   3        844.37        821.45        19.37 o                         
   1  17   3          5.99        -11.65        11.65 o                         
   2  17   3         82.80         83.16        11.89 o                         
   3  17   3         24.10         44.05        12.39 o                         
   4  17   3         43.71         38.55        13.63 o                         
   5  17   3          8.79         12.00        15.74 o                         
   6  17   3        344.77        375.19        22.24 o                         
   7  17   3          8.52          2.17        20.45 o                         
   8  17   3         96.49         85.99        29.75 o                         
  -9  18   3        580.32        562.35        36.41 o                         
  -8  18   3         43.44         41.60        23.46 o                         
  -7  18   3        846.55        806.48        33.26 o                         
  -6  18   3        388.21        399.48        25.42 o                         
  -5  18   3       1750.03       1667.57        35.60 o                         
  -4  18   3        147.13        111.81        13.74 o                         
  -3  18   3       2383.67       2341.60        32.88 o                         
  -2  18   3        463.54        444.95        20.69 o                         
  -1  18   3        210.13        201.99        14.22 o                         
   0  18   3       1650.73       1648.00        27.52 o                         
   1  18   3       3160.82       3283.97        39.16 o                         
   2  18   3          7.10         -0.69        12.09 o                         
   3  18   3       4066.13       4129.41        47.16 o                         
   4  18   3        412.04        428.56        21.67 o                         
   5  18   3        940.75        982.46        35.19 o                         
   6  18   3        149.45        154.51        21.69 o                         
   7  18   3       1409.60       1411.80        46.15 o                         
   8  18   3          6.56        -21.63        28.68 o                         
  -9  19   3         11.79         22.37        32.90 o                         
  -8  19   3       1329.88       1414.13        51.87 o                         
  -7  19   3        104.88         95.91        22.64 o                         
  -6  19   3        586.81        646.33        39.11 o                         
  -5  19   3       1498.30       1545.32        31.77 o                         
  -4  19   3        634.92        637.06        24.81 o                         
  -3  19   3          9.50          0.95        11.78 o                         
  -2  19   3         92.43         90.54        13.85 o                         
  -1  19   3         93.72         67.05        12.39 o                         
   0  19   3       1621.96       1692.21        32.27 o                         
   1  19   3        651.25        646.26        24.42 o                         
   2  19   3        206.78        181.53        17.48 o                         
   3  19   3          2.00        -12.52        14.12 o                         
   4  19   3        174.02        145.22        19.24 o                         
   5  19   3         63.73         38.03        28.30 o                         
   6  19   3         67.58         62.68        24.37 o                         
   7  19   3         74.72        124.12        28.84 o                         
   8  19   3          6.24        -31.00        31.00 o                         
  -8  20   3        306.30        275.79        30.27 o                         
  -7  20   3       2007.21       2139.71        60.19 o                         
  -6  20   3        150.52        174.80        25.96 o                         
  -5  20   3        915.48        917.49        31.44 o                         
  -4  20   3        357.97        351.09        21.96 o                         
  -3  20   3         90.76         96.65        16.89 o                         
  -2  20   3       2113.52       2117.59        33.37 o                         
  -1  20   3       1383.93       1381.63        30.33 o                         
   0  20   3        539.82        514.18        21.38 o                         
   1  20   3       2297.57       2389.61        41.63 o                         
   2  20   3        483.56        478.50        23.10 o                         
   3  20   3       1829.56       1908.08        47.36 o                         
   4  20   3        697.38        709.66        43.96 o                         
   5  20   3       1319.58       1334.03        48.22 o                         
   6  20   3        370.83        373.41        28.26 o                         
   7  20   3        317.65        249.71        30.29 o                         
  -8  21   3        138.22         78.07        31.19 o                         
  -7  21   3        693.25        720.17        44.55 o                         
  -6  21   3        190.75        178.31        25.61 o                         
  -5  21   3         26.06         25.74        20.45 o                         
  -4  21   3         63.32         53.47        15.69 o                         
  -3  21   3        684.04        713.17        26.95 o                         
  -2  21   3        109.85        107.66        15.34 o                         
  -1  21   3        879.86        850.68        34.12 o                         
   0  21   3       1270.41       1310.99        40.38 o                         
   1  21   3          5.00         13.43        19.05 o                         
   2  21   3        196.68        197.68        25.50 o                         
   3  21   3        802.71        788.81        35.67 o                         
   4  21   3        321.39        315.03        34.84 o                         
   5  21   3         32.39         40.60        23.14 o                         
   6  21   3         10.23         22.68        26.66 o                         
   7  21   3          0.54         43.62        37.20 o                         
  -7  22   3        292.09        273.94        32.45 o                         
  -6  22   3        458.53        413.84        29.56 o                         
  -5  22   3        646.53        626.00        33.87 o                         
  -4  22   3       1363.53       1386.35        36.85 o                         
  -3  22   3        548.67        471.36        23.30 o                         
  -2  22   3        539.67        562.47        24.62 o                         
  -1  22   3         73.33         67.27        16.88 o                         
   0  22   3        498.19        458.77        26.69 o                         
   1  22   3       1013.90       1041.88        35.01 o                         
   2  22   3       1120.10       1164.67        51.83 o                         
   3  22   3       1081.32       1001.48        38.34 o                         
   4  22   3        360.55        340.98        27.99 o                         
   5  22   3         13.45         34.37        25.93 o                         
   6  22   3        671.15        692.85        38.58 o                         
  -7  23   3        569.78        491.29        39.16 o                         
  -6  23   3         19.16         -7.16        29.70 o                         
  -5  23   3        623.01        568.97        40.06 o                         
  -4  23   3         12.65         34.96        29.36 o                         
  -3  23   3         65.14        101.54        19.93 o                         
  -2  23   3        420.01        403.87        28.92 o                         
  -1  23   3         14.30         15.52        20.12 o                         
   0  23   3         16.46         26.96        18.02 o                         
   1  23   3        482.64        494.13        26.27 o                         
   2  23   3          8.95         -8.15        20.56 o                         
   3  23   3        331.37        270.09        27.91 o                         
   4  23   3         13.95         -6.80        25.45 o                         
   5  23   3         13.51         11.68        27.96 o                         
   6  23   3        158.36        195.97        35.50 o                         
  -6  24   3       1213.07       1001.38        83.40 o                         
  -5  24   3         38.05         44.53        39.39 o                         
  -4  24   3        113.18        114.02        35.76 o                         
  -3  24   3         14.11         27.88        22.05 o                         
  -2  24   3        395.08        424.87        25.64 o                         
  -1  24   3         41.40         12.45        20.41 o                         
   0  24   3       1380.44       1513.73        44.89 o                         
   1  24   3        234.95        199.37        23.01 o                         
   2  24   3        812.43        815.69        33.51 o                         
   3  24   3        367.17        336.05        27.64 o                         
   4  24   3       1616.38       1811.26        55.55 o                         
   5  24   3         46.21         77.13        30.49 o                         
  -5  25   3        539.78        511.21        41.43 o                         
  -4  25   3         57.31          7.55        34.34 o                         
  -3  25   3         44.13          7.44        29.75 o                         
  -2  25   3        146.07        130.76        23.78 o                         
  -1  25   3        494.42        520.84        35.70 o                         
   0  25   3        163.64        165.32        21.71 o                         
   1  25   3        874.17        850.12        47.53 o                         
   2  25   3        105.06         51.12        23.52 o                         
   3  25   3          7.20         17.68        25.29 o                         
   4  25   3        432.66        410.10        34.53 o                         
  -4  26   3        734.91        628.61        39.53 o                         
  -3  26   3        225.86        163.24        30.44 o                         
  -2  26   3        521.69        509.14        39.69 o                         
  -1  26   3          5.22         -4.80        23.39 o                         
   0  26   3        936.42       1083.84        42.75 o                         
   1  26   3         27.31         47.65        27.94 o                         
   2  26   3       1553.18       1625.15        65.24 o                         
   3  26   3          4.25        -25.74        25.74 o                         
  -3  27   3        427.48        301.25        36.82 o                         
  -2  27   3        254.31        194.82        29.39 o                         
  -1  27   3        245.79        200.89        28.11 o                         
   0  27   3         66.94         54.13        27.31 o                         
   1  27   3          8.28         11.71        30.40 o                         
   2  27   3         24.49         38.46        30.04 o                         
 -12   0   4        805.88        733.20        57.52 o                         
 -10   0   4        424.90        419.89        28.48 o                         
  -8   0   4         32.40         36.04        16.20 o                         
  -6   0   4       4850.90       4815.21        48.23 o                         
  -4   0   4       5516.73       5342.77        92.41 o                         
  -2   0   4       1375.20       1627.87        15.76 o                         
   0   0   4        515.93        524.37         8.05 o                         
   2   0   4         96.37         85.38         6.39 o                         
   4   0   4         50.83         35.44         5.70 o                         
   6   0   4         21.98         23.78         9.29 o                         
   8   0   4       1199.92       1300.48        40.43 o                         
  10   0   4        388.66        375.30        41.17 o                         
 -12   1   4         52.42         65.91        31.62 o                         
 -11   1   4       1357.52       1322.06        51.13 o                         
 -10   1   4        743.31        792.23        28.02 o                         
  -9   1   4       1207.69       1218.83        30.91 o                         
  -8   1   4        261.91        252.77        11.95 o                         
  -7   1   4        611.35        599.36        15.85 o                         
  -6   1   4        445.69        441.76        12.51 o                         
  -5   1   4       3729.43       3751.56        30.09 o                         
  -4   1   4         47.23         71.73         4.64 o                         
  -3   1   4      33111.39      35990.62       209.01 o                         
  -2   1   4       1930.93       1884.69        13.12 o                         
  -1   1   4      15013.76      15722.95        76.31 o                         
   0   1   4          8.46         -1.52         2.10 o                         
   1   1   4      24342.27      26814.32       137.24 o                         
   2   1   4        663.82        571.05         8.70 o                         
   3   1   4       5063.09       4908.87        35.93 o                         
   4   1   4       1506.91       1522.41        14.26 o                         
   5   1   4      14419.27      14721.78        90.63 o                         
   6   1   4         39.02         29.85         6.76 o                         
   7   1   4       1476.72       1551.05        23.71 o                         
   8   1   4        996.57        981.08        27.43 o                         
   9   1   4         92.73         50.20        20.50 o                         
  10   1   4          1.43        -16.70        25.11 o                         
  11   1   4       1179.11       1179.87        83.09 o                         
 -12   2   4        646.42        644.38        39.53 o                         
 -11   2   4          8.43         32.53        31.49 o                         
 -10   2   4         42.76         37.82        16.70 o                         
  -9   2   4          8.32         15.29        13.72 o                         
  -8   2   4        801.71        813.27        20.72 o                         
  -7   2   4       1982.00       1919.88        23.95 o                         
  -6   2   4       5180.74       5168.79        43.62 o                         
  -5   2   4         61.19         69.63         5.86 o                         
  -4   2   4       2040.55       2146.35        20.27 o                         
  -3   2   4       1268.34       1266.87        10.39 o                         
  -2   2   4        104.58        139.13         3.42 o                         
  -1   2   4       4296.44       4595.94        25.16 o                         
   0   2   4        926.01       1058.26         8.32 o                         
   1   2   4       1054.88       1028.18         8.39 o                         
   2   2   4         27.69         21.11         3.01 o                         
   3   2   4          8.40         10.50         2.88 o                         
   4   2   4         21.93         22.85         4.18 o                         
   5   2   4        542.11        528.22        12.24 o                         
   6   2   4       2039.65       1931.23        20.98 o                         
   7   2   4       1359.79       1274.29        22.23 o                         
   8   2   4       1162.68       1184.08        31.16 o                         
   9   2   4         40.34         40.15        21.82 o                         
  10   2   4         21.57        -24.43        24.43 o                         
  11   2   4          9.40        -51.65        51.65 o                         
 -12   3   4        592.78        547.24        42.91 o                         
 -11   3   4       1155.87       1159.15        46.96 o                         
 -10   3   4        231.84        228.64        20.53 o                         
  -9   3   4       3094.09       3193.49        42.98 o                         
  -8   3   4         25.50         27.06        10.13 o                         
  -7   3   4         96.87         98.00         9.71 o                         
  -6   3   4        829.55        823.63        14.94 o                         
  -5   3   4       3724.42       3525.77        29.32 o                         
  -4   3   4       1720.27       1615.36        16.72 o                         
  -3   3   4      20536.71      21171.08       125.39 o                         
  -2   3   4       4219.74       4251.71        25.08 o                         
  -1   3   4       5026.88       5168.20        28.03 o                         
   0   3   4       1444.56       1409.01         9.90 o                         
   1   3   4       6446.79       6712.35        34.71 o                         
   2   3   4       3268.53       3305.36        26.06 o                         
   3   3   4       2741.90       2664.11        19.92 o                         
   4   3   4       6090.98       6079.30        41.80 o                         
   5   3   4       4685.82       4672.96        34.73 o                         
   6   3   4        933.63        932.71        15.24 o                         
   7   3   4       3094.95       3161.42        39.03 o                         
   8   3   4        406.19        426.96        19.39 o                         
   9   3   4        608.06        627.05        30.57 o                         
  10   3   4        252.31        243.70        27.69 o                         
  11   3   4        238.59        170.08        39.72 o                         
 -12   4   4       1110.66       1042.16        78.72 o                         
 -11   4   4        845.29        795.07        34.99 o                         
 -10   4   4        463.01        456.07        25.10 o                         
  -9   4   4        107.52         92.87        15.93 o                         
  -8   4   4        406.84        413.98        16.43 o                         
  -7   4   4        696.15        666.41        16.93 o                         
  -6   4   4       3898.49       3713.46        33.10 o                         
  -5   4   4       5768.96       5625.38        43.92 o                         
  -4   4   4        368.35        368.57         9.52 o                         
  -3   4   4        544.11        528.44         8.89 o                         
  -2   4   4         19.90         27.94         3.19 o                         
  -1   4   4       2275.32       2247.78        14.05 o                         
   0   4   4       5985.83       6167.49        32.19 o                         
   1   4   4        120.55         98.08         3.23 o                         
   2   4   4        179.70        168.26         6.73 o                         
   3   4   4        128.66        126.52         4.65 o                         
   4   4   4        134.06        123.51         5.35 o                         
   5   4   4       1221.44       1166.48        14.04 o                         
   6   4   4        594.50        529.19        15.25 o                         
   7   4   4         24.01         22.36        10.63 o                         
   8   4   4        371.65        391.84        18.14 o                         
   9   4   4       1046.82       1072.16        38.87 o                         
  10   4   4        104.27         65.24        37.57 o                         
 -12   5   4       1053.68        913.27        54.70 o                         
 -11   5   4        784.59        764.83        32.85 o                         
 -10   5   4        554.71        507.89        26.15 o                         
  -9   5   4        138.81        111.24        16.91 o                         
  -8   5   4        459.57        434.24        18.47 o                         
  -7   5   4        639.01        635.00        17.96 o                         
  -6   5   4      12709.97      12992.26        96.03 o                         
  -5   5   4       3621.95       3540.75        30.87 o                         
  -4   5   4       3504.18       3475.29        35.78 o                         
  -3   5   4       2937.11       2931.85        25.49 o                         
  -2   5   4       9679.50       9831.72        55.54 o                         
  -1   5   4       3680.46       3496.89        20.15 o                         
   0   5   4       5688.38       5671.56        30.17 o                         
   1   5   4       1252.45       1296.83        10.58 o                         
   2   5   4        422.40        372.08         7.20 o                         
   3   5   4         43.96         40.97         4.22 o                         
   4   5   4       9229.35       9472.01        60.17 o                         
   5   5   4       6980.11       6982.46        53.47 o                         
   6   5   4       4742.56       4913.10        46.86 o                         
   7   5   4        620.85        662.75        22.52 o                         
   8   5   4        427.77        438.73        21.57 o                         
   9   5   4        282.32        274.66        24.99 o                         
  10   5   4        243.05        273.66        32.28 o                         
 -11   6   4        342.82        398.09        42.19 o                         
 -10   6   4        324.09        252.98        24.02 o                         
  -9   6   4        842.52        884.03        28.25 o                         
  -8   6   4         17.04         21.84        12.10 o                         
  -7   6   4        568.31        580.02        17.78 o                         
  -6   6   4       4876.61       4829.67        40.85 o                         
  -5   6   4       1809.41       1754.05        20.38 o                         
  -4   6   4         57.76         56.74         5.62 o                         
  -3   6   4         36.74         46.85         4.75 o                         
  -2   6   4       1461.79       1345.44        15.58 o                         
  -1   6   4        133.44        105.01         3.76 o                         
   0   6   4        933.03       1019.86         9.49 o                         
   1   6   4       1470.05       1614.11        14.06 o                         
   2   6   4        699.32        668.76         9.48 o                         
   3   6   4        302.06        273.40         7.30 o                         
   4   6   4        807.94        766.67        11.52 o                         
   5   6   4        564.39        557.47        15.09 o                         
   6   6   4         48.92         55.36        10.28 o                         
   7   6   4       1594.51       1585.29        27.58 o                         
   8   6   4        511.14        539.94        22.35 o                         
   9   6   4        112.72         57.62        22.61 o                         
  10   6   4        106.98        109.38        29.72 o                         
 -11   7   4         82.74         92.92        24.13 o                         
 -10   7   4       1341.05       1351.07        44.87 o                         
  -9   7   4        240.94        218.40        19.17 o                         
  -8   7   4       1822.70       1777.79        31.28 o                         
  -7   7   4        674.76        628.84        22.28 o                         
  -6   7   4       4114.34       4046.13        37.64 o                         
  -5   7   4       1211.93       1161.17        17.39 o                         
  -4   7   4      16940.05      17114.29       127.19 o                         
  -3   7   4        488.40        460.33         7.46 o                         
  -2   7   4      11691.48      12100.61        94.25 o                         
  -1   7   4        114.16        100.96         4.31 o                         
   0   7   4        211.49        191.80         5.52 o                         
   1   7   4       3791.17       4074.79        29.15 o                         
   2   7   4      16373.52      16990.96       109.32 o                         
   3   7   4       1013.71        975.85        11.81 o                         
   4   7   4       8613.00       8525.14        60.11 o                         
   5   7   4       6857.46       6866.30        56.49 o                         
   6   7   4       3008.19       3044.59        34.94 o                         
   7   7   4         90.87         80.98        12.52 o                         
   8   7   4       1764.32       1764.31        35.26 o                         
   9   7   4         37.06         36.89        21.08 o                         
  10   7   4         56.63         51.19        30.41 o                         
 -11   8   4        282.13        302.25        29.01 o                         
 -10   8   4         84.71         58.91        24.10 o                         
  -9   8   4        763.38        778.80        28.35 o                         
  -8   8   4         52.97         54.10        13.07 o                         
  -7   8   4       2663.21       2554.27        30.85 o                         
  -6   8   4         79.88         70.48         8.47 o                         
  -5   8   4        410.98        410.47        12.15 o                         
  -4   8   4       1045.72       1070.70        12.67 o                         
  -3   8   4        259.83        237.06         7.55 o                         
  -2   8   4       1148.56       1111.45        12.50 o                         
  -1   8   4        871.74        902.02        10.59 o                         
   0   8   4        543.67        596.67         9.73 o                         
   1   8   4        129.70        106.07         5.55 o                         
   2   8   4        367.58        423.84        10.59 o                         
   3   8   4       5007.80       4969.93        34.64 o                         
   4   8   4       1173.36       1067.59        16.51 o                         
   5   8   4         56.36         43.68         8.71 o                         
   6   8   4        245.84        224.31        12.87 o                         
   7   8   4       2136.39       2178.68        32.39 o                         
   8   8   4        365.78        361.21        20.31 o                         
   9   8   4        585.33        597.38        36.79 o                         
  10   8   4        168.00        132.71        35.06 o                         
 -11   9   4        236.68        255.82        30.80 o                         
 -10   9   4        895.50        899.98        43.67 o                         
  -9   9   4         37.33         52.67        18.58 o                         
  -8   9   4        492.19        520.49        19.89 o                         
  -7   9   4         52.70         68.84        10.67 o                         
  -6   9   4       1794.84       1898.63        24.49 o                         
  -5   9   4        179.05        163.15         8.92 o                         
  -4   9   4       6981.06       6952.98        48.30 o                         
  -3   9   4        584.94        568.71        10.31 o                         
  -2   9   4      18199.39      18737.60       113.35 o                         
  -1   9   4       3418.86       3516.27        27.25 o                         
   0   9   4       3121.34       2893.86        25.09 o                         
   1   9   4        355.80        366.72        10.35 o                         
   2   9   4       4141.63       4284.15        35.33 o                         
   3   9   4        742.79        700.77        11.26 o                         
   4   9   4       5595.20       5568.22        44.70 o                         
   5   9   4          3.81          6.59         9.15 o                         
   6   9   4       5574.22       5654.72        53.68 o                         
   7   9   4         59.28         52.02        12.76 o                         
   8   9   4        995.45       1033.14        32.44 o                         
   9   9   4        142.19         95.81        28.70 o                         
  10   9   4        905.40        883.35        47.02 o                         
 -11  10   4        479.34        452.88        33.71 o                         
 -10  10   4         73.64         51.39        23.61 o                         
  -9  10   4        780.26        854.92        43.84 o                         
  -8  10   4         70.66         90.97        15.58 o                         
  -7  10   4        297.58        283.16        13.74 o                         
  -6  10   4          5.72          2.62         9.11 o                         
  -5  10   4       6098.25       6054.09        46.12 o                         
  -4  10   4        100.94         80.37         6.43 o                         
  -3  10   4        131.22        125.27         6.23 o                         
  -2  10   4        373.62        348.10         9.50 o                         
  -1  10   4        559.29        532.71        10.86 o                         
   0  10   4         10.84         16.43         6.02 o                         
   1  10   4       2222.65       2177.14        29.27 o                         
   2  10   4        496.41        483.89        13.37 o                         
   3  10   4         14.82         13.82         5.42 o                         
   4  10   4          2.45          0.35         8.66 o                         
   5  10   4        305.43        312.89        13.30 o                         
   6  10   4        116.91        118.75        12.83 o                         
   7  10   4        574.22        549.13        20.98 o                         
   8  10   4         45.50         39.55        19.02 o                         
   9  10   4       1437.33       1474.61        47.75 o                         
  10  10   4         47.98         61.85        37.19 o                         
 -11  11   4         17.45         10.16        28.68 o                         
 -10  11   4       1089.30       1126.26        45.29 o                         
  -9  11   4       1779.48       1983.75        41.66 o                         
  -8  11   4         44.78         53.15        15.32 o                         
  -7  11   4        133.78        108.70        12.17 o                         
  -6  11   4       2762.78       2736.98        33.31 o                         
  -5  11   4        891.03        831.35        14.12 o                         
  -4  11   4       2452.59       2446.05        22.91 o                         
  -3  11   4       1696.94       1649.65        17.23 o                         
  -2  11   4       6221.30       6151.83        42.60 o                         
  -1  11   4         29.46         31.41         5.03 o                         
   0  11   4       2852.34       2760.50        27.53 o                         
   1  11   4       1574.14       1549.98        19.85 o                         
   2  11   4       2989.42       2908.94        30.63 o                         
   3  11   4       6834.95       6967.80        56.13 o                         
   4  11   4       4972.36       4996.58        43.69 o                         
   5  11   4         97.48         89.95        10.95 o                         
   6  11   4       3397.97       3420.43        42.24 o                         
   7  11   4        821.17        838.58        29.97 o                         
   8  11   4        989.73        958.46        35.66 o                         
   9  11   4        331.92        243.07        28.18 o                         
  10  11   4        340.52        294.22        38.55 o                         
 -11  12   4        330.26        245.40        33.58 o                         
 -10  12   4         28.57         24.31        24.42 o                         
  -9  12   4        346.88        337.97        27.05 o                         
  -8  12   4        573.92        554.97        23.47 o                         
  -7  12   4        752.21        813.09        28.38 o                         
  -6  12   4        188.34        175.21        12.94 o                         
  -5  12   4        729.44        671.43        14.54 o                         
  -4  12   4         69.98         59.05         7.07 o                         
  -3  12   4       1406.07       1380.12        16.54 o                         
  -2  12   4       2971.34       3010.80        28.17 o                         
  -1  12   4        747.36        775.89        12.19 o                         
   0  12   4        164.53        165.79         9.02 o                         
   1  12   4        486.17        422.90        13.72 o                         
   2  12   4          0.64          7.42         8.13 o                         
   3  12   4       3454.46       3476.15        34.16 o                         
   4  12   4        295.21        271.02        10.92 o                         
   5  12   4        560.90        612.11        19.58 o                         
   6  12   4        765.30        736.70        23.91 o                         
   7  12   4       1372.81       1451.75        34.14 o                         
   8  12   4         30.40         14.41        19.18 o                         
   9  12   4        193.85        194.78        33.83 o                         
 -10  13   4        723.61        714.62        35.86 o                         
  -9  13   4        597.41        590.78        30.20 o                         
  -8  13   4        140.25        149.46        21.58 o                         
  -7  13   4       1303.90       1334.37        28.70 o                         
  -6  13   4        309.81        293.21        17.79 o                         
  -5  13   4       4119.10       4107.59        39.58 o                         
  -4  13   4       6458.19       6554.42        47.94 o                         
  -3  13   4       2640.50       2570.09        29.03 o                         
  -2  13   4       3334.12       3206.70        31.25 o                         
  -1  13   4       4486.36       4480.27        35.79 o                         
   0  13   4         37.01         36.76         7.55 o                         
   1  13   4        854.62        831.21        17.61 o                         
   2  13   4       4363.89       4488.21        41.78 o                         
   3  13   4       1805.25       1844.32        24.58 o                         
   4  13   4       1114.85       1091.36        25.33 o                         
   5  13   4       3755.58       3821.12        45.08 o                         
   6  13   4       1195.93       1208.26        30.92 o                         
   7  13   4       1717.80       1751.87        39.88 o                         
   8  13   4        928.66        955.66        39.97 o                         
   9  13   4        404.25        390.96        33.66 o                         
 -10  14   4        719.79        681.71        38.66 o                         
  -9  14   4          5.85         35.34        23.44 o                         
  -8  14   4         40.71         28.00        20.61 o                         
  -7  14   4        684.59        640.74        24.85 o                         
  -6  14   4       1185.93       1216.78        27.45 o                         
  -5  14   4        621.84        636.74        19.34 o                         
  -4  14   4       3112.93       3106.23        35.87 o                         
  -3  14   4        915.66        922.25        20.93 o                         
  -2  14   4       1530.43       1459.63        21.89 o                         
  -1  14   4         36.36         34.70         7.88 o                         
   0  14   4        327.27        337.38        11.89 o                         
   1  14   4        581.86        544.43        16.26 o                         
   2  14   4         81.04         69.44        10.96 o                         
   3  14   4        447.59        443.81        15.78 o                         
   4  14   4        189.12        181.43        13.53 o                         
   5  14   4        576.73        571.27        20.79 o                         
   6  14   4         21.41         40.57        15.40 o                         
   7  14   4         29.59         56.80        23.25 o                         
   8  14   4        325.19        244.11        26.34 o                         
   9  14   4          5.22         33.79        35.73 o                         
 -10  15   4        225.01        232.90        32.32 o                         
  -9  15   4        177.46        164.02        25.22 o                         
  -8  15   4        150.14        161.22        23.62 o                         
  -7  15   4       1566.31       1575.15        40.69 o                         
  -6  15   4       1413.28       1411.41        32.24 o                         
  -5  15   4       3721.00       3817.89        42.43 o                         
  -4  15   4        294.22        254.33        12.70 o                         
  -3  15   4       1674.89       1688.37        28.33 o                         
  -2  15   4       2408.63       2299.36        28.29 o                         
  -1  15   4       6294.13       6290.52        53.94 o                         
   0  15   4        524.19        457.90        14.31 o                         
   1  15   4       3083.05       2938.28        32.64 o                         
   2  15   4         57.03         37.07        11.45 o                         
   3  15   4       1956.09       1967.38        29.28 o                         
   4  15   4        859.54        872.16        25.50 o                         
   5  15   4       3631.78       3760.95        47.30 o                         
   6  15   4        120.41        125.76        17.10 o                         
   7  15   4        734.11        728.33        27.21 o                         
   8  15   4         12.06         34.37        27.68 o                         
   9  15   4        387.50        291.73        35.42 o                         
 -10  16   4        420.15        411.13        34.81 o                         
  -9  16   4         32.98          4.45        25.04 o                         
  -8  16   4        650.79        648.27        32.89 o                         
  -7  16   4        115.74         51.04        20.04 o                         
  -6  16   4        810.07        825.31        29.56 o                         
  -5  16   4       1812.90       1795.12        35.07 o                         
  -4  16   4        205.81        199.89        13.68 o                         
  -3  16   4         86.02         68.20        11.20 o                         
  -2  16   4         47.62         50.15        10.46 o                         
  -1  16   4        319.11        273.86        15.28 o                         
   0  16   4         20.29         12.56         8.43 o                         
   1  16   4         11.11         25.23        10.14 o                         
   2  16   4         50.75         20.86        11.90 o                         
   3  16   4         15.42         19.14        12.19 o                         
   4  16   4         79.89         75.19        15.28 o                         
   5  16   4          5.83          1.20        16.70 o                         
   6  16   4        592.22        609.17        27.93 o                         
   7  16   4         24.83         -3.64        33.79 o                         
   8  16   4        511.77        552.87        41.67 o                         
  -9  17   4       1631.54       1691.11        53.89 o                         
  -8  17   4        409.52        458.16        29.14 o                         
  -7  17   4        320.98        329.23        24.81 o                         
  -6  17   4        142.54        148.45        17.91 o                         
  -5  17   4       1309.23       1283.81        28.39 o                         
  -4  17   4         67.64         53.54        11.58 o                         
  -3  17   4      10007.47      10300.71        86.58 o                         
  -2  17   4        182.14        169.69        12.51 o                         
  -1  17   4        904.89        895.02        32.57 o                         
   0  17   4         76.80         76.02        13.22 o                         
   1  17   4       1347.23       1366.06        26.35 o                         
   2  17   4         46.43         12.18        12.13 o                         
   3  17   4       3008.09       3132.46        41.01 o                         
   4  17   4         29.85         39.00        14.26 o                         
   5  17   4       1827.19       1842.48        37.03 o                         
   6  17   4          5.61        -14.37        18.79 o                         
   7  17   4       1516.61       1511.97        49.48 o                         
   8  17   4         71.01         53.57        33.53 o                         
  -9  18   4         72.49         58.40        28.76 o                         
  -8  18   4        994.64       1107.18        62.84 o                         
  -7  18   4         37.65         38.83        24.92 o                         
  -6  18   4       1658.17       1691.38        38.80 o                         
  -5  18   4          3.46         -7.49        15.33 o                         
  -4  18   4        233.05        202.20        14.23 o                         
  -3  18   4        197.81        198.03        18.25 o                         
  -2  18   4         14.46         20.12        11.34 o                         
  -1  18   4         97.97         73.36        13.28 o                         
   0  18   4         16.23          4.77        13.37 o                         
   1  18   4        232.52        172.53        15.81 o                         
   2  18   4         84.21         80.89        13.39 o                         
   3  18   4        345.73        338.56        17.38 o                         
   4  18   4         99.57         70.98        18.22 o                         
   5  18   4         60.15         77.93        19.25 o                         
   6  18   4        953.54        977.38        40.17 o                         
   7  18   4        103.56        121.14        26.65 o                         
   8  18   4        880.14        764.45        43.72 o                         
  -8  19   4        288.18        280.77        27.47 o                         
  -7  19   4        391.27        398.67        27.25 o                         
  -6  19   4        765.28        793.60        34.78 o                         
  -5  19   4       2305.01       2396.11        43.21 o                         
  -4  19   4        350.32        347.97        17.73 o                         
  -3  19   4       2376.39       2327.85        34.26 o                         
  -2  19   4        378.01        383.94        19.99 o                         
  -1  19   4       2331.68       2380.78        37.02 o                         
   0  19   4       1731.82       1819.15        34.40 o                         
   1  19   4        913.36        981.54        30.27 o                         
   2  19   4         43.55         47.94        15.23 o                         
   3  19   4       2173.58       2325.59        43.49 o                         
   4  19   4        786.05        804.15        31.02 o                         
   5  19   4       3269.75       3424.20        55.13 o                         
   6  19   4        188.63        170.91        25.66 o                         
   7  19   4        370.97        337.26        31.97 o                         
  -8  20   4         22.05         39.98        39.51 o                         
  -7  20   4        463.59        475.80        32.10 o                         
  -6  20   4        552.96        509.91        38.51 o                         
  -5  20   4         76.98        113.21        18.32 o                         
  -4  20   4        797.36        798.47        27.14 o                         
  -3  20   4         77.41         91.86        17.35 o                         
  -2  20   4        434.50        429.44        21.73 o                         
  -1  20   4        132.55        100.95        15.29 o                         
   0  20   4        332.66        317.15        19.00 o                         
   1  20   4         10.66          7.72        18.24 o                         
   2  20   4        345.53        356.16        26.68 o                         
   3  20   4         41.70         27.21        23.25 o                         
   4  20   4         28.83         26.47        21.99 o                         
   5  20   4         73.09         48.92        26.33 o                         
   6  20   4         90.91         74.21        27.27 o                         
   7  20   4         20.93         71.79        32.46 o                         
  -8  21   4        899.83        678.47        66.26 o                         
  -7  21   4        116.27        129.99        33.85 o                         
  -6  21   4         29.19         31.20        30.73 o                         
  -5  21   4        980.00       1049.06        40.19 o                         
  -4  21   4       1514.29       1553.26        40.06 o                         
  -3  21   4        980.40        981.15        31.68 o                         
  -2  21   4       1409.99       1373.80        32.85 o                         
  -1  21   4       1348.60       1409.20        36.18 o                         
   0  21   4       1109.66       1135.32        35.95 o                         
   1  21   4        956.90        941.15        34.91 o                         
   2  21   4       1285.73       1356.18        44.17 o                         
   3  21   4        711.53        729.65        50.49 o                         
   4  21   4        352.90        318.91        29.90 o                         
   5  21   4       2183.77       2291.11        56.89 o                         
   6  21   4        287.96        238.09        29.90 o                         
  -7  22   4        636.48        561.70        35.90 o                         
  -6  22   4        506.40        518.65        32.93 o                         
  -5  22   4         88.56         55.68        26.64 o                         
  -4  22   4         28.08         -1.18        22.22 o                         
  -3  22   4        864.73        934.53        35.02 o                         
  -2  22   4         56.09         47.96        18.50 o                         
  -1  22   4         47.56         59.37        20.42 o                         
   0  22   4         39.06         20.16        23.40 o                         
   1  22   4        325.24        354.20        23.80 o                         
   2  22   4        254.75        345.38        37.21 o                         
   3  22   4         38.30         32.96        22.10 o                         
   4  22   4         80.39         74.44        26.26 o                         
   5  22   4        132.75        107.08        32.50 o                         
   6  22   4        457.01        459.35        40.03 o                         
  -6  23   4        458.34        458.09        65.24 o                         
  -5  23   4        323.41        352.52        34.09 o                         
  -4  23   4        890.83        953.06        64.40 o                         
  -3  23   4       1521.54       1471.81        43.22 o                         
  -2  23   4       1039.91       1060.72        36.90 o                         
  -1  23   4         19.83         16.53        21.09 o                         
   0  23   4       1787.72       1967.20        49.20 o                         
   1  23   4          6.50        -10.01        19.67 o                         
   2  23   4        897.74       1027.83        48.11 o                         
   3  23   4        209.57        168.12        32.02 o                         
   4  23   4       1225.88       1246.75        62.56 o                         
   5  23   4         43.24          3.18        27.60 o                         
  -6  24   4        231.62        236.88        39.80 o                         
  -5  24   4        663.86        625.07        41.06 o                         
  -4  24   4          7.77        -14.04        25.64 o                         
  -3  24   4         60.74         26.48        23.49 o                         
  -2  24   4          3.16        -16.14        20.24 o                         
  -1  24   4        105.33         89.36        21.18 o                         
   0  24   4        254.97        289.22        25.72 o                         
   1  24   4        233.12        213.03        25.30 o                         
   2  24   4         20.55         16.91        24.99 o                         
   3  24   4        313.34        347.32        35.11 o                         
   4  24   4        208.33        206.00        31.96 o                         
   5  24   4        263.05        226.42        35.00 o                         
  -5  25   4          0.19        -28.70        35.48 o                         
  -4  25   4        654.94        747.56        48.09 o                         
  -3  25   4          0.31         52.37        27.76 o                         
  -2  25   4       1039.44        996.32        40.55 o                         
  -1  25   4          0.18         -2.78        21.60 o                         
   0  25   4       1213.10       1235.56        41.91 o                         
   1  25   4        263.16        248.09        26.92 o                         
   2  25   4        273.22        340.96        28.58 o                         
   3  25   4         97.54        131.19        26.39 o                         
   4  25   4       1230.26       1094.23        44.09 o                         
  -4  26   4         12.66         23.71        32.19 o                         
  -3  26   4         46.75        -12.66        30.90 o                         
  -2  26   4        201.83        135.37        29.05 o                         
  -1  26   4          0.98          8.98        23.42 o                         
   0  26   4         38.12        -23.17        23.60 o                         
   1  26   4          1.44          1.87        27.23 o                         
   2  26   4         64.02         56.50        28.51 o                         
   3  26   4         42.99          1.89        29.50 o                         
  -2  27   4       1371.62       1322.20        54.70 o                         
  -1  27   4        419.19        384.35        34.20 o                         
   0  27   4        227.11        245.52        46.39 o                         
   1  27   4        383.42        297.07        31.78 o                         
 -11   0   5       1165.28       1200.40        74.73 o                         
  -9   0   5       2649.33       2731.95        60.40 o                         
  -7   0   5       5023.50       5166.48        72.80 o                         
  -5   0   5       9760.87      10163.22        91.53 o                         
  -3   0   5       4976.50       4949.31        64.46 o                         
  -1   0   5      16201.19      16064.23       121.13 o                         
   1   0   5       9524.92       9502.88        82.42 o                         
   3   0   5       1835.09       1820.00        31.76 o                         
   5   0   5       5904.57       5856.66        57.16 o                         
   7   0   5        411.31        415.96        24.19 o                         
   9   0   5        447.22        464.59        39.61 o                         
 -12   1   5        468.95        432.96        48.19 o                         
 -11   1   5          0.32         59.16        33.24 o                         
 -10   1   5       1293.50       1345.08        38.71 o                         
  -9   1   5          6.81          7.99        18.88 o                         
  -8   1   5        199.07        171.84        13.81 o                         
  -7   1   5       1196.31       1111.79        17.13 o                         
  -6   1   5       1112.35       1042.48        15.29 o                         
  -5   1   5         51.44         46.62         5.54 o                         
  -4   1   5         36.12         33.63         4.69 o                         
  -3   1   5        221.63        227.45         6.28 o                         
  -2   1   5         42.78         41.44         3.34 o                         
  -1   1   5       1241.30       1299.25        10.54 o                         
   0   1   5         46.84         57.83         3.11 o                         
   1   1   5       3504.97       3612.22        31.29 o                         
   2   1   5       2592.60       2419.71        22.78 o                         
   3   1   5         34.62         26.81         6.28 o                         
   4   1   5       1051.44       1043.15        17.85 o                         
   5   1   5          9.43         10.19         5.31 o                         
   6   1   5        129.90        125.72        11.94 o                         
   7   1   5        679.17        662.90        24.38 o                         
   8   1   5       1802.57       1821.88        40.91 o                         
   9   1   5         30.89         45.08        22.37 o                         
  10   1   5       1741.18       1886.51        53.49 o                         
 -12   2   5         24.74          4.74        31.46 o                         
 -11   2   5        880.55       1073.82        45.77 o                         
 -10   2   5        811.76        862.81        35.74 o                         
  -9   2   5       6039.41       6199.33        96.69 o                         
  -8   2   5       1394.51       1335.84        29.65 o                         
  -7   2   5       4802.42       4772.98        41.78 o                         
  -6   2   5        140.50        120.42         9.66 o                         
  -5   2   5       1579.61       1548.59        17.68 o                         
  -4   2   5        677.31        580.15        10.43 o                         
  -3   2   5       1880.53       1602.83        14.87 o                         
  -2   2   5       3407.24       3333.35        23.02 o                         
  -1   2   5      10311.07      10594.25        55.57 o                         
   0   2   5         65.41         77.71         3.32 o                         
   1   2   5       1547.15       1363.00        11.90 o                         
   2   2   5       2079.80       2008.86        20.18 o                         
   3   2   5       3124.04       3121.30        29.06 o                         
   4   2   5        311.29        319.20        10.46 o                         
   5   2   5       1605.11       1613.64        16.99 o                         
   6   2   5         49.83         42.53         8.50 o                         
   7   2   5       2901.24       2899.24        41.60 o                         
   8   2   5       1445.24       1434.37        37.37 o                         
   9   2   5       1471.56       1552.29        43.88 o                         
  10   2   5          2.59        -24.35        26.52 o                         
 -12   3   5       1014.86        930.83       103.16 o                         
 -11   3   5        478.02        491.23        37.43 o                         
 -10   3   5        294.90        325.58        22.80 o                         
  -9   3   5         23.43         34.06        15.69 o                         
  -8   3   5        253.19        253.01        13.19 o                         
  -7   3   5          0.93         10.31         8.90 o                         
  -6   3   5        130.48        138.79         8.46 o                         
  -5   3   5         35.03         28.42         5.39 o                         
  -4   3   5         53.40         57.18         5.68 o                         
  -3   3   5       1250.08       1265.86        15.07 o                         
  -2   3   5       2426.33       2502.53        19.94 o                         
  -1   3   5        117.31        100.25         3.78 o                         
   0   3   5       1548.49       1546.85        12.23 o                         
   1   3   5       6054.67       6343.85        40.87 o                         
   2   3   5       4846.69       4934.73        37.40 o                         
   3   3   5        222.77        206.99         8.00 o                         
   4   3   5        100.38         85.82         7.00 o                         
   5   3   5         34.96         35.44         5.69 o                         
   6   3   5        757.51        770.18        17.50 o                         
   7   3   5         22.80         32.67        14.15 o                         
   8   3   5        830.39        836.24        39.93 o                         
   9   3   5       1276.81       1306.85        43.52 o                         
  10   3   5        942.87        973.31        49.84 o                         
 -11   4   5        538.49        527.45        32.98 o                         
 -10   4   5        944.83        935.76        46.46 o                         
  -9   4   5       2488.00       2562.78        42.40 o                         
  -8   4   5        560.49        528.56        18.24 o                         
  -7   4   5        494.56        522.07        17.34 o                         
  -6   4   5       1870.01       1896.67        23.75 o                         
  -5   4   5       1961.02       2046.50        26.79 o                         
  -4   4   5       1233.32       1210.18        19.30 o                         
  -3   4   5        376.77        341.09         9.35 o                         
  -2   4   5       4758.07       4804.35        32.82 o                         
  -1   4   5       4392.44       4164.56        27.66 o                         
   0   4   5      14848.77      15349.99       115.22 o                         
   1   4   5       2635.84       2518.34        25.26 o                         
   2   4   5        398.01        417.15         7.27 o                         
   3   4   5        964.31        943.29        10.48 o                         
   4   4   5         42.59         50.64         4.76 o                         
   5   4   5        381.88        380.19        10.12 o                         
   6   4   5       2027.83       2055.24        27.67 o                         
   7   4   5        630.67        646.90        22.55 o                         
   8   4   5        341.61        307.91        22.10 o                         
   9   4   5        954.25       1028.21        58.29 o                         
  10   4   5        228.96        200.19        30.39 o                         
 -11   5   5        854.63        909.43        39.06 o                         
 -10   5   5        520.27        558.27        27.75 o                         
  -9   5   5        241.52        204.17        21.90 o                         
  -8   5   5          5.93          4.65        12.36 o                         
  -7   5   5        801.61        673.95        19.63 o                         
  -6   5   5        180.05        165.09         8.42 o                         
  -5   5   5        544.94        532.18        15.67 o                         
  -4   5   5        534.19        533.02        16.22 o                         
  -3   5   5        419.41        470.50        13.54 o                         
  -2   5   5       1919.20       1929.78        17.49 o                         
  -1   5   5       1481.03       1463.39        12.77 o                         
   0   5   5       2272.22       2370.10        17.71 o                         
   1   5   5         58.79         70.12         4.23 o                         
   2   5   5        917.19        903.14        10.72 o                         
   3   5   5        418.14        398.23         8.41 o                         
   4   5   5       1079.22       1071.21        13.08 o                         
   5   5   5        554.16        547.14        11.28 o                         
   6   5   5         96.43         92.53        10.50 o                         
   7   5   5         48.29         54.25        13.94 o                         
   8   5   5        107.58        107.39        18.26 o                         
   9   5   5       1110.24       1164.48        42.71 o                         
  10   5   5       1687.25       1744.40        55.79 o                         
 -11   6   5        528.68        522.04        41.38 o                         
 -10   6   5       1595.79       1601.01        43.15 o                         
  -9   6   5        280.26        297.24        20.24 o                         
  -8   6   5       5476.86       5494.09        57.53 o                         
  -7   6   5         23.41         22.55         9.49 o                         
  -6   6   5       3129.07       3075.11        31.00 o                         
  -5   6   5        315.52        293.13        12.31 o                         
  -4   6   5        894.77        822.14        15.71 o                         
  -3   6   5         45.41         53.27         5.90 o                         
  -2   6   5       8238.67       8260.36        59.23 o                         
  -1   6   5      15199.44      15792.76        92.59 o                         
   0   6   5       5949.74       5875.84        37.66 o                         
   1   6   5        885.48        823.43        10.03 o                         
   2   6   5       5592.54       5527.85        37.23 o                         
   3   6   5         96.08        107.15         5.54 o                         
   4   6   5        348.71        335.23         9.12 o                         
   5   6   5        315.23        324.79        14.33 o                         
   6   6   5       2562.56       2630.76        32.36 o                         
   7   6   5         32.92         61.55        14.11 o                         
   8   6   5       2560.91       2737.27        46.72 o                         
   9   6   5        192.87        154.79        26.34 o                         
  10   6   5         16.33          1.46        33.27 o                         
 -11   7   5        223.87        150.54        26.98 o                         
 -10   7   5         36.08         -0.20        24.81 o                         
  -9   7   5        201.24        185.10        18.48 o                         
  -8   7   5        111.10         99.57        13.74 o                         
  -7   7   5         88.19         75.72        10.23 o                         
  -6   7   5        132.94        106.40        10.48 o                         
  -5   7   5        460.86        465.73        16.45 o                         
  -4   7   5          3.12         -0.13         5.46 o                         
  -3   7   5        281.25        269.27         9.77 o                         
  -2   7   5        494.23        454.06         8.54 o                         
  -1   7   5        205.31        204.79         6.35 o                         
   0   7   5        414.51        387.86         8.11 o                         
   1   7   5       4112.74       4071.29        28.07 o                         
   2   7   5       1591.08       1567.21        15.03 o                         
   3   7   5        423.76        406.06        10.30 o                         
   4   7   5        137.14        135.61         6.59 o                         
   5   7   5         75.97         67.52        10.00 o                         
   6   7   5          5.19          1.67        11.03 o                         
   7   7   5       1558.42       1613.76        33.49 o                         
   8   7   5         42.10         17.45        19.06 o                         
   9   7   5        727.04        788.44        38.73 o                         
  10   7   5        122.13        119.27        33.27 o                         
 -11   8   5        197.91        144.50        26.71 o                         
 -10   8   5       1539.40       1652.24        58.71 o                         
  -9   8   5        360.63        349.71        21.32 o                         
  -8   8   5       5313.36       5497.65        58.58 o                         
  -7   8   5        485.58        440.33        17.20 o                         
  -6   8   5        231.52        231.06        16.03 o                         
  -5   8   5         66.09         44.50         9.39 o                         
  -4   8   5       6943.93       6907.78        53.05 o                         
  -3   8   5       2762.11       2714.15        25.28 o                         
  -2   8   5      14381.55      14808.93        90.95 o                         
  -1   8   5        598.54        606.95        11.66 o                         
   0   8   5       4979.97       4794.26        33.33 o                         
   1   8   5         16.96         17.81         5.59 o                         
   2   8   5       7998.03       8179.28        57.20 o                         
   3   8   5       1114.26       1053.81        13.52 o                         
   4   8   5         85.18         71.65         6.29 o                         
   5   8   5       1029.81        996.81        21.92 o                         
   6   8   5       1754.21       1726.18        27.82 o                         
   7   8   5         34.96         30.32        17.69 o                         
   8   8   5       1618.29       1686.62        41.16 o                         
   9   8   5         34.01         30.49        27.81 o                         
  10   8   5        260.04        335.29        50.34 o                         
 -11   9   5        219.92        152.36        28.80 o                         
 -10   9   5        371.59        392.03        33.41 o                         
  -9   9   5        246.64        245.64        21.06 o                         
  -8   9   5        433.20        409.79        27.51 o                         
  -7   9   5        278.04        255.57        14.51 o                         
  -6   9   5        338.91        325.73        14.67 o                         
  -5   9   5       2120.29       2063.21        30.61 o                         
  -4   9   5        434.13        407.24        11.62 o                         
  -3   9   5       2118.13       2046.41        21.62 o                         
  -2   9   5       3431.09       3430.14        26.61 o                         
  -1   9   5        169.91        185.41         6.94 o                         
   0   9   5        155.74        158.97         7.64 o                         
   1   9   5       3279.21       3351.62        31.39 o                         
   2   9   5        150.73        151.28         7.99 o                         
   3   9   5       8762.32       8830.90        59.49 o                         
   4   9   5       1349.18       1287.12        16.66 o                         
   5   9   5        544.57        538.71        17.96 o                         
   6   9   5          0.76         -3.42        11.56 o                         
   7   9   5         91.38         79.81        16.37 o                         
   8   9   5         26.25          1.71        19.82 o                         
   9   9   5       1123.20       1107.90        45.91 o                         
  10   9   5         47.94          1.55        33.90 o                         
 -11  10   5        153.98         92.22        29.72 o                         
 -10  10   5       1078.66       1111.39        62.74 o                         
  -9  10   5        140.07         95.52        21.00 o                         
  -8  10   5       2730.10       2821.16        45.08 o                         
  -7  10   5        754.86        723.51        23.80 o                         
  -6  10   5       3848.76       3898.17        43.94 o                         
  -5  10   5        718.55        720.75        20.29 o                         
  -4  10   5        105.40        102.71         7.98 o                         
  -3  10   5        157.73        178.89        11.90 o                         
  -2  10   5       6553.78       6654.91        45.57 o                         
  -1  10   5        313.67        331.13        12.64 o                         
   0  10   5      12467.58      12580.22       111.95 o                         
   1  10   5         74.50         76.71         8.10 o                         
   2  10   5       1598.98       1454.22        19.28 o                         
   3  10   5       1554.16       1472.90        19.84 o                         
   4  10   5         72.84         76.11         7.19 o                         
   5  10   5        481.34        462.24        17.90 o                         
   6  10   5       2798.53       2761.27        38.25 o                         
   7  10   5         25.09         -8.52        17.63 o                         
   8  10   5        522.55        461.91        29.31 o                         
   9  10   5         64.37         72.66        41.50 o                         
 -11  11   5        931.11        811.93        50.84 o                         
 -10  11   5         26.78         54.93        24.93 o                         
  -9  11   5        811.46        801.15        30.03 o                         
  -8  11   5        581.55        593.58        23.54 o                         
  -7  11   5        828.74        799.99        27.36 o                         
  -6  11   5         25.70         25.53        11.11 o                         
  -5  11   5       2279.49       2217.83        24.45 o                         
  -4  11   5       3604.21       3610.50        31.42 o                         
  -3  11   5        269.51        242.93         8.62 o                         
  -2  11   5        813.68        759.41        19.10 o                         
  -1  11   5        177.89        191.24         7.57 o                         
   0  11   5        265.85        270.21        10.37 o                         
   1  11   5        942.12        889.22        18.55 o                         
   2  11   5         76.77         51.07         8.56 o                         
   3  11   5       4424.24       4445.13        42.79 o                         
   4  11   5         22.43         19.20         7.77 o                         
   5  11   5        550.52        544.83        18.63 o                         
   6  11   5       1084.21       1097.81        28.44 o                         
   7  11   5        215.96        208.17        19.19 o                         
   8  11   5        657.37        623.29        30.49 o                         
   9  11   5       1195.24       1162.60        45.81 o                         
 -10  12   5        579.94        525.02        33.34 o                         
  -9  12   5       1397.11       1454.56        43.46 o                         
  -8  12   5       2049.85       2132.66        39.22 o                         
  -7  12   5        526.85        504.47        20.07 o                         
  -6  12   5        877.33        878.98        24.22 o                         
  -5  12   5       1355.75       1370.92        20.19 o                         
  -4  12   5        924.61        923.05        14.96 o                         
  -3  12   5       5806.38       5886.68        43.09 o                         
  -2  12   5       2919.97       2967.61        26.63 o                         
  -1  12   5       3237.11       3141.90        26.81 o                         
   0  12   5       2355.58       2309.94        27.52 o                         
   1  12   5       4264.13       4404.98        42.28 o                         
   2  12   5       2300.09       2159.11        26.39 o                         
   3  12   5       2428.42       2475.44        29.09 o                         
   4  12   5         35.71         25.58        11.09 o                         
   5  12   5        123.79        117.67        13.44 o                         
   6  12   5        956.71        931.11        30.93 o                         
   7  12   5        124.85        108.69        24.74 o                         
   8  12   5        734.98        765.38        33.11 o                         
   9  12   5        153.24        156.25        32.53 o                         
 -10  13   5         69.71         16.05        27.99 o                         
  -9  13   5        200.40        231.09        25.15 o                         
  -8  13   5          4.58          0.99        19.80 o                         
  -7  13   5         10.68         16.69        14.80 o                         
  -6  13   5        258.65        263.88        15.04 o                         
  -5  13   5        477.09        460.16        14.76 o                         
  -4  13   5         29.93         28.59         8.37 o                         
  -3  13   5          3.18          2.58         7.12 o                         
  -2  13   5         70.25         69.28         7.83 o                         
  -1  13   5         79.06         69.81         6.88 o                         
   0  13   5       1205.36       1157.79        19.57 o                         
   1  13   5        518.27        515.86        16.14 o                         
   2  13   5        438.37        421.99        14.79 o                         
   3  13   5         70.97         80.04        10.30 o                         
   4  13   5        985.68        930.87        24.61 o                         
   5  13   5         90.82         95.91        14.15 o                         
   6  13   5        470.66        430.95        20.21 o                         
   7  13   5        292.58        294.15        22.98 o                         
   8  13   5        122.49        128.17        27.86 o                         
   9  13   5        544.72        561.14        40.15 o                         
 -10  14   5        348.30        338.35        34.27 o                         
  -9  14   5        288.99        270.43        27.58 o                         
  -8  14   5       1330.85       1419.87        42.63 o                         
  -7  14   5       2419.01       2413.58        43.18 o                         
  -6  14   5        396.95        398.81        19.41 o                         
  -5  14   5       2302.06       2339.09        31.36 o                         
  -4  14   5         94.53         88.93         9.17 o                         
  -3  14   5        803.88        782.35        16.13 o                         
  -2  14   5        521.72        521.06        14.33 o                         
  -1  14   5      10779.44      10947.49        88.51 o                         
   0  14   5       1503.27       1403.86        23.79 o                         
   1  14   5       4394.65       4335.94        41.62 o                         
   2  14   5        586.16        553.30        18.48 o                         
   3  14   5        277.43        302.60        13.72 o                         
   4  14   5          9.57         12.27        11.76 o                         
   5  14   5       1274.93       1282.37        32.13 o                         
   6  14   5        477.20        486.71        26.18 o                         
   7  14   5        610.49        590.54        26.51 o                         
   8  14   5        397.39        443.86        36.82 o                         
   9  14   5        198.21        118.34        35.88 o                         
 -10  15   5        660.44        517.25        42.37 o                         
  -9  15   5        152.32         78.94        36.10 o                         
  -8  15   5        151.07        150.51        22.82 o                         
  -7  15   5        725.08        742.26        29.81 o                         
  -6  15   5        136.09        133.47        21.86 o                         
  -5  15   5         80.47         89.03        13.42 o                         
  -4  15   5        285.24        249.26        13.21 o                         
  -3  15   5        234.36        203.30        12.60 o                         
  -2  15   5         19.56         39.96         9.89 o                         
  -1  15   5         14.27         21.40         8.35 o                         
   0  15   5        489.82        498.97        17.31 o                         
   1  15   5        202.44        164.14        14.24 o                         
   2  15   5        894.21        816.68        22.38 o                         
   3  15   5          5.67         -3.07        11.29 o                         
   4  15   5        846.49        891.18        26.03 o                         
   5  15   5         14.37         14.19        15.01 o                         
   6  15   5        130.33        111.34        20.60 o                         
   7  15   5         99.71        105.04        27.86 o                         
   8  15   5        336.79        431.55        32.45 o                         
  -9  16   5       2223.98       2291.19        57.31 o                         
  -8  16   5          4.86        -24.58        24.58 o                         
  -7  16   5       1743.93       1761.70        44.73 o                         
  -6  16   5        378.47        364.12        25.59 o                         
  -5  16   5        959.88        975.87        29.06 o                         
  -4  16   5        520.76        480.61        17.83 o                         
  -3  16   5       3218.26       3185.33        38.23 o                         
  -2  16   5         98.86         95.78        11.18 o                         
  -1  16   5       1626.20       1714.77        31.10 o                         
   0  16   5        386.55        377.55        15.86 o                         
   1  16   5       2848.74       2874.37        36.29 o                         
   2  16   5         63.19         66.05        12.39 o                         
   3  16   5       1031.05       1014.28        25.60 o                         
   4  16   5         11.48         11.44        15.84 o                         
   5  16   5        625.22        615.59        27.88 o                         
   6  16   5        137.02        101.09        20.77 o                         
   7  16   5       1207.35       1255.86        47.89 o                         
   8  16   5         19.91         10.26        36.89 o                         
  -9  17   5         24.89         27.67        32.63 o                         
  -8  17   5        439.05        406.01        29.58 o                         
  -7  17   5        189.36        127.82        21.85 o                         
  -6  17   5          1.50         15.16        16.58 o                         
  -5  17   5          0.90         15.90        14.86 o                         
  -4  17   5        137.35        137.29        19.48 o                         
  -3  17   5         69.75         55.25        13.00 o                         
  -2  17   5        862.96        844.51        22.68 o                         
  -1  17   5         64.28         34.42        12.71 o                         
   0  17   5       1284.08       1333.98        29.63 o                         
   1  17   5         14.42          4.94        11.71 o                         
   2  17   5       2145.21       2143.52        32.78 o                         
   3  17   5         97.89         77.41        15.30 o                         
   4  17   5         28.72         26.68        16.26 o                         
   5  17   5        144.83        127.41        18.79 o                         
   6  17   5        697.79        699.09        36.38 o                         
   7  17   5        133.48        139.26        34.82 o                         
   8  17   5        757.75        712.45        44.59 o                         
  -9  18   5       2433.08       2545.21        80.09 o                         
  -8  18   5         35.29         82.48        32.97 o                         
  -7  18   5       1100.84        930.17        79.68 o                         
  -6  18   5        903.50        938.86        37.06 o                         
  -5  18   5        194.17        169.43        17.84 o                         
  -4  18   5        430.84        434.43        21.48 o                         
  -3  18   5       3009.24       3065.76        42.24 o                         
  -2  18   5        115.60         96.59        15.08 o                         
  -1  18   5       1785.52       1810.30        34.29 o                         
   0  18   5        515.38        416.03        20.24 o                         
   1  18   5       1214.56       1238.08        31.39 o                         
   2  18   5         12.27         11.40        18.38 o                         
   3  18   5        869.52        850.32        29.93 o                         
   4  18   5       1290.01       1345.92        34.50 o                         
   5  18   5        221.23        298.31        26.72 o                         
   6  18   5         32.65         29.54        26.10 o                         
   7  18   5       1334.93       1459.68        80.35 o                         
  -8  19   5          2.92          9.56        24.43 o                         
  -7  19   5        133.66        137.96        25.08 o                         
  -6  19   5         19.04         -9.02        22.06 o                         
  -5  19   5        103.77        112.84        19.68 o                         
  -4  19   5        106.23         89.84        18.52 o                         
  -3  19   5        104.08         72.43        16.25 o                         
  -2  19   5         50.62         49.03        14.79 o                         
  -1  19   5        171.22        155.04        15.77 o                         
   0  19   5        230.33        223.98        18.17 o                         
   1  19   5        228.97        241.92        19.43 o                         
   2  19   5       1329.19       1427.89        38.38 o                         
   3  19   5        106.63        116.84        19.44 o                         
   4  19   5        279.26        258.72        24.67 o                         
   5  19   5         42.07         69.07        21.85 o                         
   6  19   5        110.56        124.20        29.46 o                         
   7  19   5          6.23         22.78        32.14 o                         
  -8  20   5        595.23        559.30        45.78 o                         
  -7  20   5       1119.71       1109.92        45.55 o                         
  -6  20   5        528.76        514.91        30.55 o                         
  -5  20   5       1291.07       1285.38        45.70 o                         
  -4  20   5       1239.73       1374.81        37.94 o                         
  -3  20   5        292.09        245.56        22.31 o                         
  -2  20   5        551.59        537.70        22.84 o                         
  -1  20   5       3648.72       3671.35        51.75 o                         
   0  20   5       1161.50       1094.67        33.37 o                         
   1  20   5       1396.13       1437.99        39.05 o                         
   2  20   5        392.28        394.73        24.95 o                         
   3  20   5         35.33         13.62        19.84 o                         
   4  20   5       1378.58       1414.24        45.32 o                         
   5  20   5        688.93        695.03        34.02 o                         
   6  20   5        170.58        171.66        31.04 o                         
  -7  21   5        356.60        266.00        32.68 o                         
  -6  21   5         22.27         54.35        45.27 o                         
  -5  21   5        317.27        324.03        35.33 o                         
  -4  21   5         89.48         95.57        23.38 o                         
  -3  21   5          1.55         14.68        17.09 o                         
  -2  21   5          8.81         31.58        19.87 o                         
  -1  21   5          6.98         30.27        16.16 o                         
   0  21   5        206.78        215.26        22.56 o                         
   1  21   5        583.11        616.18        32.64 o                         
   2  21   5         62.54         75.08        22.69 o                         
   3  21   5        239.90        251.50        26.49 o                         
   4  21   5        412.79        342.45        28.76 o                         
   5  21   5        130.07        129.04        38.81 o                         
   6  21   5         10.42        -24.41        30.29 o                         
  -7  22   5        133.30         68.94        32.96 o                         
  -6  22   5        419.61        384.46        31.66 o                         
  -5  22   5         52.57         12.62        29.19 o                         
  -4  22   5       1492.55       1596.52        46.61 o                         
  -3  22   5        253.08        257.46        24.43 o                         
  -2  22   5       1353.04       1377.93        43.41 o                         
  -1  22   5       1185.89       1235.54        39.71 o                         
   0  22   5        797.17        795.53        34.92 o                         
   1  22   5        422.76        422.32        24.71 o                         
   2  22   5       1413.43       1650.13        48.80 o                         
   3  22   5         13.70         24.33        25.41 o                         
   4  22   5       1062.11       1085.34        67.03 o                         
   5  22   5         17.00        -29.34        29.34 o                         
  -6  23   5          0.43        -23.93        29.57 o                         
  -5  23   5          3.12        -17.45        28.50 o                         
  -4  23   5          0.04        -13.69        28.26 o                         
  -3  23   5          1.04        -17.75        20.62 o                         
  -2  23   5        962.72        949.19        40.94 o                         
  -1  23   5        222.53        194.28        22.06 o                         
   0  23   5        377.23        424.65        25.66 o                         
   1  23   5        188.00        187.05        29.83 o                         
   2  23   5        972.88        989.62        40.99 o                         
   3  23   5        512.66        520.49        36.02 o                         
   4  23   5        129.18        134.34        30.16 o                         
   5  23   5        129.26         70.34        33.84 o                         
  -5  24   5         59.07         66.31        49.94 o                         
  -4  24   5        651.81        606.70        44.82 o                         
  -3  24   5         10.03         33.80        23.93 o                         
  -2  24   5        684.10        699.87        32.02 o                         
  -1  24   5        225.07        236.66        26.81 o                         
   0  24   5       2297.27       2378.19        62.32 o                         
   1  24   5          0.90         23.00        22.97 o                         
   2  24   5        240.15        216.53        27.62 o                         
   3  24   5          8.85          1.50        28.22 o                         
   4  24   5        482.90        493.77        41.13 o                         
  -4  25   5          9.74         11.88        31.20 o                         
  -3  25   5         33.36         -3.20        26.64 o                         
  -2  25   5         19.03        -20.05        23.23 o                         
  -1  25   5        331.15        340.90        38.13 o                         
   0  25   5         16.33          8.00        25.05 o                         
   1  25   5         34.16         42.05        30.03 o                         
   2  25   5          0.94        -23.27        25.25 o                         
   3  25   5        482.42        444.64        33.12 o                         
  -3  26   5        749.92        656.72        44.70 o                         
  -2  26   5        573.46        559.69        32.98 o                         
  -1  26   5          5.23         26.10        29.75 o                         
   0  26   5        353.88        295.54        37.06 o                         
   1  26   5         42.64         23.93        25.54 o                         
   2  26   5        745.74        665.71        41.78 o                         
 -10   0   6         73.81        126.69        31.89 o                         
  -8   0   6        536.13        436.58        27.13 o                         
  -6   0   6       3851.49       3634.46        39.37 o                         
  -4   0   6        401.43        332.58        17.40 o                         
  -2   0   6      10926.94      11375.34       125.22 o                         
   0   0   6       2513.75       2540.92        27.50 o                         
   2   0   6       3578.24       3509.23        65.78 o                         
   4   0   6       8163.38       8277.44       115.63 o                         
   6   0   6       1075.73       1068.81        36.31 o                         
   8   0   6        575.92        563.48        42.02 o                         
  10   0   6        809.23        674.30        49.82 o                         
 -11   1   6        584.27        574.67        36.59 o                         
 -10   1   6         47.21         66.64        24.11 o                         
  -9   1   6        447.22        436.70        21.49 o                         
  -8   1   6        667.99        649.30        24.34 o                         
  -7   1   6       4451.40       4431.96        43.25 o                         
  -6   1   6          4.35          4.40         6.41 o                         
  -5   1   6       9139.74       9366.46        60.57 o                         
  -4   1   6        267.89        216.68         6.99 o                         
  -3   1   6       4703.81       4734.08        33.15 o                         
  -2   1   6        587.31        550.33         8.82 o                         
  -1   1   6       3040.00       3046.47        21.83 o                         
   0   1   6       1065.32       1036.59        11.26 o                         
   1   1   6       3643.84       3624.00        31.42 o                         
   2   1   6        389.27        378.19        12.90 o                         
   3   1   6       5006.91       5058.57        47.66 o                         
   4   1   6         20.29         14.14         8.84 o                         
   5   1   6        126.57         95.61        11.30 o                         
   6   1   6        477.39        428.46        16.97 o                         
   7   1   6         15.99        -11.57        17.69 o                         
   8   1   6        407.19        355.10        24.71 o                         
   9   1   6         22.24         56.64        25.51 o                         
  10   1   6          6.80         35.10        30.17 o                         
 -11   2   6          2.87         31.98        23.76 o                         
 -10   2   6        164.57        169.12        23.60 o                         
  -9   2   6          0.30        -15.46        15.46 o                         
  -8   2   6        498.93        458.59        18.80 o                         
  -7   2   6        966.14        896.32        19.30 o                         
  -6   2   6        377.81        332.10        10.70 o                         
  -5   2   6       1050.48       1061.07        13.03 o                         
  -4   2   6       2448.32       2498.60        23.25 o                         
  -3   2   6       1161.64       1188.37        12.61 o                         
  -2   2   6       5427.98       5650.47        43.42 o                         
  -1   2   6        293.61        291.05         7.36 o                         
   0   2   6       2888.40       2782.04        24.42 o                         
   1   2   6       5002.55       5136.78        35.75 o                         
   2   2   6       6421.15       6558.33        54.36 o                         
   3   2   6        671.54        658.14        16.51 o                         
   4   2   6       1773.18       1678.71        23.86 o                         
   5   2   6        744.60        717.84        20.94 o                         
   6   2   6       3380.58       3480.14        42.26 o                         
   7   2   6        646.32        635.67        27.59 o                         
   8   2   6        527.35        541.87        26.90 o                         
   9   2   6          7.92        -23.55        23.55 o                         
  10   2   6        339.55        294.82        32.50 o                         
 -11   3   6        141.26        128.17        33.64 o                         
 -10   3   6        958.05       1039.66        40.19 o                         
  -9   3   6        960.29       1004.81        32.48 o                         
  -8   3   6        428.53        421.34        18.97 o                         
  -7   3   6       3140.34       3116.54        34.75 o                         
  -6   3   6       1908.84       1905.05        27.80 o                         
  -5   3   6       1904.81       1872.34        24.12 o                         
  -4   3   6       3140.19       3110.80        27.94 o                         
  -3   3   6       2006.15       1811.18        18.84 o                         
  -2   3   6        148.91        131.78         5.40 o                         
  -1   3   6       1699.47       1714.92        15.87 o                         
   0   3   6       2378.27       2345.72        20.60 o                         
   1   3   6       1298.35       1322.40        13.46 o                         
   2   3   6         33.84         24.09         5.22 o                         
   3   3   6       7674.01       7721.85        63.50 o                         
   4   3   6         79.48         87.70         9.67 o                         
   5   3   6       1158.69       1094.14        26.88 o                         
   6   3   6         39.42         59.60        13.90 o                         
   7   3   6        130.80        130.36        17.71 o                         
   8   3   6         27.79         50.92        20.44 o                         
   9   3   6        453.33        402.01        32.09 o                         
  10   3   6        424.03        430.03        45.27 o                         
 -11   4   6          0.06          2.69        28.09 o                         
 -10   4   6        104.54        122.71        22.58 o                         
  -9   4   6         46.07         39.77        15.88 o                         
  -8   4   6        197.74        184.04        22.24 o                         
  -7   4   6        851.15        816.60        19.46 o                         
  -6   4   6       1075.66       1008.65        20.70 o                         
  -5   4   6        162.05        143.81        10.08 o                         
  -4   4   6        648.47        589.43        12.74 o                         
  -3   4   6        277.08        224.18         9.84 o                         
  -2   4   6        257.24        240.17         6.98 o                         
  -1   4   6       1011.04        992.93        11.86 o                         
   0   4   6         28.21         34.68         4.51 o                         
   1   4   6         27.26         24.34         4.43 o                         
   2   4   6       1253.62       1307.73        15.27 o                         
   3   4   6       6263.61       6179.98        45.40 o                         
   4   4   6       5154.85       5107.82        41.32 o                         
   5   4   6       7290.47       7436.28        61.20 o                         
   6   4   6       3286.54       3420.94        45.52 o                         
   7   4   6         35.14         37.11        17.82 o                         
   8   4   6        544.85        519.98        34.87 o                         
   9   4   6        565.68        560.02        30.71 o                         
  10   4   6        628.84        612.11        44.79 o                         
 -11   5   6        613.88        566.86        31.08 o                         
 -10   5   6        395.80        451.04        28.19 o                         
  -9   5   6        137.16        116.03        17.02 o                         
  -8   5   6        951.79        928.39        28.60 o                         
  -7   5   6        629.17        637.46        22.88 o                         
  -6   5   6       9946.98       9873.57        91.17 o                         
  -5   5   6       5886.96       5813.52        58.64 o                         
  -4   5   6        998.20       1043.89        17.12 o                         
  -3   5   6       1117.98       1083.12        17.11 o                         
  -2   5   6        252.35        226.78         6.98 o                         
  -1   5   6        937.21        878.09        12.12 o                         
   0   5   6       8844.44       9113.82        57.99 o                         
   1   5   6        507.13        493.81         9.65 o                         
   2   5   6       2586.04       2532.97        20.52 o                         
   3   5   6        577.56        561.25        11.96 o                         
   4   5   6       1704.93       1693.76        21.13 o                         
   5   5   6        158.01        163.92        10.94 o                         
   6   5   6        751.63        758.21        26.13 o                         
   7   5   6         22.24         63.89        20.17 o                         
   8   5   6        305.74        292.53        25.66 o                         
   9   5   6         19.04          4.74        34.57 o                         
  10   5   6         46.75         39.89        38.61 o                         
 -11   6   6         14.51        -28.64        28.64 o                         
 -10   6   6        133.34         71.75        25.29 o                         
  -9   6   6          0.57          5.77        17.16 o                         
  -8   6   6          4.97         -7.29        13.03 o                         
  -7   6   6          7.55          7.65        13.33 o                         
  -6   6   6       1047.88        942.45        22.02 o                         
  -5   6   6        905.84        922.47        20.65 o                         
  -4   6   6         19.00         20.36         7.14 o                         
  -3   6   6       7586.95       7702.83        63.46 o                         
  -2   6   6       1543.01       1549.48        15.79 o                         
  -1   6   6        626.98        626.35        10.90 o                         
   0   6   6         46.33         40.21         4.95 o                         
   1   6   6        593.55        568.29        10.68 o                         
   2   6   6         12.19         12.74         4.75 o                         
   3   6   6       1838.54       1839.58        17.32 o                         
   4   6   6       3608.99       3560.15        31.21 o                         
   5   6   6       3873.94       3889.14        39.86 o                         
   6   6   6        894.26        876.37        27.75 o                         
   7   6   6       1864.67       1907.17        46.21 o                         
   8   6   6         15.40          4.78        21.28 o                         
   9   6   6        268.71        243.77        31.64 o                         
 -11   7   6          7.53         13.94        27.85 o                         
 -10   7   6        523.42        497.99        30.76 o                         
  -9   7   6        117.89        100.90        18.54 o                         
  -8   7   6       4800.79       4717.11       112.32 o                         
  -7   7   6       1253.66       1131.73        26.22 o                         
  -6   7   6       3023.59       2943.83        36.77 o                         
  -5   7   6       1599.07       1568.61        25.68 o                         
  -4   7   6       5773.04       5760.72        48.15 o                         
  -3   7   6       1427.04       1450.41        19.64 o                         
  -2   7   6       1927.93       1863.61        19.62 o                         
  -1   7   6        201.93        202.37         7.86 o                         
   0   7   6        455.29        433.87         9.83 o                         
   1   7   6         37.28         24.12         5.21 o                         
   2   7   6       8570.70       8700.14        56.36 o                         
   3   7   6       1989.33       1965.70        18.76 o                         
   4   7   6       2646.19       2637.38        24.50 o                         
   5   7   6         29.08         39.25        11.68 o                         
   6   7   6         30.32         31.09        14.99 o                         
   7   7   6          0.61          6.36        17.18 o                         
   8   7   6          6.92         44.33        20.42 o                         
   9   7   6          2.31         40.86        25.78 o                         
 -11   8   6        200.92        182.44        30.56 o                         
 -10   8   6         71.14         83.97        26.45 o                         
  -9   8   6          9.87        -14.25        17.33 o                         
  -8   8   6        614.83        666.29        25.07 o                         
  -7   8   6          3.95         12.97        12.11 o                         
  -6   8   6        530.12        485.34        17.50 o                         
  -5   8   6       6046.21       6128.98        59.00 o                         
  -4   8   6       2396.44       2305.57        26.13 o                         
  -3   8   6       4129.44       4087.74        37.53 o                         
  -2   8   6          1.44          0.68         5.06 o                         
  -1   8   6         90.94         99.18         6.80 o                         
   0   8   6         93.59         96.90         6.17 o                         
   1   8   6       1147.40       1143.63        14.23 o                         
   2   8   6         96.67        107.66         5.97 o                         
   3   8   6       5300.23       5284.57        37.78 o                         
   4   8   6        378.68        376.73        13.04 o                         
   5   8   6       2523.32       2540.65        32.27 o                         
   6   8   6        182.95        176.22        17.68 o                         
   7   8   6       2194.92       2118.08        42.79 o                         
   8   8   6          0.45         12.36        23.70 o                         
   9   8   6        504.30        441.91        32.73 o                         
 -11   9   6        598.29        542.57        37.72 o                         
 -10   9   6       1143.65       1206.25        44.21 o                         
  -9   9   6         32.49         55.49        21.45 o                         
  -8   9   6       2361.22       2392.96        40.16 o                         
  -7   9   6         20.62         37.61        13.14 o                         
  -6   9   6       3237.99       3343.44        40.63 o                         
  -5   9   6        288.39        251.56        13.04 o                         
  -4   9   6       2705.46       2745.86        30.97 o                         
  -3   9   6         25.86         17.28         7.96 o                         
  -2   9   6        407.29        409.29        10.67 o                         
  -1   9   6       1668.57       1662.56        17.98 o                         
   0   9   6       3737.69       3634.87        35.51 o                         
   1   9   6        653.21        607.79        15.64 o                         
   2   9   6       3813.84       3814.39        34.16 o                         
   3   9   6        393.23        390.15        10.68 o                         
   4   9   6        453.38        440.64        14.19 o                         
   5   9   6        220.24        213.21        15.61 o                         
   6   9   6         38.17         76.53        17.79 o                         
   7   9   6         92.02         94.08        23.01 o                         
   8   9   6        166.02        165.38        25.20 o                         
   9   9   6          3.91          7.71        27.71 o                         
 -11  10   6         19.18        -14.26        30.70 o                         
 -10  10   6          1.94         62.73        39.73 o                         
  -9  10   6        227.52        271.43        37.54 o                         
  -8  10   6         20.54         20.64        15.74 o                         
  -7  10   6        117.55        126.65        14.18 o                         
  -6  10   6        321.18        267.14        14.09 o                         
  -5  10   6        325.99        329.16        14.70 o                         
  -4  10   6        857.19        819.16        17.92 o                         
  -3  10   6       7566.46       7669.81        68.72 o                         
  -2  10   6        114.82         99.25         6.98 o                         
  -1  10   6       2359.87       2362.18        22.33 o                         
   0  10   6        763.20        798.39        17.84 o                         
   1  10   6        245.21        239.55        10.80 o                         
   2  10   6        684.61        666.32        16.31 o                         
   3  10   6       3848.08       3847.91        35.89 o                         
   4  10   6         36.92         27.23         8.39 o                         
   5  10   6       3623.33       3693.18        43.89 o                         
   6  10   6        170.57        192.61        21.39 o                         
   7  10   6        707.81        688.88        36.24 o                         
   8  10   6        289.18        322.96        30.04 o                         
   9  10   6        436.04        423.16        35.66 o                         
 -10  11   6        339.27        301.16        28.28 o                         
  -9  11   6       1327.05       1384.09        46.17 o                         
  -8  11   6       1403.65       1470.88        35.69 o                         
  -7  11   6        791.57        816.12        28.25 o                         
  -6  11   6       4012.09       4119.61        47.25 o                         
  -5  11   6       1246.56       1221.31        24.55 o                         
  -4  11   6       1539.67       1570.06        22.47 o                         
  -3  11   6       5640.23       5715.70        50.02 o                         
  -2  11   6        338.90        337.40        10.74 o                         
  -1  11   6         68.25         46.13         6.18 o                         
   0  11   6        659.86        702.71        18.49 o                         
   1  11   6        213.25        160.85        10.08 o                         
   2  11   6        974.39        966.26        21.73 o                         
   3  11   6       1253.26       1191.26        22.69 o                         
   4  11   6        293.70        252.09        14.27 o                         
   5  11   6        353.02        335.77        16.89 o                         
   6  11   6         80.19         71.08        18.72 o                         
   7  11   6         86.06        131.96        22.91 o                         
   8  11   6         23.10         -3.44        23.03 o                         
   9  11   6        281.46        278.69        31.58 o                         
 -10  12   6        347.89        336.99        31.42 o                         
  -9  12   6          0.54         19.55        30.80 o                         
  -8  12   6          4.00        -11.50        17.33 o                         
  -7  12   6        326.94        312.11        17.76 o                         
  -6  12   6         11.66        -11.60        11.60 o                         
  -5  12   6       1470.44       1495.55        26.82 o                         
  -4  12   6       2801.32       2835.11        34.13 o                         
  -3  12   6       3306.84       3321.64        33.77 o                         
  -2  12   6         22.33         24.20         7.36 o                         
  -1  12   6         56.67         40.07         6.12 o                         
   0  12   6       1655.64       1572.50        23.97 o                         
   1  12   6       1404.72       1417.31        23.29 o                         
   2  12   6        672.90        590.87        19.36 o                         
   3  12   6       1884.82       1894.57        27.50 o                         
   4  12   6        382.21        361.83        16.52 o                         
   5  12   6       1686.20       1668.98        35.74 o                         
   6  12   6        674.10        650.67        28.37 o                         
   7  12   6        816.20        821.57        33.00 o                         
   8  12   6        576.06        541.77        44.04 o                         
   9  12   6        245.85        176.18        36.23 o                         
 -10  13   6         42.88         13.84        29.90 o                         
  -9  13   6        720.42        700.39        55.21 o                         
  -8  13   6       1491.53       1624.79        39.89 o                         
  -7  13   6       2946.41       2923.81        56.79 o                         
  -6  13   6        714.64        705.74        24.75 o                         
  -5  13   6       2004.12       2018.99        31.99 o                         
  -4  13   6       1868.58       1846.18        27.69 o                         
  -3  13   6        434.97        445.47        14.49 o                         
  -2  13   6        147.62        144.36         8.97 o                         
  -1  13   6       1814.31       1834.49        25.25 o                         
   0  13   6         83.39        112.53        10.69 o                         
   1  13   6       2386.30       2333.66        30.49 o                         
   2  13   6       1206.68       1233.63        24.00 o                         
   3  13   6        647.98        672.20        21.13 o                         
   4  13   6        517.16        462.83        24.02 o                         
   5  13   6        503.41        474.87        21.71 o                         
   6  13   6         77.32         70.69        20.55 o                         
   7  13   6         82.23         22.80        24.45 o                         
   8  13   6         16.40        -24.95        24.95 o                         
 -10  14   6        193.01        149.01        33.73 o                         
  -9  14   6        180.91        151.22        24.81 o                         
  -8  14   6        589.11        640.57        34.63 o                         
  -7  14   6        423.48        382.31        24.48 o                         
  -6  14   6        454.43        439.19        22.62 o                         
  -5  14   6         92.06         97.53        14.16 o                         
  -4  14   6        197.41        208.25        14.87 o                         
  -3  14   6       1341.44       1344.59        22.50 o                         
  -2  14   6       2125.79       2124.05        27.28 o                         
  -1  14   6          9.32         21.07        12.36 o                         
   0  14   6        589.40        556.43        18.27 o                         
   1  14   6        545.76        508.51        17.78 o                         
   2  14   6        257.72        250.78        14.02 o                         
   3  14   6        497.63        530.85        21.11 o                         
   4  14   6       4445.89       4495.98        51.89 o                         
   5  14   6       1012.74        987.32        37.16 o                         
   6  14   6        653.95        676.17        37.25 o                         
   7  14   6        196.42        163.20        25.75 o                         
   8  14   6        148.64        138.85        27.90 o                         
  -9  15   6        168.79        129.07        27.69 o                         
  -8  15   6         25.03         -2.84        21.71 o                         
  -7  15   6       2830.00       2875.45        47.98 o                         
  -6  15   6        715.79        747.92        34.23 o                         
  -5  15   6       3404.64       3592.23        48.74 o                         
  -4  15   6         68.69         64.48        12.27 o                         
  -3  15   6        903.23        891.79        22.28 o                         
  -2  15   6          8.97         -5.53         8.92 o                         
  -1  15   6       1689.11       1724.69        28.00 o                         
   0  15   6        591.03        556.13        19.21 o                         
   1  15   6       2012.03       2048.54        30.33 o                         
   2  15   6        148.69        181.69        17.01 o                         
   3  15   6        290.42        289.37        16.96 o                         
   4  15   6        155.76        160.66        17.10 o                         
   5  15   6        796.03        835.54        29.85 o                         
   6  15   6         17.00         -8.16        25.28 o                         
   7  15   6         56.28          4.74        23.92 o                         
   8  15   6        159.91        134.99        31.83 o                         
  -9  16   6          0.28        -17.03        26.86 o                         
  -8  16   6        134.31        175.52        23.78 o                         
  -7  16   6         36.69         18.60        19.10 o                         
  -6  16   6        439.15        457.41        23.79 o                         
  -5  16   6          0.01         31.07        16.79 o                         
  -4  16   6        996.65       1002.16        26.60 o                         
  -3  16   6         89.04         82.05        12.05 o                         
  -2  16   6        570.25        593.68        24.04 o                         
  -1  16   6        112.51         91.85        13.92 o                         
   0  16   6        327.89        320.20        18.19 o                         
   1  16   6          8.69         18.27        12.58 o                         
   2  16   6        645.15        663.46        22.99 o                         
   3  16   6        537.05        526.47        21.99 o                         
   4  16   6       3464.17       3652.63        47.41 o                         
   5  16   6        379.77        353.80        21.67 o                         
   6  16   6       1399.79       1511.95        47.43 o                         
   7  16   6        267.96        285.65        30.62 o                         
  -9  17   6       1239.12       1191.54        47.12 o                         
  -8  17   6         60.62         75.52        23.04 o                         
  -7  17   6       1623.73       1665.38        45.66 o                         
  -6  17   6          0.46        -12.75        17.99 o                         
  -5  17   6        639.50        585.17        25.05 o                         
  -4  17   6         29.59         21.33        14.51 o                         
  -3  17   6       2158.54       2308.04        40.11 o                         
  -2  17   6         25.25          4.74        14.12 o                         
  -1  17   6        193.51        238.25        17.09 o                         
   0  17   6          0.72        -13.80        13.80 o                         
   1  17   6       2208.92       2168.32        37.10 o                         
   2  17   6        360.33        360.79        19.61 o                         
   3  17   6       2337.21       2493.04        40.72 o                         
   4  17   6        399.87        372.07        21.45 o                         
   5  17   6         13.09          0.94        19.03 o                         
   6  17   6         85.51          6.00        25.24 o                         
   7  17   6          6.02          2.64        29.80 o                         
  -8  18   6        292.37        411.60        41.79 o                         
  -7  18   6        485.12        548.46        32.59 o                         
  -6  18   6        121.40        121.94        20.75 o                         
  -5  18   6         12.78         23.77        20.56 o                         
  -4  18   6       1313.77       1368.49        35.90 o                         
  -3  18   6         12.88         33.77        16.77 o                         
  -2  18   6        349.00        312.06        18.39 o                         
  -1  18   6        148.94        135.43        15.60 o                         
   0  18   6        614.21        563.53        22.70 o                         
   1  18   6          6.96        -10.00        16.16 o                         
   2  18   6       1991.20       2128.22        40.88 o                         
   3  18   6          3.41         18.69        16.30 o                         
   4  18   6       1826.27       1914.58        40.84 o                         
   5  18   6         18.35         34.89        23.02 o                         
   6  18   6       1180.21       1273.28        55.22 o                         
   7  18   6         63.36        -25.05        30.54 o                         
  -8  19   6         45.84         37.75        30.88 o                         
  -7  19   6       1884.11       1959.54        56.96 o                         
  -6  19   6        748.30        719.46        33.24 o                         
  -5  19   6       1636.72       1703.43        47.45 o                         
  -4  19   6        591.48        658.00        29.11 o                         
  -3  19   6        472.54        399.73        22.17 o                         
  -2  19   6        475.10        544.54        26.50 o                         
  -1  19   6        260.01        242.30        23.04 o                         
   0  19   6       1087.10       1190.25        33.30 o                         
   1  19   6       1256.50       1250.27        35.28 o                         
   2  19   6         65.97         94.47        19.41 o                         
   3  19   6       1295.58       1380.01        42.27 o                         
   4  19   6        287.39        308.71        44.08 o                         
   5  19   6         51.63         14.27        27.37 o                         
   6  19   6        213.20        223.97        35.45 o                         
  -7  20   6         18.66         43.06        32.40 o                         
  -6  20   6        352.12        293.97        29.65 o                         
  -5  20   6        140.58        165.28        26.12 o                         
  -4  20   6        397.03        342.85        25.57 o                         
  -3  20   6         24.84          5.11        20.70 o                         
  -2  20   6       1779.59       1823.22        45.43 o                         
  -1  20   6        371.67        363.62        21.96 o                         
   0  20   6        153.72        135.55        18.16 o                         
   1  20   6        548.96        530.78        25.61 o                         
   2  20   6         26.25         22.75        19.74 o                         
   3  20   6        104.91        127.86        22.41 o                         
   4  20   6       2510.71       2668.54        77.20 o                         
   5  20   6        182.29        138.27        41.03 o                         
   6  20   6        341.26        328.21        38.82 o                         
  -7  21   6       1141.06       1019.11        99.78 o                         
  -6  21   6        233.74        180.65        29.39 o                         
  -5  21   6       1766.16       1787.30        48.04 o                         
  -4  21   6       1320.88       1338.20        46.54 o                         
  -3  21   6         22.93         15.67        23.10 o                         
  -2  21   6       1441.25       1595.60        48.62 o                         
  -1  21   6        236.87        207.99        25.47 o                         
   0  21   6        252.06        229.38        21.17 o                         
   1  21   6        840.05        811.01        42.22 o                         
   2  21   6        766.49        813.27        40.71 o                         
   3  21   6        139.81        123.28        28.14 o                         
   4  21   6        224.98        120.60        32.54 o                         
   5  21   6         27.94         47.95        30.97 o                         
  -6  22   6         33.42        -26.64        26.64 o                         
  -5  22   6        130.12         95.15        33.46 o                         
  -4  22   6        708.75        731.59        36.34 o                         
  -3  22   6        151.72        147.09        22.80 o                         
  -2  22   6         97.44         88.84        22.87 o                         
  -1  22   6         74.33         83.37        22.16 o                         
   0  22   6        135.22        143.18        27.00 o                         
   1  22   6       2117.52       2203.66        53.90 o                         
   2  22   6        119.74         96.12        25.53 o                         
   3  22   6        648.79        641.95        37.80 o                         
   4  22   6        287.16        267.84        46.13 o                         
   5  22   6        314.36        267.71        36.10 o                         
  -6  23   6       1208.85       1023.50       103.99 o                         
  -5  23   6          5.70         17.17        32.40 o                         
  -4  23   6       1034.86       1013.58        43.69 o                         
  -3  23   6        190.80        177.76        30.64 o                         
  -2  23   6        911.55        957.76        39.92 o                         
  -1  23   6         11.91          5.84        23.76 o                         
   0  23   6        494.58        498.15        29.97 o                         
   1  23   6         38.19          5.66        24.50 o                         
   2  23   6        173.29         79.46        28.96 o                         
   3  23   6        941.09        989.76        63.70 o                         
   4  23   6         52.91          0.30        34.37 o                         
  -5  24   6          9.17        -27.25        31.30 o                         
  -4  24   6        277.38        267.39        30.44 o                         
  -3  24   6        134.59        125.86        28.01 o                         
  -2  24   6        296.24        324.03        28.70 o                         
  -1  24   6       1114.93       1148.63        46.99 o                         
   0  24   6        109.43        107.05        26.88 o                         
   1  24   6         96.68         71.27        27.37 o                         
   2  24   6         83.18        138.18        28.48 o                         
   3  24   6        938.73        910.72        43.86 o                         
  -4  25   6        667.70        541.67        42.99 o                         
  -3  25   6        217.61        217.48        33.03 o                         
  -2  25   6         52.33        128.20        29.68 o                         
  -1  25   6        198.54        192.07        31.35 o                         
   0  25   6        853.88        929.55        42.54 o                         
   1  25   6         40.33         25.31        28.35 o                         
   2  25   6        390.69        329.40        32.09 o                         
  -2  26   6         74.16        125.06        59.98 o                         
  -1  26   6        239.24        142.16        31.45 o                         
   0  26   6         13.17         -9.52        29.62 o                         
 -11   0   7       3513.01       3537.70        81.45 o                         
  -9   0   7       2399.93       2567.72        68.17 o                         
  -7   0   7        653.59        637.84        27.81 o                         
  -5   0   7       6459.47       6107.21        60.68 o                         
  -3   0   7       2615.73       2562.03        32.67 o                         
  -1   0   7        361.44        347.36        12.90 o                         
   1   0   7        282.70        280.99        18.32 o                         
   3   0   7          7.03         13.41        11.88 o                         
   5   0   7       3208.65       3154.76        55.36 o                         
   7   0   7        749.40        741.19        52.88 o                         
   9   0   7       1498.65       1516.39        71.32 o                         
 -11   1   7          1.79        -16.12        26.52 o                         
 -10   1   7        869.70        961.67        45.85 o                         
  -9   1   7        603.00        565.20        26.09 o                         
  -8   1   7       2392.76       2457.40        44.22 o                         
  -7   1   7        522.05        426.70        16.84 o                         
  -6   1   7       5013.13       4932.00        40.49 o                         
  -5   1   7        239.33        263.32         8.81 o                         
  -4   1   7        711.54        669.05        11.08 o                         
  -3   1   7        563.90        535.68        10.98 o                         
  -2   1   7      14353.31      14622.80        96.82 o                         
  -1   1   7          8.83          5.28         4.69 o                         
   0   1   7       2358.59       2361.42        22.86 o                         
   1   1   7       4378.23       4402.06        35.12 o                         
   2   1   7       1002.34        945.46        18.65 o                         
   3   1   7        540.19        505.86        17.14 o                         
   4   1   7       3309.89       3345.93        38.67 o                         
   5   1   7        341.48        308.21        15.27 o                         
   6   1   7       5777.72       5909.71        61.17 o                         
   7   1   7        643.48        748.14        31.75 o                         
   8   1   7       3023.68       3124.51        56.86 o                         
   9   1   7         69.56         74.96        26.51 o                         
 -11   2   7        824.90        789.35        54.65 o                         
 -10   2   7        582.24        559.99        32.36 o                         
  -9   2   7       1930.41       2088.75        45.17 o                         
  -8   2   7        633.69        618.44        24.54 o                         
  -7   2   7       1769.03       1692.59        30.40 o                         
  -6   2   7        232.78        192.00        11.74 o                         
  -5   2   7       1483.08       1376.52        18.28 o                         
  -4   2   7        163.20        158.12         7.73 o                         
  -3   2   7       5730.42       5715.88        42.55 o                         
  -2   2   7        531.83        517.58        11.82 o                         
  -1   2   7        228.96        216.85         7.28 o                         
   0   2   7       1276.39       1239.32        14.14 o                         
   1   2   7        536.56        539.63        10.37 o                         
   2   2   7         86.29         75.26         9.16 o                         
   3   2   7       1588.33       1570.84        23.89 o                         
   4   2   7        856.78        815.36        21.48 o                         
   5   2   7         26.51         22.58        12.39 o                         
   6   2   7        295.03        286.44        21.89 o                         
   7   2   7        200.27        196.87        23.84 o                         
   8   2   7        158.59        181.03        25.38 o                         
   9   2   7        590.56        582.04        44.56 o                         
 -11   3   7         97.03        113.62        26.38 o                         
 -10   3   7       1298.25       1420.32        44.91 o                         
  -9   3   7        496.58        414.12        26.92 o                         
  -8   3   7       1173.63       1253.42        33.22 o                         
  -7   3   7        124.56        137.97        12.45 o                         
  -6   3   7         34.30          5.31        10.67 o                         
  -5   3   7        734.10        712.32        14.21 o                         
  -4   3   7       1588.97       1587.78        20.77 o                         
  -3   3   7       1138.45       1070.72        16.36 o                         
  -2   3   7       7478.02       7476.98        72.98 o                         
  -1   3   7       1104.50       1038.04        13.99 o                         
   0   3   7       5606.51       5435.04        37.67 o                         
   1   3   7       1262.97       1283.07        14.08 o                         
   2   3   7       5984.73       6025.77        55.33 o                         
   3   3   7        633.78        637.13        18.41 o                         
   4   3   7        775.00        744.40        22.06 o                         
   5   3   7       1013.60       1018.80        25.09 o                         
   6   3   7       4562.27       4630.12        56.92 o                         
   7   3   7        908.46        866.25        33.76 o                         
   8   3   7       2036.91       2174.63        49.93 o                         
   9   3   7        819.11        835.04        51.87 o                         
 -11   4   7        952.77       1048.14        43.57 o                         
 -10   4   7       1949.68       2024.42        48.47 o                         
  -9   4   7       1632.43       1709.31        43.84 o                         
  -8   4   7         31.84         29.20        17.53 o                         
  -7   4   7        285.81        271.29        14.46 o                         
  -6   4   7       2305.70       2249.54        32.05 o                         
  -5   4   7       1538.62       1479.04        21.86 o                         
  -4   4   7        941.73        913.70        16.57 o                         
  -3   4   7       2700.52       2627.83        28.63 o                         
  -2   4   7        219.73        204.55         8.65 o                         
  -1   4   7       2451.36       2398.67        20.92 o                         
   0   4   7       2195.77       2217.22        19.70 o                         
   1   4   7         67.95         60.95         5.31 o                         
   2   4   7        539.60        530.70        13.67 o                         
   3   4   7          4.06         -5.55        10.48 o                         
   4   4   7       1452.19       1399.71        25.37 o                         
   5   4   7        160.64        153.06        13.78 o                         
   6   4   7        403.88        414.05        21.08 o                         
   7   4   7          4.69         10.34        19.15 o                         
   8   4   7        211.36        180.26        24.77 o                         
   9   4   7        367.50        440.92        43.29 o                         
 -11   5   7         13.04         41.95        26.58 o                         
 -10   5   7        116.59        105.35        23.62 o                         
  -9   5   7       1047.85       1043.79        32.54 o                         
  -8   5   7        798.99        810.41        29.45 o                         
  -7   5   7       1027.50       1033.18        27.50 o                         
  -6   5   7         26.30         13.93        10.21 o                         
  -5   5   7        209.44        199.06        11.83 o                         
  -4   5   7        581.02        560.86        15.87 o                         
  -3   5   7       4288.37       4132.62        37.49 o                         
  -2   5   7       7831.16       7826.48        57.91 o                         
  -1   5   7      12331.89      12710.67        82.30 o                         
   0   5   7       3545.64       3461.46        26.91 o                         
   1   5   7       2348.15       2264.37        20.74 o                         
   2   5   7       1213.47       1166.87        16.42 o                         
   3   5   7        304.92        310.41        10.08 o                         
   4   5   7       2660.75       2637.60        34.21 o                         
   5   5   7       2371.10       2411.26        34.66 o                         
   6   5   7       1513.30       1576.75        44.57 o                         
   7   5   7       1843.24       1954.07        48.54 o                         
   8   5   7        589.11        533.66        32.08 o                         
   9   5   7       1492.37       1528.19        55.89 o                         
 -11   6   7        759.19        671.16        44.37 o                         
 -10   6   7        312.71        260.25        26.33 o                         
  -9   6   7         18.42         30.95        17.55 o                         
  -8   6   7        437.80        471.34        21.37 o                         
  -7   6   7         13.04        -11.03        12.21 o                         
  -6   6   7       1497.14       1471.52        27.01 o                         
  -5   6   7       2325.48       2222.52        31.46 o                         
  -4   6   7       6109.96       6051.49        51.09 o                         
  -3   6   7         33.59         26.90         7.29 o                         
  -2   6   7       9110.28       9165.67        66.89 o                         
  -1   6   7       1529.92       1509.87        18.60 o                         
   0   6   7        182.65        184.81         7.15 o                         
   1   6   7        219.23        206.26         7.35 o                         
   2   6   7         25.92         27.05         5.41 o                         
   3   6   7         28.20         22.39         7.37 o                         
   4   6   7        886.78        846.45        19.73 o                         
   5   6   7         90.41         91.10        14.66 o                         
   6   6   7         90.46         94.86        19.07 o                         
   7   6   7          0.46         -7.61        18.11 o                         
   8   6   7          9.62        -22.15        23.96 o                         
   9   6   7        407.50        418.08        50.14 o                         
 -11   7   7        665.21        569.68        39.92 o                         
 -10   7   7         25.08          6.57        28.79 o                         
  -9   7   7       2276.57       2390.81        45.01 o                         
  -8   7   7        102.38        105.43        16.03 o                         
  -7   7   7         68.31         49.65        12.21 o                         
  -6   7   7         38.75         38.54        14.12 o                         
  -5   7   7       2267.28       2191.69        31.75 o                         
  -4   7   7        740.99        719.77        16.50 o                         
  -3   7   7       5035.80       5086.29        44.70 o                         
  -2   7   7       2523.56       2554.29        25.14 o                         
  -1   7   7       5127.00       5283.09        42.44 o                         
   0   7   7       1407.09       1336.50        16.28 o                         
   1   7   7       8944.60       8886.36        60.16 o                         
   2   7   7         89.37         71.44         6.54 o                         
   3   7   7       2381.07       2356.58        27.12 o                         
   4   7   7        464.01        470.39        16.02 o                         
   5   7   7       1210.10       1184.08        42.68 o                         
   6   7   7        411.69        396.26        24.15 o                         
   7   7   7       4348.31       4489.27        65.45 o                         
   8   7   7        135.67        125.54        32.19 o                         
   9   7   7        868.52        771.24        38.69 o                         
 -11   8   7        152.87        162.96        34.12 o                         
 -10   8   7       1994.32       2102.86        55.43 o                         
  -9   8   7          6.67          0.61        17.91 o                         
  -8   8   7       1439.04       1482.58        33.36 o                         
  -7   8   7         64.81         57.32        13.57 o                         
  -6   8   7        701.39        718.17        23.03 o                         
  -5   8   7          2.82         26.70        10.77 o                         
  -4   8   7       6899.17       6840.53        60.64 o                         
  -3   8   7       2988.33       2856.28        30.54 o                         
  -2   8   7       5631.73       5492.63        44.93 o                         
  -1   8   7          9.69          7.73         6.35 o                         
   0   8   7         39.37         34.53         6.49 o                         
   1   8   7       1865.01       1716.58        18.99 o                         
   2   8   7         14.03          2.68         6.54 o                         
   3   8   7        281.95        273.23        10.64 o                         
   4   8   7       1112.00       1125.32        22.36 o                         
   5   8   7          0.46          5.04        14.34 o                         
   6   8   7          2.86         -2.83        21.94 o                         
   7   8   7        108.13        115.14        21.11 o                         
   8   8   7          6.66         -6.78        26.20 o                         
   9   8   7          6.14         16.08        39.69 o                         
 -10   9   7        538.22        497.86        33.07 o                         
  -9   9   7       1094.24       1130.26        36.24 o                         
  -8   9   7         24.64         14.44        17.90 o                         
  -7   9   7       1253.19       1289.72        30.81 o                         
  -6   9   7        360.38        355.83        16.82 o                         
  -5   9   7        731.88        702.66        22.02 o                         
  -4   9   7         35.29         42.07         9.83 o                         
  -3   9   7        665.25        663.10        18.63 o                         
  -2   9   7        126.45        119.39         7.64 o                         
  -1   9   7      10468.69      10598.45        73.68 o                         
   0   9   7        260.81        244.12         9.70 o                         
   1   9   7       4252.72       4035.11        35.23 o                         
   2   9   7         64.49         53.54         6.10 o                         
   3   9   7       2537.19       2570.02        28.19 o                         
   4   9   7        988.75       1033.39        21.88 o                         
   5   9   7       2625.64       2606.38        44.45 o                         
   6   9   7         21.61         22.51        20.22 o                         
   7   9   7       2754.20       2845.84        53.53 o                         
   8   9   7         29.89          7.81        27.10 o                         
   9   9   7       1152.54       1020.76        87.33 o                         
 -10  10   7       2219.40       2345.92        86.61 o                         
  -9  10   7        226.76        188.40        22.06 o                         
  -8  10   7        100.83         91.97        18.20 o                         
  -7  10   7         81.02         97.51        17.08 o                         
  -6  10   7       1517.18       1512.92        29.71 o                         
  -5  10   7        195.83        204.38        15.92 o                         
  -4  10   7       3363.81       3422.49        40.58 o                         
  -3  10   7        467.78        475.13        17.95 o                         
  -2  10   7        767.02        752.14        15.12 o                         
  -1  10   7          7.48          3.16         7.47 o                         
   0  10   7        662.01        668.19        19.17 o                         
   1  10   7         72.19         89.40         9.68 o                         
   2  10   7         14.37         11.01         8.87 o                         
   3  10   7         37.75         29.76         9.66 o                         
   4  10   7         91.41         71.62        15.60 o                         
   5  10   7          1.90         10.70        18.75 o                         
   6  10   7        273.32        226.34        21.35 o                         
   7  10   7         17.46         13.30        26.94 o                         
   8  10   7        276.29        291.05        27.98 o                         
 -10  11   7        312.24        303.44        33.50 o                         
  -9  11   7        849.69        882.48        59.24 o                         
  -8  11   7         29.67         18.93        17.79 o                         
  -7  11   7        447.31        414.20        22.12 o                         
  -6  11   7         45.81         55.13        12.75 o                         
  -5  11   7        382.66        331.71        15.63 o                         
  -4  11   7       3516.58       3544.79        39.86 o                         
  -3  11   7        837.89        818.89        21.92 o                         
  -2  11   7         21.21         11.39         7.53 o                         
  -1  11   7       6574.47       6773.79        51.17 o                         
   0  11   7        938.23        888.47        19.60 o                         
   1  11   7       2982.54       2842.94        33.34 o                         
   2  11   7       1163.88       1170.94        22.70 o                         
   3  11   7        926.01        922.28        22.02 o                         
   4  11   7         96.18        104.15        14.55 o                         
   5  11   7       2871.60       2949.69        49.54 o                         
   6  11   7        355.45        362.30        25.09 o                         
   7  11   7       1473.18       1504.83        47.29 o                         
   8  11   7        556.36        518.41        32.94 o                         
 -10  12   7       1004.62        981.36        69.22 o                         
  -9  12   7        960.73        983.66        67.63 o                         
  -8  12   7        656.13        667.99        28.07 o                         
  -7  12   7        208.26        187.56        17.01 o                         
  -6  12   7        389.24        347.50        18.44 o                         
  -5  12   7        394.01        383.07        17.08 o                         
  -4  12   7       2900.81       2891.18        38.30 o                         
  -3  12   7       1791.77       1848.77        28.69 o                         
  -2  12   7       1607.70       1617.91        23.58 o                         
  -1  12   7        297.26        282.86        13.05 o                         
   0  12   7         17.94         12.65         9.66 o                         
   1  12   7         17.57         11.80         9.74 o                         
   2  12   7        292.32        303.30        15.67 o                         
   3  12   7        683.04        722.60        23.70 o                         
   4  12   7        668.55        697.99        26.20 o                         
   5  12   7        101.67         81.04        19.55 o                         
   6  12   7         28.75         33.21        22.00 o                         
   7  12   7         44.10         38.83        29.81 o                         
   8  12   7         29.42          0.05        25.62 o                         
 -10  13   7         52.52         19.49        27.75 o                         
  -9  13   7        857.85        820.61        48.62 o                         
  -8  13   7        877.39        818.72        39.02 o                         
  -7  13   7         42.26         43.23        16.52 o                         
  -6  13   7        782.33        744.24        30.24 o                         
  -5  13   7       1136.17       1134.25        27.32 o                         
  -4  13   7       1711.82       1741.71        28.99 o                         
  -3  13   7       1215.34       1232.61        24.97 o                         
  -2  13   7       2444.78       2395.85        29.38 o                         
  -1  13   7       1388.19       1267.09        25.48 o                         
   0  13   7       2226.87       2213.60        30.43 o                         
   1  13   7       1649.17       1548.32        26.48 o                         
   2  13   7        626.29        679.48        21.10 o                         
   3  13   7        326.59        346.92        16.65 o                         
   4  13   7        809.23        835.61        29.44 o                         
   5  13   7       1054.72       1014.80        36.86 o                         
   6  13   7        733.48        691.38        36.73 o                         
   7  13   7       2044.33       2041.78        66.21 o                         
   8  13   7        583.63        566.38        51.11 o                         
  -9  14   7        156.79        204.82        38.27 o                         
  -8  14   7         21.86         25.42        23.90 o                         
  -7  14   7        922.48        963.55        32.86 o                         
  -6  14   7         38.74         30.73        15.58 o                         
  -5  14   7       1333.39       1386.75        33.45 o                         
  -4  14   7       1264.86       1242.78        32.38 o                         
  -3  14   7        554.62        571.87        23.29 o                         
  -2  14   7        563.11        565.27        19.30 o                         
  -1  14   7       1319.74       1250.92        27.88 o                         
   0  14   7        156.04        114.36        11.82 o                         
   1  14   7       1254.87       1216.07        25.87 o                         
   2  14   7         51.60         38.78        12.21 o                         
   3  14   7         26.02         45.24        14.09 o                         
   4  14   7       1205.13       1220.02        34.30 o                         
   5  14   7        453.16        408.37        26.03 o                         
   6  14   7         29.41         24.89        21.20 o                         
   7  14   7          5.31        -26.63        26.63 o                         
  -9  15   7        161.36        170.59        30.65 o                         
  -8  15   7        818.83        915.66        44.30 o                         
  -7  15   7        176.28        177.28        20.49 o                         
  -6  15   7        153.51        154.24        18.76 o                         
  -5  15   7        417.10        428.16        22.70 o                         
  -4  15   7        164.47        132.06        14.73 o                         
  -3  15   7        133.76        124.76        14.62 o                         
  -2  15   7       4214.59       4382.02        48.12 o                         
  -1  15   7       1246.55       1291.54        26.79 o                         
   0  15   7       3264.13       3291.61        39.95 o                         
   1  15   7        280.48        259.26        15.05 o                         
   2  15   7       1547.57       1515.64        29.28 o                         
   3  15   7         48.47         56.52        15.66 o                         
   4  15   7       2614.44       2638.11        45.81 o                         
   5  15   7        461.05        446.07        27.88 o                         
   6  15   7        937.78        973.15        40.62 o                         
   7  15   7        138.10        118.38        28.02 o                         
  -9  16   7        810.87        782.32        48.16 o                         
  -8  16   7         95.41         89.95        25.10 o                         
  -7  16   7        722.08        615.76        28.11 o                         
  -6  16   7          6.13        -17.15        17.15 o                         
  -5  16   7        816.96        789.28        42.57 o                         
  -4  16   7        146.96        135.16        19.73 o                         
  -3  16   7       3734.35       3951.21        54.13 o                         
  -2  16   7         15.98         17.69        13.61 o                         
  -1  16   7        598.85        613.05        23.79 o                         
   0  16   7        107.80         92.58        14.93 o                         
   1  16   7         12.00         -1.04        12.79 o                         
   2  16   7         60.49         49.38        14.75 o                         
   3  16   7         25.46         27.55        16.33 o                         
   4  16   7        297.93        252.50        20.70 o                         
   5  16   7        104.19         47.09        24.93 o                         
   6  16   7         75.42         77.03        28.34 o                         
   7  16   7          0.12         39.55        29.13 o                         
  -8  17   7        228.96        219.58        28.04 o                         
  -7  17   7         36.62         79.58        22.35 o                         
  -6  17   7         62.85         87.02        21.06 o                         
  -5  17   7         26.00         -0.21        18.97 o                         
  -4  17   7        935.28        969.85        34.96 o                         
  -3  17   7         54.25         77.31        18.89 o                         
  -2  17   7       1887.30       1936.57        40.98 o                         
  -1  17   7         59.69         51.05        18.65 o                         
   0  17   7       2378.94       2459.44        45.98 o                         
   1  17   7         12.63         13.72        15.78 o                         
   2  17   7       3278.90       3390.78        44.89 o                         
   3  17   7         23.18         48.16        17.56 o                         
   4  17   7        396.96        381.62        25.37 o                         
   5  17   7         25.26         -9.65        34.46 o                         
   6  17   7       1656.56       1739.43        60.21 o                         
  -8  18   7          2.96          9.09        28.67 o                         
  -7  18   7        576.66        652.14        45.98 o                         
  -6  18   7        499.33        518.71        28.62 o                         
  -5  18   7        298.87        288.04        26.04 o                         
  -4  18   7         51.53         26.60        19.66 o                         
  -3  18   7       3414.06       3682.14        62.33 o                         
  -2  18   7         29.75         23.06        27.00 o                         
  -1  18   7         31.50        -11.19        16.02 o                         
   0  18   7        637.25        636.85        25.44 o                         
   1  18   7         15.52         17.63        17.43 o                         
   2  18   7         28.27          4.76        17.97 o                         
   3  18   7        555.64        591.08        29.08 o                         
   4  18   7        168.76        187.82        27.83 o                         
   5  18   7         13.40        -27.21        27.95 o                         
   6  18   7        188.73        145.89        35.05 o                         
  -7  19   7        465.46        472.52        33.20 o                         
  -6  19   7        268.94        265.25        33.71 o                         
  -5  19   7         50.24         79.48        24.11 o                         
  -4  19   7        537.94        517.70        27.62 o                         
  -3  19   7         87.84         90.47        20.03 o                         
  -2  19   7       2246.79       2390.24        52.38 o                         
  -1  19   7        446.95        477.49        25.12 o                         
   0  19   7        976.18       1025.90        33.72 o                         
   1  19   7         85.01         75.02        19.42 o                         
   2  19   7        321.23        312.61        22.71 o                         
   3  19   7        401.91        403.49        38.46 o                         
   4  19   7        803.92        812.69        42.57 o                         
   5  19   7        935.55       1048.04        51.36 o                         
   6  19   7       1481.28       1218.23        59.45 o                         
  -7  20   7        240.36        283.05        39.01 o                         
  -6  20   7        432.86        423.99        29.13 o                         
  -5  20   7       1539.79       1682.69        48.77 o                         
  -4  20   7        198.34        152.31        29.72 o                         
  -3  20   7        643.48        678.96        29.06 o                         
  -2  20   7         53.30         51.91        21.29 o                         
  -1  20   7        141.78        167.95        22.75 o                         
   0  20   7        647.54        629.68        27.10 o                         
   1  20   7         20.19         28.14        21.45 o                         
   2  20   7        270.25        258.77        27.92 o                         
   3  20   7        265.16        204.24        29.83 o                         
   4  20   7          9.64         -7.42        50.29 o                         
   5  20   7        807.72        762.20        57.07 o                         
  -6  21   7        123.28         87.94        28.58 o                         
  -5  21   7        463.74        430.80        31.13 o                         
  -4  21   7         12.41         42.20        22.90 o                         
  -3  21   7        683.35        618.24        35.04 o                         
  -2  21   7       2335.56       2463.80        51.00 o                         
  -1  21   7        284.87        199.71        23.29 o                         
   0  21   7       1165.41       1229.25        39.60 o                         
   1  21   7       1483.29       1522.83        48.23 o                         
   2  21   7         24.84          1.44        24.81 o                         
   3  21   7        157.77         92.82        26.60 o                         
   4  21   7        357.30        422.05        55.70 o                         
  -6  22   7         88.19         57.14        30.76 o                         
  -5  22   7        146.91         71.66        26.69 o                         
  -4  22   7         28.63         47.93        30.31 o                         
  -3  22   7        500.69        463.75        31.05 o                         
  -2  22   7        461.03        450.21        28.79 o                         
  -1  22   7        133.41        129.79        26.26 o                         
   0  22   7         46.95         39.01        26.30 o                         
   1  22   7         12.89          7.44        35.62 o                         
   2  22   7        451.64        446.71        33.12 o                         
   3  22   7         87.17        122.74        30.81 o                         
   4  22   7         67.48         11.42        37.32 o                         
  -5  23   7        258.07        172.94        28.68 o                         
  -4  23   7        280.69        327.89        30.25 o                         
  -3  23   7        699.12        727.96        34.83 o                         
  -2  23   7         85.75        121.92        29.10 o                         
  -1  23   7        489.80        452.28        31.26 o                         
   0  23   7        374.37        374.44        31.39 o                         
   1  23   7        333.80        284.08        36.26 o                         
   2  23   7        346.93        351.12        36.13 o                         
   3  23   7        456.33        416.17        35.54 o                         
  -4  24   7        175.25        176.62        33.04 o                         
  -3  24   7        370.25        390.77        45.08 o                         
  -2  24   7         24.24         -9.12        28.50 o                         
  -1  24   7          7.78         -6.10        28.27 o                         
   0  24   7        398.67        388.96        44.84 o                         
   1  24   7         21.90          0.29        30.11 o                         
   2  24   7          6.05        -34.80        34.80 o                         
  -2  25   7        158.97        112.03        32.20 o                         
  -1  25   7       1867.91       1827.00        70.60 o                         
   0  25   7        211.77        137.31        38.09 o                         
 -10   0   8         37.50         31.41        39.15 o                         
  -8   0   8       1459.63       1354.09        85.01 o                         
  -6   0   8       4308.41       4534.66        58.20 o                         
  -4   0   8       1089.73       1082.93        22.25 o                         
  -2   0   8       8567.27       8486.23        85.64 o                         
   0   0   8       7328.91       7444.25        75.31 o                         
   2   0   8       6677.89       6714.16        87.56 o                         
   4   0   8       2944.64       2879.68        52.96 o                         
   6   0   8        213.78        228.65        27.27 o                         
   8   0   8        852.65        900.35        62.78 o                         
 -11   1   8        900.78        781.39        35.98 o                         
 -10   1   8          2.59         32.29        24.14 o                         
  -9   1   8       1491.96       1523.86        41.33 o                         
  -8   1   8        262.70        270.32        21.63 o                         
  -7   1   8       1247.40       1231.46        40.56 o                         
  -6   1   8        547.30        506.51        15.65 o                         
  -5   1   8        312.44        324.78        12.84 o                         
  -4   1   8        405.98        386.85        10.78 o                         
  -3   1   8        352.99        354.69        13.83 o                         
  -2   1   8       1198.03       1218.19        16.67 o                         
  -1   1   8       2404.74       2320.71        22.80 o                         
   0   1   8        147.18        145.18         7.13 o                         
   1   1   8        924.84        858.20        16.03 o                         
   2   1   8        124.11        131.54        11.11 o                         
   3   1   8        765.05        727.07        22.45 o                         
   4   1   8        210.75        219.06        14.56 o                         
   5   1   8         14.76         17.56        13.40 o                         
   6   1   8        790.12        777.16        29.27 o                         
   7   1   8         12.67         45.98        21.81 o                         
   8   1   8         97.81        117.96        25.69 o                         
   9   1   8        153.01         69.42        31.92 o                         
 -11   2   8         15.04         -5.39        25.80 o                         
 -10   2   8        376.76        395.78        30.46 o                         
  -9   2   8        635.86        667.83        28.70 o                         
  -8   2   8       2115.92       2105.07        43.08 o                         
  -7   2   8         39.45         19.50        13.52 o                         
  -6   2   8       1305.75       1396.63        26.16 o                         
  -5   2   8       1129.99       1084.70        20.68 o                         
  -4   2   8       5881.37       5972.52        48.80 o                         
  -3   2   8        149.62        121.68         7.74 o                         
  -2   2   8       1638.08       1675.35        20.18 o                         
  -1   2   8        712.68        676.51        12.91 o                         
   0   2   8       5461.89       5508.40        41.80 o                         
   1   2   8       3919.76       3964.58        35.84 o                         
   2   2   8       9722.00       9870.15        84.71 o                         
   3   2   8        966.03        960.74        22.70 o                         
   4   2   8        682.89        668.68        21.88 o                         
   5   2   8        276.29        261.80        15.50 o                         
   6   2   8        341.72        361.48        21.63 o                         
   7   2   8        419.83        399.99        25.14 o                         
   8   2   8       1156.37       1145.70        42.41 o                         
   9   2   8         92.45        133.50        32.87 o                         
 -11   3   8        103.66         50.82        28.95 o                         
 -10   3   8       1028.73       1086.48        43.30 o                         
  -9   3   8       2129.76       2191.45        49.95 o                         
  -8   3   8        497.76        537.58        25.07 o                         
  -7   3   8       1900.49       1962.23        34.82 o                         
  -6   3   8        209.73        201.75        14.39 o                         
  -5   3   8        121.07         95.95         9.82 o                         
  -4   3   8         49.38         43.88         8.78 o                         
  -3   3   8       2209.40       2164.15        23.81 o                         
  -2   3   8         30.23         21.40         6.90 o                         
  -1   3   8       2019.43       1958.14        20.26 o                         
   0   3   8        662.54        640.85        13.20 o                         
   1   3   8         82.32         74.97         6.21 o                         
   2   3   8        206.94        211.41        12.15 o                         
   3   3   8        691.51        648.40        20.52 o                         
   4   3   8        264.12        247.56        14.43 o                         
   5   3   8        460.45        429.70        18.78 o                         
   6   3   8        139.39        146.15        17.53 o                         
   7   3   8         81.61         58.24        21.14 o                         
   8   3   8         45.33         48.13        36.86 o                         
   9   3   8         32.73         54.67        32.54 o                         
 -11   4   8         67.20         39.31        38.62 o                         
 -10   4   8         85.44         74.30        24.63 o                         
  -9   4   8         39.19          4.19        21.84 o                         
  -8   4   8       2100.07       2103.97        45.73 o                         
  -7   4   8       3533.86       3545.00        47.46 o                         
  -6   4   8        746.85        827.64        23.02 o                         
  -5   4   8       1492.07       1454.91        23.20 o                         
  -4   4   8       2323.81       2359.26        27.88 o                         
  -3   4   8        133.84        134.64        11.10 o                         
  -2   4   8        506.54        475.88        12.73 o                         
  -1   4   8       4470.59       4425.42        35.99 o                         
   0   4   8       1345.56       1309.48        18.07 o                         
   1   4   8       1339.33       1309.29        16.32 o                         
   2   4   8       6549.94       6624.87        61.77 o                         
   3   4   8       2316.31       2313.96        32.72 o                         
   4   4   8       2029.66       2030.24        32.44 o                         
   5   4   8       2625.11       2660.92        40.04 o                         
   6   4   8        337.85        355.52        20.83 o                         
   7   4   8        111.85        126.34        32.15 o                         
   8   4   8        319.71        354.88        30.58 o                         
 -11   5   8       1048.51        886.66        60.43 o                         
 -10   5   8        679.52        704.35        32.69 o                         
  -9   5   8       1896.09       1871.36        50.21 o                         
  -8   5   8        897.99        967.72        32.15 o                         
  -7   5   8        468.16        484.07        20.59 o                         
  -6   5   8       1329.48       1321.64        27.20 o                         
  -5   5   8        291.13        279.21        14.85 o                         
  -4   5   8        289.70        280.44        11.95 o                         
  -3   5   8        869.73        841.69        20.59 o                         
  -2   5   8         21.75         30.79         7.21 o                         
  -1   5   8       1452.55       1417.71        19.37 o                         
   0   5   8       1984.25       1964.57        21.26 o                         
   1   5   8        151.12        166.02         7.85 o                         
   2   5   8          2.45         -8.22         8.22 o                         
   3   5   8       2030.86       2020.41        30.62 o                         
   4   5   8       1199.54       1224.07        26.73 o                         
   5   5   8          7.97         -5.63        14.74 o                         
   6   5   8         11.14          5.85        16.77 o                         
   7   5   8         13.45         -6.72        25.27 o                         
   8   5   8         14.92         11.60        26.40 o                         
 -11   6   8         49.22        -12.45        44.92 o                         
 -10   6   8        110.57        114.72        23.59 o                         
  -9   6   8       1312.62       1278.05        44.06 o                         
  -8   6   8        977.82        969.80        32.33 o                         
  -7   6   8       2731.88       2632.30        43.73 o                         
  -6   6   8       2227.47       2204.75        34.23 o                         
  -5   6   8       5106.85       5096.82        53.35 o                         
  -4   6   8        283.52        244.95        11.94 o                         
  -3   6   8       1323.90       1335.89        24.25 o                         
  -2   6   8        134.78        132.73         7.81 o                         
  -1   6   8       4682.52       4705.62        42.22 o                         
   0   6   8        965.08       1000.47        16.43 o                         
   1   6   8       7448.52       7305.69        53.82 o                         
   2   6   8        188.18        172.17        10.31 o                         
   3   6   8       2960.38       2931.40        37.24 o                         
   4   6   8        810.46        810.41        24.34 o                         
   5   6   8        482.13        432.74        21.87 o                         
   6   6   8        531.48        540.69        39.72 o                         
   7   6   8        409.54        415.46        29.85 o                         
   8   6   8         45.61         24.79        32.40 o                         
 -10   7   8        501.92        524.25        30.84 o                         
  -9   7   8        364.05        242.80        25.85 o                         
  -8   7   8       4495.65       4718.03        60.74 o                         
  -7   7   8          3.03         12.95        15.54 o                         
  -6   7   8         36.48         12.83        12.55 o                         
  -5   7   8         51.52         60.14        11.24 o                         
  -4   7   8         12.27         17.20         9.48 o                         
  -3   7   8         84.43         75.66        10.68 o                         
  -2   7   8       2252.74       2279.36        25.57 o                         
  -1   7   8          0.45          8.62         7.08 o                         
   0   7   8         96.75         72.09         8.66 o                         
   1   7   8        704.08        717.17        14.51 o                         
   2   7   8        279.32        243.11        10.22 o                         
   3   7   8          0.44          7.75         9.32 o                         
   4   7   8        179.87        183.11        16.98 o                         
   5   7   8          0.99         19.68        18.16 o                         
   6   7   8        429.21        365.60        24.07 o                         
   7   7   8         16.03         15.03        21.66 o                         
   8   7   8         86.50         89.98        30.33 o                         
 -10   8   8        228.39        320.56        35.69 o                         
  -9   8   8        597.94        634.37        34.62 o                         
  -8   8   8         12.44          9.30        15.94 o                         
  -7   8   8       2730.48       2730.80        43.68 o                         
  -6   8   8         74.76         54.73        14.15 o                         
  -5   8   8       4949.02       5052.71        54.18 o                         
  -4   8   8        708.75        708.65        20.31 o                         
  -3   8   8       1519.24       1507.32        24.55 o                         
  -2   8   8       1210.86       1164.64        17.64 o                         
  -1   8   8       2898.02       2824.27        27.43 o                         
   0   8   8          0.19         12.43         7.76 o                         
   1   8   8       4416.85       4485.22        41.09 o                         
   2   8   8        524.35        462.26        13.98 o                         
   3   8   8       6086.71       6153.60        56.50 o                         
   4   8   8        105.17         78.14        15.13 o                         
   5   8   8        407.58        349.29        25.71 o                         
   6   8   8         14.27        -11.08        19.06 o                         
   7   8   8       1421.87       1406.45        47.09 o                         
   8   8   8          7.28         19.75        26.96 o                         
 -10   9   8       1709.00       1888.45        59.73 o                         
  -9   9   8        255.18        278.94        26.24 o                         
  -8   9   8       1451.80       1590.22        40.94 o                         
  -7   9   8         11.50          2.59        14.66 o                         
  -6   9   8        247.29        254.92        16.63 o                         
  -5   9   8       1541.58       1511.34        29.27 o                         
  -4   9   8         20.44         29.20        12.11 o                         
  -3   9   8         16.15         13.80         9.61 o                         
  -2   9   8        122.93        125.76         8.81 o                         
  -1   9   8        327.00        317.40        11.68 o                         
   0   9   8       1155.58       1001.68        18.78 o                         
   1   9   8         23.69         18.96         8.08 o                         
   2   9   8        420.26        368.54        14.16 o                         
   3   9   8        271.63        229.50        14.34 o                         
   4   9   8        361.25        318.07        20.54 o                         
   5   9   8         13.63        -17.50        18.72 o                         
   6   9   8        125.34         89.19        21.83 o                         
   7   9   8         26.46        -10.56        23.68 o                         
   8   9   8         10.88          3.57        29.79 o                         
 -10  10   8        157.92        149.02        30.24 o                         
  -9  10   8        121.87         66.09        32.79 o                         
  -8  10   8         30.35         36.48        18.42 o                         
  -7  10   8       6740.86       7052.54        71.99 o                         
  -6  10   8         18.08          2.47        14.63 o                         
  -5  10   8       3158.26       3260.25        42.58 o                         
  -4  10   8        334.00        299.33        14.41 o                         
  -3  10   8        230.35        208.11        12.05 o                         
  -2  10   8        382.23        398.33        14.59 o                         
  -1  10   8       3545.92       3604.61        36.04 o                         
   0  10   8        927.86        940.15        20.91 o                         
   1  10   8       2337.12       2410.20        31.39 o                         
   2  10   8        243.60        221.08        12.75 o                         
   3  10   8       3428.90       3454.12        50.02 o                         
   4  10   8         67.24         73.79        21.13 o                         
   5  10   8       1326.73       1346.79        39.88 o                         
   6  10   8        223.82        258.21        27.19 o                         
   7  10   8        515.76        457.90        31.10 o                         
   8  10   8        180.30        142.78        29.53 o                         
 -10  11   8        625.11        531.73        37.12 o                         
  -9  11   8        444.76        461.44        43.78 o                         
  -8  11   8       1255.64       1321.56        44.83 o                         
  -7  11   8         32.20         59.27        16.54 o                         
  -6  11   8        191.26        167.67        17.17 o                         
  -5  11   8          3.53          1.10        12.46 o                         
  -4  11   8         11.24         12.75        11.52 o                         
  -3  11   8        239.61        223.23        13.38 o                         
  -2  11   8        193.70        207.30        11.04 o                         
  -1  11   8         83.20         72.58         8.96 o                         
   0  11   8       1252.45       1300.70        24.15 o                         
   1  11   8        380.93        331.18        14.23 o                         
   2  11   8          0.58         -0.52        10.49 o                         
   3  11   8        188.22        178.43        14.50 o                         
   4  11   8        634.93        638.87        28.04 o                         
   5  11   8          9.58        -18.35        18.35 o                         
   6  11   8         14.32         42.29        22.19 o                         
   7  11   8         32.67         42.95        24.17 o                         
   8  11   8         10.22        -16.35        35.76 o                         
  -9  12   8        417.32        459.45        38.20 o                         
  -8  12   8        749.10        681.81        30.52 o                         
  -7  12   8        417.31        421.92        25.20 o                         
  -6  12   8        550.69        515.68        21.82 o                         
  -5  12   8        682.72        679.48        23.76 o                         
  -4  12   8       1917.56       1918.38        34.16 o                         
  -3  12   8        914.56        913.23        25.43 o                         
  -2  12   8        479.19        459.68        15.24 o                         
  -1  12   8       1815.52       1854.26        28.72 o                         
   0  12   8        769.55        747.97        21.63 o                         
   1  12   8       2414.94       2485.43        33.58 o                         
   2  12   8       2234.14       2280.49        33.09 o                         
   3  12   8       2863.95       2864.92        45.86 o                         
   4  12   8        133.10        110.45        19.25 o                         
   5  12   8        104.61        118.02        21.61 o                         
   6  12   8        791.36        790.23        34.18 o                         
   7  12   8        441.57        423.91        31.04 o                         
  -9  13   8        271.67        225.58        27.76 o                         
  -8  13   8       1663.48       1748.62        43.42 o                         
  -7  13   8        249.29        189.30        23.93 o                         
  -6  13   8        277.16        287.99        19.95 o                         
  -5  13   8        657.72        679.27        36.70 o                         
  -4  13   8          3.31          7.51        12.25 o                         
  -3  13   8          7.15         20.71        11.93 o                         
  -2  13   8        781.80        768.38        25.10 o                         
  -1  13   8        119.52        100.21        12.48 o                         
   0  13   8         14.84         15.39        11.50 o                         
   1  13   8        192.45        191.16        13.78 o                         
   2  13   8        188.85        181.98        14.46 o                         
   3  13   8         15.68         18.60        15.39 o                         
   4  13   8         31.54         23.69        19.96 o                         
   5  13   8          6.28        -17.23        23.87 o                         
   6  13   8        357.63        338.50        29.36 o                         
   7  13   8         45.61         37.33        29.81 o                         
  -9  14   8        121.76        110.40        29.71 o                         
  -8  14   8       1739.31       1762.97        57.12 o                         
  -7  14   8        697.79        702.19        42.99 o                         
  -6  14   8       3398.26       3452.10        53.78 o                         
  -5  14   8        918.39        934.82        33.85 o                         
  -4  14   8        903.23        934.50        29.50 o                         
  -3  14   8        196.63        174.07        16.33 o                         
  -2  14   8       1327.82       1342.94        32.82 o                         
  -1  14   8        889.92        889.00        28.64 o                         
   0  14   8       2161.48       2247.57        33.66 o                         
   1  14   8       1618.70       1717.67        31.19 o                         
   2  14   8        681.58        612.46        29.35 o                         
   3  14   8        291.56        255.62        19.36 o                         
   4  14   8       2084.51       2086.07        46.65 o                         
   5  14   8        143.70        135.80        23.12 o                         
   6  14   8       1070.71       1091.68        44.17 o                         
   7  14   8        172.13        151.99        29.23 o                         
  -9  15   8        881.53        816.46        70.97 o                         
  -8  15   8         82.74         61.42        26.15 o                         
  -7  15   8        317.36        312.11        24.69 o                         
  -6  15   8        282.52        273.76        21.72 o                         
  -5  15   8        273.38        223.75        22.07 o                         
  -4  15   8        356.60        364.27        24.41 o                         
  -3  15   8          9.87         -3.15        17.31 o                         
  -2  15   8         12.60         -7.79        14.51 o                         
  -1  15   8        578.04        582.85        21.49 o                         
   0  15   8        585.86        593.67        22.47 o                         
   1  15   8        359.16        334.22        17.61 o                         
   2  15   8         72.51         77.59        15.23 o                         
   3  15   8       1386.60       1545.92        37.49 o                         
   4  15   8        346.35        359.65        25.79 o                         
   5  15   8        105.59         99.41        24.67 o                         
   6  15   8          0.80        -25.33        25.33 o                         
  -8  16   8        752.33        720.45        58.98 o                         
  -7  16   8        227.26        211.33        26.90 o                         
  -6  16   8       1806.92       1853.88        46.69 o                         
  -5  16   8        103.95        105.57        21.59 o                         
  -4  16   8        949.34        924.28        59.29 o                         
  -3  16   8        533.88        504.09        30.24 o                         
  -2  16   8        933.82        940.11        33.65 o                         
  -1  16   8        568.72        554.09        25.01 o                         
   0  16   8       2641.67       2709.07        42.23 o                         
   1  16   8         37.99         44.22        15.44 o                         
   2  16   8       4872.65       5047.38        58.73 o                         
   3  16   8         17.80         15.25        17.88 o                         
   4  16   8       1262.78       1258.13        43.89 o                         
   5  16   8         35.69         19.44        28.90 o                         
   6  16   8        354.44        375.14        30.77 o                         
  -8  17   8          6.40         48.82        27.41 o                         
  -7  17   8        546.62        401.66        47.98 o                         
  -6  17   8          2.05          9.78        27.14 o                         
  -5  17   8         10.96        -11.74        21.52 o                         
  -4  17   8         50.55         86.40        22.12 o                         
  -3  17   8        573.17        584.05        25.33 o                         
  -2  17   8          7.67        -10.97        17.05 o                         
  -1  17   8         68.72         30.96        17.09 o                         
   0  17   8        214.77        190.98        25.08 o                         
   1  17   8         12.44         -2.75        15.86 o                         
   2  17   8         40.85         21.74        24.07 o                         
   3  17   8          2.77         27.77        21.57 o                         
   4  17   8        114.93        147.21        26.85 o                         
   5  17   8        693.47        610.70        32.27 o                         
   6  17   8          1.59        -33.83        33.83 o                         
  -7  18   8         84.96         96.59        27.55 o                         
  -6  18   8       1359.60       1419.23        47.97 o                         
  -5  18   8         99.00         29.84        31.95 o                         
  -4  18   8       2086.71       2071.72        49.47 o                         
  -3  18   8       1162.68       1220.45        39.26 o                         
  -2  18   8        451.85        445.14        25.52 o                         
  -1  18   8        524.85        512.55        26.92 o                         
   0  18   8       1723.71       1811.40        43.48 o                         
   1  18   8          5.15          4.58        18.15 o                         
   2  18   8       3210.30       3309.12        57.67 o                         
   3  18   8          6.19          5.57        39.75 o                         
   4  18   8        246.72        306.08        33.49 o                         
   5  18   8        572.02        482.84        61.01 o                         
  -7  19   8        292.04        249.75        31.88 o                         
  -6  19   8        405.02        455.33        35.23 o                         
  -5  19   8         26.88         78.97        26.32 o                         
  -4  19   8         59.84         54.44        22.37 o                         
  -3  19   8          9.88         -9.09        24.54 o                         
  -2  19   8         70.08         20.00        21.29 o                         
  -1  19   8        144.17        164.24        23.57 o                         
   0  19   8         38.83         10.95        24.92 o                         
   1  19   8        354.00        364.11        25.09 o                         
   2  19   8         76.11        118.88        25.87 o                         
   3  19   8        217.19        213.14        30.10 o                         
   4  19   8          0.36        -10.47        29.84 o                         
   5  19   8         27.79         17.21        35.51 o                         
  -6  20   8        883.52        948.49        42.15 o                         
  -5  20   8        276.09        306.47        27.19 o                         
  -4  20   8         75.76         42.32        29.13 o                         
  -3  20   8       1049.82       1116.66        44.37 o                         
  -2  20   8        837.69        815.42        33.17 o                         
  -1  20   8        423.84        457.93        28.15 o                         
   0  20   8       1634.55       1769.38        49.05 o                         
   1  20   8        717.18        745.01        52.34 o                         
   2  20   8        842.24        791.09        48.15 o                         
   3  20   8        355.92        355.78        57.33 o                         
   4  20   8        937.91        805.33        45.69 o                         
  -6  21   8         48.38          1.57        36.65 o                         
  -5  21   8         68.63         69.65        33.82 o                         
  -4  21   8         52.84         60.09        27.20 o                         
  -3  21   8         70.46         36.80        25.68 o                         
  -2  21   8        853.06        835.97        35.46 o                         
  -1  21   8        894.91        922.89        38.28 o                         
   0  21   8         52.42         23.65        26.69 o                         
   1  21   8        401.90        383.86        32.54 o                         
   2  21   8         38.85          5.40        30.79 o                         
   3  21   8        162.54        160.29        36.21 o                         
  -5  22   8        552.84        499.49        55.06 o                         
  -4  22   8        481.27        498.50        36.39 o                         
  -3  22   8       1214.46       1111.34        50.69 o                         
  -2  22   8         12.33          0.73        27.28 o                         
  -1  22   8         49.03         -2.37        36.27 o                         
   0  22   8         61.25         52.06        36.17 o                         
   1  22   8       1060.30       1100.06        62.53 o                         
   2  22   8       1074.25       1144.82        86.44 o                         
   3  22   8        882.26        771.88        59.64 o                         
  -4  23   8          5.92          7.73        42.01 o                         
  -3  23   8        129.98        112.71        31.25 o                         
  -2  23   8         84.38         65.73        28.91 o                         
  -1  23   8        303.86        297.72        30.77 o                         
   0  23   8          0.78        -29.01        29.01 o                         
   1  23   8         25.50         37.42        32.71 o                         
  -2  24   8        158.08         53.82        37.61 o                         
  -1  24   8       1766.58       1845.95        67.38 o                         
  -9   0   9        167.38        186.69        33.27 o                         
  -7   0   9        378.91        323.73        29.38 o                         
  -5   0   9        719.66        737.85        29.23 o                         
  -3   0   9        392.92        355.98        16.45 o                         
  -1   0   9       1546.21       1553.66        28.17 o                         
   1   0   9        339.16        315.68        20.35 o                         
   3   0   9         34.32         34.20        21.34 o                         
   5   0   9       1198.51       1264.22        44.31 o                         
   7   0   9        996.09       1042.71        56.05 o                         
 -10   1   9        867.44        856.89        34.68 o                         
  -9   1   9        312.95        260.74        25.68 o                         
  -8   1   9        520.83        475.42        24.59 o                         
  -7   1   9         67.76         63.39        18.02 o                         
  -6   1   9       4805.51       4728.23        55.80 o                         
  -5   1   9        291.18        291.27        12.92 o                         
  -4   1   9       6635.19       6631.69        55.92 o                         
  -3   1   9         29.34         25.41         8.25 o                         
  -2   1   9       1058.15       1045.99        18.90 o                         
  -1   1   9        553.19        510.12        13.83 o                         
   0   1   9       1931.12       1944.52        21.61 o                         
   1   1   9        826.39        780.86        20.87 o                         
   2   1   9        952.93        921.16        22.85 o                         
   3   1   9        588.24        580.65        20.99 o                         
   4   1   9       4474.38       4601.20        52.18 o                         
   5   1   9         18.94         30.11        15.62 o                         
   6   1   9       1487.37       1483.67        41.48 o                         
   7   1   9         74.51        104.03        24.47 o                         
   8   1   9         63.50         85.66        32.63 o                         
 -10   2   9         36.77          3.32        26.66 o                         
  -9   2   9          8.50          8.30        22.12 o                         
  -8   2   9        268.27        316.86        27.87 o                         
  -7   2   9        531.24        475.92        28.55 o                         
  -6   2   9         71.09         57.01        16.00 o                         
  -5   2   9         15.42         16.84         9.84 o                         
  -4   2   9         28.30         34.94         9.95 o                         
  -3   2   9        272.57        279.93        12.63 o                         
  -2   2   9         35.64         27.70         7.82 o                         
  -1   2   9       1619.17       1545.19        22.02 o                         
   0   2   9         44.79         51.76         7.33 o                         
   1   2   9        332.27        342.61        11.60 o                         
   2   2   9         32.64         19.57        11.40 o                         
   3   2   9         43.49         32.60        11.98 o                         
   4   2   9          4.96          7.99        15.73 o                         
   5   2   9       1224.13       1223.93        34.57 o                         
   6   2   9       1237.15       1256.24        41.92 o                         
   7   2   9       2286.69       2349.61        66.26 o                         
   8   2   9        247.69        192.17        29.76 o                         
 -10   3   9       1662.98       1639.82        50.16 o                         
  -9   3   9         49.04         23.27        22.17 o                         
  -8   3   9        774.36        812.03        42.50 o                         
  -7   3   9        194.89        154.54        22.58 o                         
  -6   3   9        353.98        306.54        17.61 o                         
  -5   3   9        175.49        188.03        12.42 o                         
  -4   3   9       8308.42       8428.31        81.71 o                         
  -3   3   9       2710.22       2704.60        28.35 o                         
  -2   3   9        204.56        223.89        10.13 o                         
  -1   3   9       1591.00       1597.39        23.62 o                         
   0   3   9        414.49        390.64        11.92 o                         
   1   3   9        328.10        339.55        12.82 o                         
   2   3   9       2129.76       2202.36        32.23 o                         
   3   3   9        523.86        521.53        20.89 o                         
   4   3   9       2179.47       2225.33        35.94 o                         
   5   3   9        770.54        751.98        28.45 o                         
   6   3   9        372.76        404.91        23.95 o                         
   7   3   9        185.19        150.65        28.12 o                         
   8   3   9        134.33        115.58        28.93 o                         
 -10   4   9        119.31        112.20        24.31 o                         
  -9   4   9         44.30         -2.72        22.99 o                         
  -8   4   9         94.11         86.65        19.97 o                         
  -7   4   9        964.06        986.84        39.12 o                         
  -6   4   9       1158.49       1078.23        26.40 o                         
  -5   4   9        227.78        218.38        12.56 o                         
  -4   4   9         19.43          9.24        10.66 o                         
  -3   4   9       1454.29       1411.43        24.06 o                         
  -2   4   9       2927.82       2940.88        30.20 o                         
  -1   4   9        356.90        355.85        12.39 o                         
   0   4   9         46.79         42.04         8.39 o                         
   1   4   9         99.48        105.49        10.10 o                         
   2   4   9        160.11        161.20        13.12 o                         
   3   4   9         23.07         23.73        12.51 o                         
   4   4   9         93.30         69.51        15.49 o                         
   5   4   9        598.78        637.58        25.69 o                         
   6   4   9         41.48         52.82        21.65 o                         
   7   4   9       1811.07       1720.96        53.70 o                         
   8   4   9        644.66        590.79        36.97 o                         
 -10   5   9         43.25         66.81        26.95 o                         
  -9   5   9        241.77        271.84        26.73 o                         
  -8   5   9         46.92         39.14        19.99 o                         
  -7   5   9       2118.91       2140.91        44.31 o                         
  -6   5   9        529.93        484.96        19.35 o                         
  -5   5   9       2703.63       2731.57        34.39 o                         
  -4   5   9       2427.46       2387.01        33.14 o                         
  -3   5   9       3734.17       3769.47        40.47 o                         
  -2   5   9       1308.72       1255.97        20.70 o                         
  -1   5   9       2508.80       2579.71        30.66 o                         
   0   5   9        833.10        816.24        17.94 o                         
   1   5   9         66.05         62.65         8.35 o                         
   2   5   9         24.01         28.55        10.94 o                         
   3   5   9       1183.95       1191.60        26.98 o                         
   4   5   9       1236.68       1187.25        32.99 o                         
   5   5   9       2013.62       2081.57        42.85 o                         
   6   5   9        158.05        163.92        24.33 o                         
   7   5   9        120.70        103.97        27.76 o                         
   8   5   9         45.88        -10.01        27.36 o                         
 -10   6   9        257.77        249.43        29.17 o                         
  -9   6   9        128.21        119.90        23.11 o                         
  -8   6   9        201.30        184.73        24.36 o                         
  -7   6   9          3.93         -5.96        14.86 o                         
  -6   6   9        396.38        385.29        21.43 o                         
  -5   6   9       2103.15       2090.66        34.02 o                         
  -4   6   9        105.10        104.75        12.13 o                         
  -3   6   9        209.19        197.18        12.40 o                         
  -2   6   9        762.96        786.12        18.00 o                         
  -1   6   9       1212.73       1174.50        21.75 o                         
   0   6   9        824.97        806.59        20.66 o                         
   1   6   9          4.40         14.31         8.69 o                         
   2   6   9        128.90        119.73        14.04 o                         
   3   6   9        214.73        211.46        15.46 o                         
   4   6   9        157.81        162.12        17.57 o                         
   5   6   9          6.68         20.09        18.80 o                         
   6   6   9        334.19        334.84        32.45 o                         
   7   6   9        386.26        443.59        33.25 o                         
   8   6   9        649.94        528.88        47.35 o                         
 -10   7   9          2.98        -30.59        30.59 o                         
  -9   7   9       1628.49       1574.60        53.12 o                         
  -8   7   9        145.57        176.15        22.45 o                         
  -7   7   9        507.31        485.61        21.01 o                         
  -6   7   9         14.82          0.34        16.04 o                         
  -5   7   9       2978.02       2942.90        40.82 o                         
  -4   7   9        950.32        893.91        23.70 o                         
  -3   7   9       9692.74       9963.43        83.84 o                         
  -2   7   9          6.39          3.70         8.50 o                         
  -1   7   9       1563.45       1542.18        25.04 o                         
   0   7   9        912.44        879.65        19.28 o                         
   1   7   9        619.41        648.60        17.55 o                         
   2   7   9          7.10         15.66        11.76 o                         
   3   7   9       2955.30       2988.47        40.08 o                         
   4   7   9        216.86        196.11        20.10 o                         
   5   7   9        524.76        461.21        24.54 o                         
   6   7   9          2.52          2.31        28.39 o                         
   7   7   9        760.69        818.75        38.27 o                         
 -10   8   9         96.92         57.59        28.80 o                         
  -9   8   9        188.56        159.55        25.79 o                         
  -8   8   9        346.74        391.75        24.86 o                         
  -7   8   9         76.49         22.84        16.98 o                         
  -6   8   9        376.90        393.68        19.36 o                         
  -5   8   9          0.06         16.24        12.89 o                         
  -4   8   9          0.52        -12.39        12.39 o                         
  -3   8   9        478.23        455.95        17.48 o                         
  -2   8   9        193.80        191.20        10.61 o                         
  -1   8   9          0.48         -5.06        10.02 o                         
   0   8   9       1091.79       1127.66        20.86 o                         
   1   8   9         94.28         90.83        10.35 o                         
   2   8   9         15.69          8.53        11.55 o                         
   3   8   9        159.63        148.16        17.03 o                         
   4   8   9        364.19        335.44        25.66 o                         
   5   8   9         16.10        -18.23        18.23 o                         
   6   8   9       1372.91       1437.04        46.29 o                         
   7   8   9        231.78        261.46        29.47 o                         
 -10   9   9         51.63         33.07        50.87 o                         
  -9   9   9         92.53         73.31        24.74 o                         
  -8   9   9        151.30        147.13        22.44 o                         
  -7   9   9       1595.01       1638.65        40.74 o                         
  -6   9   9        883.01        968.38        32.80 o                         
  -5   9   9       2877.95       2910.62        42.08 o                         
  -4   9   9        364.24        353.54        17.17 o                         
  -3   9   9       3431.68       3440.48        39.84 o                         
  -2   9   9         12.81          2.03        10.84 o                         
  -1   9   9       2720.27       2768.63        31.89 o                         
   0   9   9        271.34        283.80        12.93 o                         
   1   9   9        608.08        604.71        20.07 o                         
   2   9   9         45.82         40.17        12.71 o                         
   3   9   9       2354.85       2295.29        41.49 o                         
   4   9   9         65.55         43.45        18.69 o                         
   5   9   9       1480.16       1518.76        42.93 o                         
   6   9   9        291.93        303.09        31.36 o                         
   7   9   9        474.89        436.48        31.24 o                         
  -9  10   9        273.48        257.08        28.11 o                         
  -8  10   9         62.26         49.57        20.75 o                         
  -7  10   9        126.62         89.68        17.96 o                         
  -6  10   9        834.52        904.48        32.51 o                         
  -5  10   9          0.87         -1.73        14.53 o                         
  -4  10   9        786.12        755.89        27.02 o                         
  -3  10   9         13.05          2.30        10.95 o                         
  -2  10   9       2009.35       1977.26        29.82 o                         
  -1  10   9          0.51         13.18         9.93 o                         
   0  10   9         69.22         52.46        11.22 o                         
   1  10   9          2.14         15.53        11.62 o                         
   2  10   9         13.67         47.88        12.61 o                         
   3  10   9        168.52        148.24        18.53 o                         
   4  10   9       2869.31       2940.16        55.21 o                         
   5  10   9        269.80        239.86        22.67 o                         
   6  10   9        841.17        806.22        34.26 o                         
   7  10   9          5.42         14.25        25.57 o                         
  -9  11   9        236.23        182.05        29.19 o                         
  -8  11   9        275.15        270.08        26.65 o                         
  -7  11   9        484.70        535.22        26.41 o                         
  -6  11   9         77.82         73.40        17.70 o                         
  -5  11   9       1309.40       1279.57        30.79 o                         
  -4  11   9       1637.59       1650.32        32.64 o                         
  -3  11   9       1801.11       1755.62        29.87 o                         
  -2  11   9        837.18        830.68        22.58 o                         
  -1  11   9       1533.91       1511.41        27.43 o                         
   0  11   9        643.07        673.66        22.00 o                         
   1  11   9        263.21        266.67        14.92 o                         
   2  11   9       2349.74       2306.51        39.13 o                         
   3  11   9       1773.61       1861.24        41.60 o                         
   4  11   9         81.35         64.58        21.11 o                         
   5  11   9       2135.55       2138.80        64.54 o                         
   6  11   9        280.49        245.38        28.27 o                         
   7  11   9        106.80         76.75        27.18 o                         
  -9  12   9         34.05          5.93        27.92 o                         
  -8  12   9        374.98        412.54        36.05 o                         
  -7  12   9         94.97         84.75        20.87 o                         
  -6  12   9         57.24         64.87        16.96 o                         
  -5  12   9         16.93          7.01        16.20 o                         
  -4  12   9         32.40         22.62        14.22 o                         
  -3  12   9          3.53          1.98        11.74 o                         
  -2  12   9        121.15        102.00        14.14 o                         
  -1  12   9         23.62          2.09        12.35 o                         
   0  12   9        138.57        131.02        13.96 o                         
   1  12   9        670.70        671.52        23.94 o                         
   2  12   9         32.06         39.02        14.71 o                         
   3  12   9         91.50         49.07        19.49 o                         
   4  12   9        346.15        370.66        24.50 o                         
   5  12   9        285.63        244.18        29.38 o                         
   6  12   9       1038.30       1092.80        43.94 o                         
  -9  13   9        683.68        550.68        37.95 o                         
  -8  13   9        460.75        424.41        33.97 o                         
  -7  13   9         44.39         38.08        22.50 o                         
  -6  13   9       1257.82       1281.50        36.75 o                         
  -5  13   9        495.00        447.63        23.63 o                         
  -4  13   9       2141.41       2249.84        54.57 o                         
  -3  13   9       3673.79       3725.70        49.47 o                         
  -2  13   9       2526.01       2602.96        40.92 o                         
  -1  13   9         40.19         29.46        15.03 o                         
   0  13   9       1568.46       1558.20        33.92 o                         
   1  13   9        221.45        219.18        16.53 o                         
   2  13   9       1145.54       1210.32        31.94 o                         
   3  13   9        981.04        992.22        36.39 o                         
   4  13   9        803.74        815.40        33.34 o                         
   5  13   9        111.64        107.51        31.45 o                         
   6  13   9        411.33        358.97        29.09 o                         
  -8  14   9        122.32        115.99        25.00 o                         
  -7  14   9         30.05         19.88        21.10 o                         
  -6  14   9         87.59         66.33        21.90 o                         
  -5  14   9        692.36        667.33        38.65 o                         
  -4  14   9          0.40         50.90        21.45 o                         
  -3  14   9        590.63        591.43        28.54 o                         
  -2  14   9        533.20        545.84        22.80 o                         
  -1  14   9         95.98         93.45        17.79 o                         
   0  14   9        221.45        226.08        16.94 o                         
   1  14   9         12.37         -5.04        14.19 o                         
   2  14   9         55.50        111.87        18.71 o                         
   3  14   9        635.91        659.43        29.57 o                         
   4  14   9         18.71        -23.67        24.25 o                         
   5  14   9        177.97        217.46        34.12 o                         
   6  14   9        237.92        205.19        30.09 o                         
  -8  15   9        468.92        473.90        35.28 o                         
  -7  15   9        195.18        193.09        26.04 o                         
  -6  15   9       1876.14       1891.73        48.10 o                         
  -5  15   9        660.40        633.32        29.08 o                         
  -4  15   9       1084.57       1075.66        38.27 o                         
  -3  15   9        102.20        107.09        18.55 o                         
  -2  15   9       3316.46       3412.59        60.62 o                         
  -1  15   9         24.30         14.02        16.54 o                         
   0  15   9       1514.67       1578.60        35.53 o                         
   1  15   9        103.88        117.52        18.09 o                         
   2  15   9        438.89        453.53        23.86 o                         
   3  15   9          7.44         65.12        23.82 o                         
   4  15   9       2065.92       2130.38        51.79 o                         
   5  15   9        553.28        531.98        31.21 o                         
   6  15   9        379.49        304.99        37.46 o                         
  -8  16   9         66.10         72.29        35.27 o                         
  -7  16   9        238.64        207.63        33.04 o                         
  -6  16   9          9.12        -22.67        22.67 o                         
  -5  16   9          4.30         53.60        21.26 o                         
  -4  16   9         11.73         67.40        21.04 o                         
  -3  16   9        619.38        646.07        41.72 o                         
  -2  16   9       1488.52       1526.89        42.05 o                         
  -1  16   9         92.65        112.33        20.87 o                         
   0  16   9        628.49        603.70        32.79 o                         
   1  16   9        136.60        117.05        24.74 o                         
   2  16   9        487.34        480.39        28.75 o                         
   3  16   9         15.82          0.98        22.77 o                         
   4  16   9         28.76         10.77        24.48 o                         
   5  16   9        746.82        654.52        35.61 o                         
  -7  17   9         35.29        -22.42        27.20 o                         
  -6  17   9        985.03       1007.39        42.09 o                         
  -5  17   9        190.49        179.60        24.49 o                         
  -4  17   9       2843.39       3062.04        57.34 o                         
  -3  17   9         28.07         15.75        20.67 o                         
  -2  17   9       1031.78        972.79        35.67 o                         
  -1  17   9          1.63          9.55        19.62 o                         
   0  17   9         83.39         94.65        20.70 o                         
   1  17   9        151.16        162.29        24.31 o                         
   2  17   9       1449.07       1559.13        55.28 o                         
   3  17   9          2.94         44.73        24.94 o                         
   4  17   9        635.77        593.75        35.88 o                         
   5  17   9          0.52        -20.51        32.12 o                         
  -7  18   9        298.86        263.36        31.52 o                         
  -6  18   9          0.39         37.05        26.51 o                         
  -5  18   9        178.63        139.99        25.91 o                         
  -4  18   9        147.17        156.66        27.25 o                         
  -3  18   9         13.75        -22.09        22.09 o                         
  -2  18   9         66.46         57.80        20.47 o                         
  -1  18   9        673.87        661.51        29.94 o                         
   0  18   9         11.19         32.10        23.29 o                         
   1  18   9        920.94        984.51        54.13 o                         
   2  18   9        117.19        107.27        32.90 o                         
   3  18   9         14.08         79.37        32.99 o                         
   4  18   9         63.70         51.27        30.34 o                         
  -6  19   9       1094.27       1096.23        44.13 o                         
  -5  19   9        426.54        367.90        29.22 o                         
  -4  19   9       1260.57       1334.34        46.61 o                         
  -3  19   9         83.89         95.34        23.62 o                         
  -2  19   9       1099.59       1113.82        40.25 o                         
  -1  19   9       1243.17       1289.03        44.37 o                         
   0  19   9        410.14        397.29        32.78 o                         
   1  19   9        781.05        892.03        40.25 o                         
   2  19   9         70.16        131.88        52.04 o                         
   3  19   9         13.53         42.81        30.50 o                         
   4  19   9       1088.12       1229.06        87.97 o                         
  -5  20   9        620.77        630.50        33.25 o                         
  -4  20   9          2.71        -24.86        24.86 o                         
  -3  20   9        352.61        348.01        40.17 o                         
  -2  20   9          5.31         19.02        24.34 o                         
  -1  20   9        171.09        142.30        25.17 o                         
   0  20   9         13.09         59.58        26.28 o                         
   1  20   9         30.59         72.73        31.93 o                         
   2  20   9          5.15         -8.77        53.41 o                         
   3  20   9         97.33         56.42        56.37 o                         
  -5  21   9        943.67        892.58        69.53 o                         
  -4  21   9        625.30        628.01        34.41 o                         
  -3  21   9        733.82        787.78        38.37 o                         
  -2  21   9        524.93        530.59        30.10 o                         
  -1  21   9         34.22         19.83        26.00 o                         
   0  21   9        156.55        173.52        34.16 o                         
   1  21   9       1660.05       1632.17        63.67 o                         
   2  21   9        165.46        142.91        64.57 o                         
  -3  22   9          0.33         42.01        28.23 o                         
  -2  22   9         17.97         38.52        30.04 o                         
  -1  22   9         34.43         17.95        27.77 o                         
   0  22   9        131.48        123.80        33.27 o                         
   1  22   9        170.53         98.29        35.94 o                         
 -10   0  10        544.36        571.96        46.75 o                         
  -8   0  10        833.27        776.63        54.47 o                         
  -6   0  10       3412.21       3345.94       111.19 o                         
  -4   0  10       1201.15       1152.84        34.68 o                         
  -2   0  10      13116.07      13264.37       142.32 o                         
   0   0  10      11007.84      11301.98       123.12 o                         
   2   0  10        412.80        370.44        26.88 o                         
   4   0  10         29.56         -0.46        25.25 o                         
   6   0  10        258.25        241.50        40.84 o                         
 -10   1  10         13.47         77.28        28.24 o                         
  -9   1  10        523.24        517.41        32.92 o                         
  -8   1  10        199.21        217.01        22.64 o                         
  -7   1  10        573.38        540.85        26.26 o                         
  -6   1  10         80.02         73.08        18.89 o                         
  -5   1  10         31.19         45.32        17.15 o                         
  -4   1  10          3.98         15.10        10.61 o                         
  -3   1  10         32.60         31.74        10.84 o                         
  -2   1  10         23.18         42.45        10.39 o                         
  -1   1  10       4818.07       4876.17        47.90 o                         
   0   1  10        795.91        799.37        21.02 o                         
   1   1  10       2838.08       2853.49        37.96 o                         
   2   1  10        588.71        597.09        21.41 o                         
   3   1  10       2152.77       2186.77        45.50 o                         
   4   1  10          2.59          9.41        16.64 o                         
   5   1  10        489.99        515.00        22.81 o                         
   6   1  10        345.64        395.17        29.14 o                         
   7   1  10        299.19        340.42        32.29 o                         
 -10   2  10       2115.13       2223.83        60.88 o                         
  -9   2  10       1092.72       1226.64        44.14 o                         
  -8   2  10       2071.06       2116.41        53.07 o                         
  -7   2  10        139.94        105.25        19.40 o                         
  -6   2  10        869.91        875.54        40.92 o                         
  -5   2  10        279.86        279.58        15.79 o                         
  -4   2  10       1021.90        999.43        24.17 o                         
  -3   2  10        579.86        589.85        18.62 o                         
  -2   2  10       3620.69       3588.55        37.23 o                         
  -1   2  10         98.74         91.00        11.12 o                         
   0   2  10       3408.61       3493.85        35.70 o                         
   1   2  10        828.11        834.28        24.05 o                         
   2   2  10        435.96        469.52        21.63 o                         
   3   2  10        167.46        176.66        19.14 o                         
   4   2  10        374.37        382.59        20.21 o                         
   5   2  10          2.51          7.76        18.85 o                         
   6   2  10         67.48         43.33        24.44 o                         
   7   2  10        115.72        144.67        30.24 o                         
 -10   3  10         48.78         17.88        32.25 o                         
  -9   3  10         63.49         71.57        26.09 o                         
  -8   3  10        150.80        141.69        21.83 o                         
  -7   3  10         97.35        115.04        20.47 o                         
  -6   3  10         44.19         28.03        16.41 o                         
  -5   3  10       1732.27       1799.93        34.99 o                         
  -4   3  10          3.99          6.41        10.87 o                         
  -3   3  10         43.52         36.98        11.40 o                         
  -2   3  10         35.05         35.15        10.21 o                         
  -1   3  10       1081.52       1070.42        22.35 o                         
   0   3  10        628.77        610.97        17.93 o                         
   1   3  10       4092.01       4226.49        47.68 o                         
   2   3  10       1931.09       1836.81        32.53 o                         
   3   3  10        825.44        824.19        29.92 o                         
   4   3  10        942.10        908.08        30.88 o                         
   5   3  10        326.62        306.16        22.83 o                         
   6   3  10        628.76        560.08        34.85 o                         
   7   3  10       1340.81       1531.90        80.09 o                         
 -10   4  10        909.67        824.14        65.70 o                         
  -9   4  10        867.82        922.17        45.85 o                         
  -8   4  10       2742.81       2997.22        56.72 o                         
  -7   4  10       1296.55       1367.55        41.55 o                         
  -6   4  10        189.41        214.89        21.49 o                         
  -5   4  10        409.63        370.18        17.12 o                         
  -4   4  10        464.20        434.90        17.00 o                         
  -3   4  10       1378.71       1372.26        25.77 o                         
  -2   4  10       1109.18       1064.03        21.77 o                         
  -1   4  10       2554.48       2543.57        32.34 o                         
   0   4  10        771.93        780.66        21.27 o                         
   1   4  10       1442.21       1431.61        28.46 o                         
   2   4  10         92.95         89.87        14.30 o                         
   3   4  10        117.64         98.35        15.94 o                         
   4   4  10        164.31        168.74        19.21 o                         
   5   4  10        265.49        286.26        26.23 o                         
   6   4  10        406.85        339.36        29.87 o                         
   7   4  10        122.47        117.43        28.97 o                         
 -10   5  10         61.23         -2.96        26.37 o                         
  -9   5  10        292.12        328.40        41.75 o                         
  -8   5  10        652.52        576.93        38.93 o                         
  -7   5  10        489.48        465.83        39.44 o                         
  -6   5  10        408.29        398.59        20.83 o                         
  -5   5  10          3.43         21.82        13.90 o                         
  -4   5  10          8.71          0.75        12.17 o                         
  -3   5  10         35.45         36.19        11.91 o                         
  -2   5  10        381.98        394.79        15.16 o                         
  -1   5  10        977.83       1004.76        22.51 o                         
   0   5  10        894.30        838.49        20.00 o                         
   1   5  10        508.70        509.94        20.35 o                         
   2   5  10       2564.95       2568.11        37.37 o                         
   3   5  10        813.44        774.42        27.52 o                         
   4   5  10        777.05        860.57        47.25 o                         
   5   5  10        434.77        449.65        26.97 o                         
   6   5  10        116.11        132.89        27.76 o                         
   7   5  10        334.37        257.84        32.52 o                         
 -10   6  10        204.60        142.31        37.63 o                         
  -9   6  10       3438.94       3593.87        78.10 o                         
  -8   6  10        545.87        646.13        43.46 o                         
  -7   6  10        683.91        658.28        37.31 o                         
  -6   6  10        631.26        540.67        22.36 o                         
  -5   6  10        751.91        678.33        34.87 o                         
  -4   6  10         33.56         29.15        12.50 o                         
  -3   6  10       3061.70       3107.00        38.30 o                         
  -2   6  10         53.50         32.82        11.23 o                         
  -1   6  10       1899.55       1950.53        29.08 o                         
   0   6  10       1914.22       1895.54        28.99 o                         
   1   6  10       1428.02       1391.93        28.32 o                         
   2   6  10        159.84        144.03        15.41 o                         
   3   6  10        496.01        491.43        24.55 o                         
   4   6  10         37.60         17.98        19.46 o                         
   5   6  10        301.15        322.25        26.82 o                         
   6   6  10        350.58        332.08        26.92 o                         
   7   6  10        413.43        451.72        40.19 o                         
  -9   7  10          2.14         -8.94        25.40 o                         
  -8   7  10        178.47        175.38        23.49 o                         
  -7   7  10        719.47        681.27        29.57 o                         
  -6   7  10       1687.73       1666.00        38.26 o                         
  -5   7  10         28.62         22.48        16.79 o                         
  -4   7  10       1274.44       1307.43        27.55 o                         
  -3   7  10        156.67        127.77        13.36 o                         
  -2   7  10        100.39         84.31        11.91 o                         
  -1   7  10        347.77        350.45        15.41 o                         
   0   7  10       1711.39       1666.59        26.10 o                         
   1   7  10        147.40        157.59        16.82 o                         
   2   7  10       1786.37       1736.24        37.69 o                         
   3   7  10        346.14        310.17        20.73 o                         
   4   7  10        167.05        187.05        25.65 o                         
   5   7  10         47.75         46.02        24.39 o                         
   6   7  10        913.38        993.76        41.42 o                         
   7   7  10         50.34         11.71        30.78 o                         
  -9   8  10       3418.87       3551.17        63.53 o                         
  -8   8  10        294.10        311.22        27.30 o                         
  -7   8  10       1613.33       1713.12        52.85 o                         
  -6   8  10         88.64        101.02        18.30 o                         
  -5   8  10        557.41        589.07        34.64 o                         
  -4   8  10        219.84        193.74        15.06 o                         
  -3   8  10       3449.04       3437.36        41.16 o                         
  -2   8  10         19.14          2.89        12.26 o                         
  -1   8  10       2171.39       2215.91        31.52 o                         
   0   8  10         63.00         59.90        12.36 o                         
   1   8  10       2368.35       2365.92        39.30 o                         
   2   8  10          9.49         -1.95        16.34 o                         
   3   8  10        346.78        338.71        23.67 o                         
   4   8  10        221.96        199.40        22.07 o                         
   5   8  10         54.20         59.78        22.67 o                         
   6   8  10          1.74         30.51        25.48 o                         
  -9   9  10        132.11         67.61        27.04 o                         
  -8   9  10        645.69        615.26        30.51 o                         
  -7   9  10        125.52        143.92        23.15 o                         
  -6   9  10        435.07        454.82        21.39 o                         
  -5   9  10        623.73        614.16        23.52 o                         
  -4   9  10        102.87        106.53        16.59 o                         
  -3   9  10        257.38        258.11        15.67 o                         
  -2   9  10        769.45        745.97        23.04 o                         
  -1   9  10         72.87         83.64        13.48 o                         
   0   9  10       2500.67       2501.87        34.87 o                         
   1   9  10         46.79         41.79        20.93 o                         
   2   9  10       1995.27       1892.47        51.40 o                         
   3   9  10        429.01        402.05        26.59 o                         
   4   9  10        997.28       1062.10        38.01 o                         
   5   9  10          6.17         -2.87        23.00 o                         
   6   9  10        263.75        289.95        29.47 o                         
  -9  10  10        755.40        781.22        40.31 o                         
  -8  10  10         30.46         60.49        27.05 o                         
  -7  10  10       1785.67       1879.93        47.45 o                         
  -6  10  10        313.79        337.88        30.78 o                         
  -5  10  10        923.55        996.66        33.52 o                         
  -4  10  10        115.82        120.48        17.30 o                         
  -3  10  10        454.32        479.51        20.76 o                         
  -2  10  10        177.75        148.85        15.90 o                         
  -1  10  10       3533.61       3562.79        45.91 o                         
   0  10  10        129.26        138.26        16.20 o                         
   1  10  10        753.84        793.01        30.69 o                         
   2  10  10         44.24         39.34        16.20 o                         
   3  10  10         97.22        131.24        21.28 o                         
   4  10  10        145.83        143.42        22.86 o                         
   5  10  10       1127.25       1121.06        43.35 o                         
   6  10  10        125.26        134.79        28.02 o                         
  -9  11  10          7.35          9.42        26.91 o                         
  -8  11  10        395.34        336.97        42.57 o                         
  -7  11  10          2.43         -8.75        20.45 o                         
  -6  11  10        293.26        297.47        20.54 o                         
  -5  11  10        107.82        116.94        20.18 o                         
  -4  11  10         60.31         34.37        15.64 o                         
  -3  11  10        125.39        107.04        16.22 o                         
  -2  11  10       1153.60       1198.39        38.57 o                         
  -1  11  10          8.03         -4.33        13.47 o                         
   0  11  10       1085.78       1062.54        29.84 o                         
   1  11  10        606.65        603.86        26.13 o                         
   2  11  10       2464.66       2503.30        44.49 o                         
   3  11  10          9.17         -1.47        19.34 o                         
   4  11  10        663.37        582.31        30.69 o                         
   5  11  10        242.03        234.03        28.40 o                         
   6  11  10         93.03         79.03        27.22 o                         
  -8  12  10        785.07        961.47        56.87 o                         
  -7  12  10        437.52        401.06        26.43 o                         
  -6  12  10        179.25        105.73        21.69 o                         
  -5  12  10         41.89         54.38        22.90 o                         
  -4  12  10       2648.93       2847.63        48.14 o                         
  -3  12  10       2613.70       2716.94        43.55 o                         
  -2  12  10       1709.15       1741.78        36.49 o                         
  -1  12  10       1197.73       1258.83        38.59 o                         
   0  12  10        191.94        142.18        19.21 o                         
   1  12  10        482.41        464.01        22.98 o                         
   2  12  10        637.46        614.67        26.00 o                         
   3  12  10         14.19          5.53        21.67 o                         
   4  12  10         14.16         -8.85        23.24 o                         
   5  12  10         23.41         17.76        25.05 o                         
   6  12  10        207.22        129.44        30.58 o                         
  -8  13  10         83.13         89.88        31.24 o                         
  -7  13  10        166.56        127.63        25.98 o                         
  -6  13  10        242.12        231.39        25.61 o                         
  -5  13  10         22.78         16.55        21.33 o                         
  -4  13  10        373.61        408.78        23.83 o                         
  -3  13  10         30.82         11.82        16.74 o                         
  -2  13  10        134.43        108.65        17.99 o                         
  -1  13  10        274.77        235.25        18.82 o                         
   0  13  10       1225.75       1255.38        37.73 o                         
   1  13  10       1597.84       1690.17        39.67 o                         
   2  13  10       1949.16       2037.54        48.31 o                         
   3  13  10        736.96        753.50        32.28 o                         
   4  13  10         42.09         39.22        25.42 o                         
   5  13  10        166.55        148.49        29.96 o                         
  -8  14  10        919.89        797.03        46.97 o                         
  -7  14  10         15.68         33.38        25.93 o                         
  -6  14  10       1871.52       1862.11        50.79 o                         
  -5  14  10         46.30         77.40        23.24 o                         
  -4  14  10        384.87        385.00        26.29 o                         
  -3  14  10       1797.35       1907.97        49.84 o                         
  -2  14  10       1445.39       1466.83        38.27 o                         
  -1  14  10        242.88        240.84        19.69 o                         
   0  14  10       1502.55       1588.25        42.44 o                         
   1  14  10        121.49         86.49        21.65 o                         
   2  14  10         81.73         95.59        22.90 o                         
   3  14  10         80.65         53.04        24.94 o                         
   4  14  10        579.39        569.91        31.88 o                         
   5  14  10         31.23         -5.01        27.63 o                         
  -7  15  10        353.83        303.97        28.94 o                         
  -6  15  10          2.52         41.37        23.41 o                         
  -5  15  10        129.81        109.42        28.78 o                         
  -4  15  10        336.12        373.35        26.07 o                         
  -3  15  10        353.99        365.53        32.38 o                         
  -2  15  10        238.66        184.76        21.30 o                         
  -1  15  10        433.75        420.21        24.40 o                         
   0  15  10        155.86        137.57        23.80 o                         
   1  15  10        370.06        371.46        27.02 o                         
   2  15  10        733.03        734.65        32.41 o                         
   3  15  10        755.40        796.63        46.59 o                         
   4  15  10         40.73        103.52        27.16 o                         
   5  15  10        597.66        605.36        50.45 o                         
  -7  16  10        106.51        103.58        28.89 o                         
  -6  16  10        701.17        708.84        37.79 o                         
  -5  16  10          1.48         10.60        24.26 o                         
  -4  16  10        574.06        526.18        28.67 o                         
  -3  16  10          2.40         18.07        20.67 o                         
  -2  16  10       1137.77       1195.54        40.31 o                         
  -1  16  10        537.86        542.16        28.26 o                         
   0  16  10        553.93        496.20        27.96 o                         
   1  16  10          0.17          0.09        26.60 o                         
   2  16  10        796.51        804.45        43.53 o                         
   3  16  10        513.57        467.83        40.16 o                         
   4  16  10        152.28        140.23        32.64 o                         
  -6  17  10          3.32        -27.27        27.27 o                         
  -5  17  10        972.89        950.02        39.40 o                         
  -4  17  10         15.25         -5.49        22.75 o                         
  -3  17  10         52.24         54.87        23.86 o                         
  -2  17  10        106.99        160.96        23.42 o                         
  -1  17  10        462.55        465.99        27.20 o                         
   0  17  10         11.21        -10.47        24.95 o                         
   1  17  10       2931.37       3241.79        73.56 o                         
   2  17  10         89.49        132.52        29.29 o                         
   3  17  10        161.19        116.15        42.21 o                         
   4  17  10          4.30        -34.76        34.76 o                         
  -6  18  10        192.63        134.98        29.33 o                         
  -5  18  10        259.80        280.20        28.58 o                         
  -4  18  10        403.73        420.18        30.52 o                         
  -3  18  10         33.31         60.07        30.57 o                         
  -2  18  10       1406.93       1394.04        47.01 o                         
  -1  18  10        745.38        767.54        35.90 o                         
   0  18  10       1262.02       1279.50        47.55 o                         
   1  18  10         12.37         50.62        34.70 o                         
   2  18  10        609.59        689.72        42.74 o                         
   3  18  10          3.44         -6.98        33.16 o                         
  -5  19  10         24.76        -25.88        26.78 o                         
  -4  19  10         10.20         -0.22        26.59 o                         
  -3  19  10         50.59         65.47        25.52 o                         
  -2  19  10        593.80        662.56        35.29 o                         
  -1  19  10        703.73        779.85        40.45 o                         
   0  19  10        254.51        233.90        30.47 o                         
   1  19  10        665.23        640.87        45.38 o                         
   2  19  10         40.33         45.63        33.47 o                         
  -4  20  10         88.01         67.69        29.66 o                         
  -3  20  10        144.73        135.75        27.58 o                         
  -2  20  10       1911.33       1978.83        57.76 o                         
  -1  20  10        127.31        135.64        32.60 o                         
   0  20  10       1641.84       1862.91        66.75 o                         
   1  20  10        293.58        138.07        37.51 o                         
  -2  21  10         78.51         31.42        32.39 o                         
  -1  21  10        151.90         97.14        49.12 o                         
  -9   0  11        475.39        445.69        42.30 o                         
  -7   0  11       1476.20       1361.93        74.51 o                         
  -5   0  11       1123.98       1105.77        41.55 o                         
  -3   0  11       1446.43       1540.24        43.55 o                         
  -1   0  11       1662.06       1667.86        45.10 o                         
   1   0  11        300.26        280.99        26.07 o                         
   3   0  11       4534.41       4561.98       107.06 o                         
   5   0  11       3194.28       3328.33        82.65 o                         
  -9   1  11        112.58         85.58        26.54 o                         
  -8   1  11       2924.48       3193.91        64.51 o                         
  -7   1  11          6.31        -20.59        20.59 o                         
  -6   1  11       4278.19       4441.53       108.30 o                         
  -5   1  11         35.54         -3.43        17.97 o                         
  -4   1  11        333.30        322.57        18.09 o                         
  -3   1  11        157.46        158.10        14.01 o                         
  -2   1  11        442.34        428.53        16.04 o                         
  -1   1  11        129.73        113.74        14.57 o                         
   0   1  11       1170.45       1193.22        28.23 o                         
   1   1  11          3.22         -5.85        14.81 o                         
   2   1  11       1368.84       1312.77        31.34 o                         
   3   1  11        175.38        225.00        20.75 o                         
   4   1  11         64.60         22.02        21.29 o                         
   5   1  11          0.23        -12.34        25.26 o                         
   6   1  11         11.39         18.33        26.36 o                         
  -9   2  11         51.45         47.97        25.98 o                         
  -8   2  11         38.56         67.00        23.57 o                         
  -7   2  11        211.59        199.79        30.11 o                         
  -6   2  11        334.38        287.70        26.15 o                         
  -5   2  11       4667.49       4680.84        95.39 o                         
  -4   2  11       1514.10       1500.29        32.53 o                         
  -3   2  11       2637.11       2710.04        37.27 o                         
  -2   2  11        445.50        442.94        17.15 o                         
  -1   2  11        117.06        119.95        12.89 o                         
   0   2  11         91.65         78.80        14.27 o                         
   1   2  11        985.71        950.83        30.53 o                         
   2   2  11        206.25        225.15        17.62 o                         
   3   2  11       3129.21       3191.78        46.79 o                         
   4   2  11         22.66        -11.51        18.94 o                         
   5   2  11       1654.96       1789.46        51.48 o                         
   6   2  11        458.41        436.80        31.88 o                         
  -9   3  11        209.43        207.15        27.26 o                         
  -8   3  11       2754.44       2903.00        57.47 o                         
  -7   3  11       1103.76       1081.91        41.23 o                         
  -6   3  11        854.61        827.65        36.10 o                         
  -5   3  11        835.92        860.52        34.68 o                         
  -4   3  11       1023.75       1111.42        27.63 o                         
  -3   3  11         12.42         14.48        12.46 o                         
  -2   3  11        517.21        538.44        19.69 o                         
  -1   3  11          9.04          6.39        11.74 o                         
   0   3  11         13.87         -9.15        13.51 o                         
   1   3  11        597.67        573.65        21.86 o                         
   2   3  11       2748.44       2760.43        41.93 o                         
   3   3  11          2.34        -16.29        16.29 o                         
   4   3  11        230.88        230.00        23.34 o                         
   5   3  11        102.93         95.48        25.57 o                         
   6   3  11        148.93        196.73        31.45 o                         
  -9   4  11         28.21         45.58        31.95 o                         
  -8   4  11        357.22        371.53        30.82 o                         
  -7   4  11         16.27        -15.38        23.30 o                         
  -6   4  11        333.98        348.74        34.74 o                         
  -5   4  11       1459.99       1411.80        43.46 o                         
  -4   4  11        525.39        510.36        25.53 o                         
  -3   4  11       1256.26       1252.34        29.97 o                         
  -2   4  11       1973.13       1983.96        31.63 o                         
  -1   4  11         84.99         96.84        13.11 o                         
   0   4  11        241.78        254.76        16.64 o                         
   1   4  11        510.87        533.79        21.31 o                         
   2   4  11        448.68        434.12        20.11 o                         
   3   4  11       2367.51       2385.47        53.50 o                         
   4   4  11       1916.57       1950.20        47.88 o                         
   5   4  11       1749.64       1746.08        48.54 o                         
   6   4  11        292.88        269.52        30.90 o                         
  -9   5  11        176.30        154.65        26.79 o                         
  -8   5  11        605.81        554.00        32.39 o                         
  -7   5  11       1044.03       1012.61        39.01 o                         
  -6   5  11        954.79       1035.85        39.67 o                         
  -5   5  11       1712.70       1779.17        38.41 o                         
  -4   5  11        159.16        163.63        19.82 o                         
  -3   5  11        114.48        126.97        14.46 o                         
  -2   5  11        158.60        163.14        14.64 o                         
  -1   5  11       1168.83       1173.32        27.22 o                         
   0   5  11       1132.25       1161.67        29.34 o                         
   1   5  11       1210.99       1184.28        35.16 o                         
   2   5  11        274.99        263.70        21.59 o                         
   3   5  11        218.79        207.47        21.94 o                         
   4   5  11          3.18         12.52        22.32 o                         
   5   5  11        247.07        211.79        27.97 o                         
   6   5  11          3.59        -14.68        28.36 o                         
  -9   6  11        237.19        240.20        31.15 o                         
  -8   6  11         74.01        160.52        25.78 o                         
  -7   6  11        408.55        399.82        28.23 o                         
  -6   6  11        557.94        541.05        26.28 o                         
  -5   6  11          9.47         17.67        17.47 o                         
  -4   6  11       2310.85       2382.83        36.63 o                         
  -3   6  11       1171.31       1153.56        32.80 o                         
  -2   6  11        816.19        829.47        25.24 o                         
  -1   6  11        723.30        719.82        26.93 o                         
   0   6  11       1180.61       1219.74        31.56 o                         
   1   6  11         16.21         19.75        16.99 o                         
   2   6  11       2105.51       2071.29        46.16 o                         
   3   6  11       2045.47       2036.08        50.20 o                         
   4   6  11        895.20        849.46        37.48 o                         
   5   6  11        287.72        264.37        30.66 o                         
   6   6  11        515.43        482.43        38.52 o                         
  -9   7  11       1237.13       1172.86        45.69 o                         
  -8   7  11         29.63         57.07        27.65 o                         
  -7   7  11       2176.64       2215.28        52.07 o                         
  -6   7  11        674.04        678.95        29.05 o                         
  -5   7  11       2350.77       2362.85        41.67 o                         
  -4   7  11         13.06          9.15        15.76 o                         
  -3   7  11       1256.23       1300.56        30.08 o                         
  -2   7  11         45.59         34.51        14.20 o                         
  -1   7  11        228.43        229.13        19.94 o                         
   0   7  11        369.71        389.16        21.68 o                         
   1   7  11       1331.17       1309.97        35.41 o                         
   2   7  11         55.74         41.55        17.82 o                         
   3   7  11        902.90        987.66        45.09 o                         
   4   7  11         10.41        -20.50        21.55 o                         
   5   7  11         80.96         84.95        26.26 o                         
   6   7  11         12.62          8.10        28.08 o                         
  -9   8  11         13.71        165.93        81.54 o                         
  -8   8  11         43.80         89.75        26.27 o                         
  -7   8  11         70.15         23.56        23.96 o                         
  -6   8  11        503.80        536.50        27.03 o                         
  -5   8  11         27.14         40.98        17.32 o                         
  -4   8  11       3245.98       3302.55        47.61 o                         
  -3   8  11        339.76        330.78        17.49 o                         
  -2   8  11        237.34        213.69        15.89 o                         
  -1   8  11         61.37         83.83        17.34 o                         
   0   8  11       1714.91       1713.86        38.42 o                         
   1   8  11         43.97         35.09        19.14 o                         
   2   8  11       1363.87       1376.17        37.92 o                         
   3   8  11          0.54        -25.47        25.47 o                         
   4   8  11       2294.90       2307.69        52.14 o                         
   5   8  11         66.07         58.01        25.70 o                         
  -8   9  11         75.62         78.22        27.28 o                         
  -7   9  11       2500.45       2701.35        55.61 o                         
  -6   9  11         47.77         42.75        28.37 o                         
  -5   9  11       3308.29       3439.44        75.01 o                         
  -4   9  11        107.05         65.07        17.14 o                         
  -3   9  11        218.39        224.62        17.52 o                         
  -2   9  11         32.29         14.57        16.97 o                         
  -1   9  11        527.94        578.10        33.16 o                         
   0   9  11        138.64         99.33        19.44 o                         
   1   9  11       1010.86       1075.21        40.83 o                         
   2   9  11          5.55         -9.98        19.42 o
[truncated: 41,151 more chars]
