# Supplementary material for: Crystal structure of strontium and barium acesulafame (6-methyl-4-oxo-4H-1,2,3-oxa­thia­zin-3-ide 2,2-dioxide)
Source: Acta Crystallogr E Crystallogr Commun. 2018 Apr 24;74(Pt 5):698–702. doi: 10.1107/S2056989018006059 (PMC5947491; doi:10.1107/S2056989018006059)
Supplement: Supplementary file 4 [file e-74-00698-Basup3.hkl]

data_Ba                                                                         
_shelx_title ' mo_an022616_0m_a.res in P2(1)/n'                                 
_shelx_refln_list_code          4                                               
_shelx_F_calc_maximum      265.00                                               
_exptl_crystal_F_000       928.00                                               
_reflns_d_resolution_high  0.6300                                               
                                                                                
loop_                                                                           
 _space_group_symop_operation_xyz                                               
 'x, y, z'                                                                      
 '-x+1/2, y+1/2, -z+1/2'                                                        
 '-x, -y, -z'                                                                   
 'x-1/2, -y-1/2, z-1/2'                                                         
                                                                                
_cell_length_a     8.2086                                                       
_cell_length_b    18.8899                                                       
_cell_length_c     9.8999                                                       
_cell_angle_alpha  90.000                                                       
_cell_angle_beta   99.520                                                       
_cell_angle_gamma  90.000                                                       
                                                                                
_shelx_F_squared_multiplier     1.000                                           
                                                                                
loop_                                                                           
 _refln_index_h                                                                 
 _refln_index_k                                                                 
 _refln_index_l                                                                 
 _refln_F_squared_calc                                                          
 _refln_F_squared_meas                                                          
 _refln_F_squared_sigma                                                         
 _refln_observed_status                                                         
   2   0   0      37324.06      40304.95       335.84 o                         
   4   0   0       8980.65       9163.97        99.90 o                         
   6   0   0       9502.79       9144.08       127.16 o                         
   8   0   0       2816.79       2795.69        69.70 o                         
  10   0   0       4336.66       4298.71       122.56 o                         
  12   0   0       1024.95        907.20       113.80 o                         
   2   1   0      15192.05      15857.51       106.08 o                         
   3   1   0      13058.66      13382.60       106.47 o                         
   4   1   0        186.85        237.64        11.86 o                         
   5   1   0       5840.51       6081.62        62.01 o                         
   6   1   0        585.59        610.47        20.64 o                         
   7   1   0        353.60        372.14        19.53 o                         
   8   1   0        610.67        634.12        31.42 o                         
   9   1   0       1869.76       1879.73        48.60 o                         
  10   1   0         37.49         85.52        35.84 o                         
  11   1   0       5435.86       5556.65       111.22 o                         
  12   1   0        186.05        184.72       100.91 o                         
   1   2   0        132.80        148.10         6.52 o                         
   2   2   0      31380.74      32494.30       237.77 o                         
   3   2   0      13191.75      13519.51        99.72 o                         
   4   2   0      23210.11      24461.87       191.86 o                         
   5   2   0        598.31        643.16        15.54 o                         
   6   2   0       4872.82       4772.53        54.13 o                         
   7   2   0       3565.28       3348.53        45.53 o                         
   8   2   0      10946.05      10688.47       121.99 o                         
   9   2   0       1133.23       1087.57        41.29 o                         
  10   2   0       3191.72       3270.16        78.39 o                         
  11   2   0         25.22        121.63        35.61 o                         
  12   2   0        259.28        266.37        56.55 o                         
   1   3   0      11208.26      11410.92        80.52 o                         
   2   3   0          4.04         18.52         3.70 o                         
   3   3   0       2620.22       2655.92        25.35 o                         
   4   3   0       9328.82       9750.54        81.59 o                         
   5   3   0         17.94         45.18         7.61 o                         
   6   3   0        928.14        840.26        20.72 o                         
   7   3   0       4551.95       4276.18        52.96 o                         
   8   3   0       2256.41       2261.94        58.50 o                         
   9   3   0       1432.98       1354.93        65.54 o                         
  10   3   0       1120.70       1351.42        59.40 o                         
  11   3   0       3273.02       3124.31       101.04 o                         
  12   3   0        474.73        509.13        57.88 o                         
   0   4   0      35032.17      36967.57       391.62 o                         
   1   4   0      33572.14      35398.28       274.05 o                         
   2   4   0       5411.98       5299.32        46.57 o                         
   3   4   0      12727.32      14081.74       117.85 o                         
   4   4   0       6645.55       6570.28        58.03 o                         
   5   4   0       7120.83       6909.93        70.71 o                         
   6   4   0       3682.84       3588.71        42.62 o                         
   7   4   0       5307.26       4984.42        64.93 o                         
   8   4   0       9290.16       8866.98       107.18 o                         
   9   4   0       1260.32       1298.14        49.20 o                         
  10   4   0       2135.14       2227.80        65.61 o                         
  11   4   0       1303.85       1484.46       189.03 o                         
  12   4   0         73.09        143.75        54.13 o                         
   1   5   0       2378.58       2400.37        21.86 o                         
   2   5   0       6703.98       7172.34        70.78 o                         
   3   5   0       5106.90       5338.43        76.89 o                         
   4   5   0       2045.18       2019.40        25.49 o                         
   5   5   0       1061.50       1223.00        21.71 o                         
   6   5   0        269.24        324.22        17.93 o                         
   7   5   0         17.31         32.99        12.39 o                         
   8   5   0       1574.21       1564.88        39.34 o                         
   9   5   0       1575.92       1583.36        48.39 o                         
  10   5   0       2473.55       2413.96        94.24 o                         
  11   5   0       1803.61       1713.60       111.30 o                         
  12   5   0       1252.72       1225.59        88.46 o                         
   0   6   0      12334.47      12143.98       139.80 o                         
   1   6   0      23992.74      25119.67       241.82 o                         
   2   6   0        398.03        405.27        10.82 o                         
   3   6   0      41420.88      45231.77       381.17 o                         
   4   6   0       1771.96       1887.56        27.82 o                         
   5   6   0       5042.76       4874.81        54.66 o                         
   6   6   0       3883.81       3681.87        85.38 o                         
   7   6   0      10087.67       9615.07       110.90 o                         
   8   6   0       1773.56       1753.93        41.64 o                         
   9   6   0       6234.42       6064.70        93.46 o                         
  10   6   0        353.96        367.37        38.54 o                         
  11   6   0       1049.46       1095.28        76.40 o                         
  12   6   0        295.56        416.09        64.38 o                         
   1   7   0          2.90         12.80         5.71 o                         
   2   7   0       1290.75       1043.25        16.97 o                         
   3   7   0        300.32        315.70        11.99 o                         
   4   7   0        584.06        671.44        16.56 o                         
   5   7   0         26.35         21.34         8.89 o                         
   6   7   0       1042.07       1012.34        24.52 o                         
   7   7   0         16.81         60.37        14.69 o                         
   8   7   0       3526.91       3460.85        61.80 o                         
   9   7   0          8.31         34.36        21.93 o                         
  10   7   0       2363.67       2371.79        80.42 o                         
  11   7   0        427.70        413.34        47.97 o                         
  12   7   0       3077.72       3563.59       147.10 o                         
   0   8   0       1072.11       1206.64        28.82 o                         
   1   8   0      39331.70      41328.51       319.87 o                         
   2   8   0        469.20        459.27        14.39 o                         
   3   8   0      16225.54      16746.08       152.20 o                         
   4   8   0          8.37         17.50         8.21 o                         
   5   8   0      11113.68      11270.88       107.82 o                         
   6   8   0        654.69        672.59        25.01 o                         
   7   8   0       8076.17       7878.71        96.88 o                         
   8   8   0       1013.72        946.09        35.54 o                         
   9   8   0       4946.58       4996.33        84.43 o                         
  10   8   0         13.65        109.59        47.65 o                         
  11   8   0       1370.91       1559.59        89.31 o                         
  12   8   0        219.50        275.88        59.28 o                         
   1   9   0         20.27          4.50         7.47 o                         
   2   9   0       1711.93       1706.47        26.42 o                         
   3   9   0        388.33        464.04        17.50 o                         
   4   9   0       5134.45       5108.09        56.18 o                         
   5   9   0       1672.01       1769.53        32.23 o                         
   6   9   0        399.43        363.60        18.65 o                         
   7   9   0        112.85        127.16        16.22 o                         
   8   9   0       1560.07       1490.82        41.24 o                         
   9   9   0        328.32        368.27        36.39 o                         
  10   9   0       5817.61       5892.50       113.12 o                         
  11   9   0         72.01         53.65        47.36 o                         
  12   9   0       1872.13       2083.50       138.17 o                         
   0  10   0       1752.24       1700.85        54.71 o                         
   1  10   0      24052.40      24132.29       202.71 o                         
   2  10   0       5167.89       5271.32        57.71 o                         
   3  10   0       7996.37       7887.03        79.73 o                         
   4  10   0        536.81        569.48        20.77 o                         
   5  10   0       8586.77       8407.98        95.71 o                         
   6  10   0       1649.96       1620.83        38.86 o                         
   7  10   0       8335.96       8034.07        92.09 o                         
   8  10   0        688.32        698.91        33.81 o                         
   9  10   0       2015.41       2068.76        64.73 o                         
  10  10   0        404.52        438.94        46.64 o                         
  11  10   0       2665.18       2806.15       167.79 o                         
  12  10   0        400.46        366.73        62.67 o                         
   1  11   0        117.62         95.88        10.54 o                         
   2  11   0       2519.50       2537.46        36.63 o                         
   3  11   0        355.21        367.88        17.55 o                         
   4  11   0       1898.07       1782.74        31.60 o                         
   5  11   0        187.33        218.93        15.50 o                         
   6  11   0        274.54        301.88        18.15 o                         
   7  11   0        517.81        583.88        31.76 o                         
   8  11   0       1309.46       1312.37        53.32 o                         
   9  11   0        566.03        658.32        46.84 o                         
  10  11   0       3397.27       3456.70        94.84 o                         
  11  11   0        217.14        183.54        61.38 o                         
   0  12   0       9961.67      10056.49       127.46 o                         
   1  12   0      11310.02      11496.01       106.45 o                         
   2  12   0      15628.70      15675.97       193.20 o                         
   3  12   0      10192.42      10366.97       103.71 o                         
   4  12   0       5476.17       5403.75        72.17 o                         
   5  12   0        382.93        393.03        20.64 o                         
   6  12   0       1546.80       1591.72        35.21 o                         
   7  12   0       2957.42       2854.11        53.01 o                         
   8  12   0       2681.16       2695.82        69.77 o                         
   9  12   0       3137.15       3098.12        80.65 o                         
  10  12   0       1470.18       1600.52       102.53 o                         
  11  12   0        606.48        537.82        59.83 o                         
   1  13   0       1272.70       1265.00        28.12 o                         
   2  13   0       2860.50       2786.96        50.80 o                         
   3  13   0       1553.96       1545.62        37.41 o                         
   4  13   0        213.07        222.45        17.04 o                         
   5  13   0       1153.19       1093.44        30.50 o                         
   6  13   0         93.62        112.94        18.84 o                         
   7  13   0        391.26        387.95        25.77 o                         
   8  13   0       1039.14        968.62        55.31 o                         
   9  13   0       1103.94       1050.81        60.92 o                         
  10  13   0        389.13        370.29        45.29 o                         
  11  13   0        866.04        754.87        93.55 o                         
   0  14   0      11464.92      11744.04       173.57 o                         
   1  14   0       4064.69       4063.51        53.96 o                         
   2  14   0       9142.15       8931.75       107.52 o                         
   3  14   0       2142.69       2002.89        38.34 o                         
   4  14   0       6353.55       6196.46        73.49 o                         
   5  14   0          8.62          5.48        15.80 o                         
   6  14   0       7892.67       7925.37        97.48 o                         
   7  14   0        865.98        885.65        38.46 o                         
   8  14   0       3143.07       3085.58        90.96 o                         
   9  14   0        429.65        462.76        45.22 o                         
  10  14   0       1562.31       1651.99        90.40 o                         
  11  14   0        364.74        455.34       128.18 o                         
   1  15   0        206.29        229.34        22.35 o                         
   2  15   0        232.61        242.41        18.68 o                         
   3  15   0         40.15         37.61        17.61 o                         
   4  15   0       2405.09       2334.69        43.97 o                         
   5  15   0       1012.87       1015.29        37.21 o                         
   6  15   0        239.64        282.66        23.58 o                         
   7  15   0        853.81        824.61        49.66 o                         
   8  15   0        193.94        252.34        36.20 o                         
   9  15   0       1976.97       2287.79        94.58 o                         
  10  15   0        581.64        780.86        68.77 o                         
  11  15   0       2282.22       2345.32       215.60 o                         
   0  16   0       9678.68       9327.13       230.26 o                         
   1  16   0        689.69        521.25        46.51 o                         
   2  16   0       7161.92       7158.94        84.27 o                         
   3  16   0        493.37        500.91        29.13 o                         
   4  16   0       6632.66       6621.20        81.29 o                         
   5  16   0         38.81         53.29        19.57 o                         
   6  16   0       3987.23       3934.18        63.01 o                         
   7  16   0         93.71        111.43        33.06 o                         
   8  16   0       4424.38       4550.18       102.39 o                         
   9  16   0        111.96        237.91        71.88 o                         
  10  16   0       1976.88       2005.58       104.09 o                         
   1  17   0       2221.84       2204.64        47.08 o                         
   2  17   0        248.67        257.68        21.18 o                         
   3  17   0        614.33        655.82        36.34 o                         
   4  17   0          0.11         34.58        22.99 o                         
   5  17   0        282.66        310.74        26.85 o                         
   6  17   0        110.26        132.90        26.51 o                         
   7  17   0       1981.68       2019.54        72.93 o                         
   8  17   0          0.69        172.25        42.78 o                         
   9  17   0       1150.76       1109.30        78.02 o                         
  10  17   0          1.61        -59.06        59.06 o                         
   0  18   0       9999.74       9906.46       173.71 o                         
   1  18   0       2777.88       2750.86        58.53 o                         
   2  18   0       7223.99       7085.11        98.37 o                         
   3  18   0         41.74         40.89        25.21 o                         
   4  18   0       3696.60       3682.59        89.66 o                         
   5  18   0       1860.92       1952.33        62.21 o                         
   6  18   0       2133.13       2211.05        69.41 o                         
   7  18   0        902.29        890.06        62.74 o                         
   8  18   0       2000.45       2060.92       108.30 o                         
   9  18   0          3.11        116.30        58.39 o                         
  10  18   0        966.69       1038.93        83.97 o                         
   1  19   0         35.26         46.29        22.62 o                         
   2  19   0       1989.69       1897.66        52.14 o                         
   3  19   0        436.05        487.85        38.78 o                         
   4  19   0        523.86        564.36        38.78 o                         
   5  19   0       1275.23       1331.74        63.87 o                         
   6  19   0         52.15         56.80        35.89 o                         
   7  19   0        171.34        193.31        47.76 o                         
   8  19   0        168.70         72.85        71.64 o                         
   9  19   0        722.86        551.99        93.25 o                         
   0  20   0      12978.06      13210.81       222.95 o                         
   1  20   0       2003.07       1966.98        62.06 o                         
   2  20   0       3288.67       3277.96        67.38 o                         
   3  20   0       3185.04       3312.99        70.06 o                         
   4  20   0        751.80        744.79        43.58 o                         
   5  20   0       3159.05       3240.54        81.04 o                         
   6  20   0       1420.76       1365.33        96.68 o                         
   7  20   0       1553.93       1476.66        94.69 o                         
   8  20   0        460.20        504.26        63.20 o                         
   9  20   0        767.23        730.60        82.00 o                         
   1  21   0         86.65         84.29        28.59 o                         
   2  21   0       1048.15       1153.70        64.41 o                         
   3  21   0        374.05        349.82        34.37 o                         
   4  21   0        283.21        323.50        56.30 o                         
   5  21   0         28.84         66.22        36.68 o                         
   6  21   0        815.82        744.37        73.44 o                         
   7  21   0         62.79         63.55        81.45 o                         
   8  21   0       1086.59       1149.36        83.65 o                         
   9  21   0        460.73        586.43        72.95 o                         
   0  22   0         80.56         59.56        50.45 o                         
   1  22   0       4385.00       4425.44        83.18 o                         
   2  22   0        868.74        944.73        58.18 o                         
   3  22   0       4262.24       4464.28        86.63 o                         
   4  22   0        442.41        433.77        39.20 o                         
   5  22   0       1383.21       1540.40        76.57 o                         
   6  22   0         70.44        163.79        86.39 o                         
   7  22   0       1467.01       1429.27       120.42 o                         
   8  22   0        722.62        547.21       110.94 o                         
   1  23   0        145.95         99.42        33.69 o                         
   2  23   0         69.32         87.99        37.52 o                         
   3  23   0         28.41         22.86        34.59 o                         
   4  23   0       1348.21       1441.66        66.72 o                         
   5  23   0          6.21        106.89        45.26 o                         
   6  23   0        797.52        841.01        76.50 o                         
   7  23   0         69.46        150.46        81.38 o                         
   8  23   0        465.35        549.14        81.73 o                         
   0  24   0        228.73        321.22        68.19 o                         
   1  24   0       5143.26       5151.81       113.06 o                         
   2  24   0        159.39        134.85        38.12 o                         
   3  24   0       1121.74       1092.66        74.65 o                         
   4  24   0        403.92        408.32        49.20 o                         
   5  24   0       2820.36       3071.49       159.87 o                         
   6  24   0          1.93         24.01        87.85 o                         
   7  24   0       1035.93        973.20       144.41 o                         
   1  25   0        155.69        182.54        45.03 o                         
   2  25   0        157.26        157.53        40.67 o                         
   3  25   0         94.80         56.06        50.25 o                         
   4  25   0        497.75        607.32        55.93 o                         
   5  25   0         53.54        132.32        60.06 o                         
   6  25   0        197.03        264.43        65.03 o                         
   7  25   0        463.58        449.76       107.40 o                         
   0  26   0         67.88        140.36        62.94 o                         
   1  26   0       2330.83       2599.55        88.81 o                         
   2  26   0       1222.77       1205.66        72.89 o                         
   3  26   0       2081.83       2007.53        92.91 o                         
   4  26   0        635.92        666.72        76.48 o                         
   5  26   0        635.10        648.15        72.88 o                         
   6  26   0        116.06        214.67        71.41 o                         
   1  27   0         84.67        198.17        65.06 o                         
   2  27   0        178.55        250.12        58.09 o                         
   3  27   0          7.21         -5.23        55.48 o                         
   4  27   0         14.14         15.61        57.17 o                         
   5  27   0        106.33          3.48        76.01 o                         
   0  28   0        804.14        794.22        97.15 o                         
   1  28   0       1064.24       1121.97        84.58 o                         
   2  28   0        397.61        465.11        92.23 o                         
   3  28   0        823.80        822.44        80.30 o                         
   4  28   0        932.41        977.35        93.03 o                         
   1  29   0         11.64         21.87        66.87 o                         
   2  29   0          5.73         46.76        79.88 o                         
   3  29   0         58.75         72.22        75.11 o                         
 -11   0   1       1071.72       1008.64        99.69 o                         
  -9   0   1       1700.74       1735.01        72.05 o                         
  -7   0   1         71.94         92.04        16.31 o                         
  -5   0   1          1.64         10.05         9.68 o                         
  -3   0   1       5996.83       5916.06        70.38 o                         
  -1   0   1       4729.44       4730.97       291.94 o                         
   1   0   1      10465.86      10374.28       213.88 o                         
   3   0   1      10492.40      10562.76       112.96 o                         
   5   0   1      20518.33      21550.05       329.68 o                         
   7   0   1       4423.12       4324.48       113.62 o                         
   9   0   1       2377.25       2463.28        83.15 o                         
  11   0   1       2847.99       2519.07       213.61 o                         
 -12   1   1       1371.52       1558.32       137.48 o                         
 -11   1   1          0.72         25.10        35.61 o                         
 -10   1   1       3414.05       3369.49        76.11 o                         
  -9   1   1        722.83        711.02        39.11 o                         
  -8   1   1       7153.91       6960.32        85.43 o                         
  -7   1   1       1854.86       1681.61        27.65 o                         
  -6   1   1      37015.16      37373.52       305.76 o                         
  -5   1   1          5.21         15.39         6.96 o                         
  -4   1   1      22644.41      23252.25       181.79 o                         
  -3   1   1       8965.85       8983.15        76.30 o                         
  -2   1   1      10195.66      10723.68        94.13 o                         
  -1   1   1        773.14        627.28        32.64 o                         
   1   1   1       1082.10       1107.91        11.23 o                         
   2   1   1      12926.54      13113.94        87.48 o                         
   3   1   1       1415.16       1281.06        15.58 o                         
   4   1   1      34980.42      38165.08       295.39 o                         
   5   1   1         14.22         45.67         8.62 o                         
   6   1   1       5234.94       5316.97        59.99 o                         
   7   1   1        275.77        306.20        26.42 o                         
   8   1   1        821.77        827.84        33.23 o                         
   9   1   1        208.85        224.41        24.11 o                         
  10   1   1        508.69        482.16        60.49 o                         
  11   1   1         13.53         61.31        83.66 o                         
  12   1   1        855.95        861.76        79.60 o                         
 -12   2   1        223.36        261.45        56.81 o                         
 -11   2   1        516.00        507.64        42.90 o                         
 -10   2   1        286.64        304.15        31.52 o                         
  -9   2   1       1089.31       1011.90        42.81 o                         
  -8   2   1       1276.33       1329.56        34.75 o                         
  -7   2   1       8634.41       8308.28        96.41 o                         
  -6   2   1        323.55        370.95        19.02 o                         
  -5   2   1       2535.79       2618.50        34.64 o                         
  -4   2   1       1608.61       1446.64        21.55 o                         
  -3   2   1       7168.36       7303.03        76.03 o                         
  -2   2   1       6270.90       6542.45        54.80 o                         
  -1   2   1        800.59        804.97        12.62 o                         
   0   2   1       1463.16       1488.51        27.03 o                         
   1   2   1       3384.37       3361.24        25.72 o                         
   2   2   1         17.07         20.05         3.27 o                         
   3   2   1       4828.27       4647.01        38.58 o                         
   4   2   1        465.45        498.54        16.15 o                         
   5   2   1       7135.77       6714.84        65.11 o                         
   6   2   1        463.07        494.30        26.00 o                         
   7   2   1       7798.31       7641.56        82.30 o                         
   8   2   1       1418.46       1452.14        41.40 o                         
   9   2   1       2006.66       2062.04        54.74 o                         
  10   2   1        642.91        593.29        39.70 o                         
  11   2   1       2174.25       2249.55       213.30 o                         
  12   2   1        718.63        659.29        76.41 o                         
 -12   3   1        439.93        485.90        52.99 o                         
 -11   3   1       1442.12       1365.03        68.19 o                         
 -10   3   1       1676.11       1635.30        77.00 o                         
  -9   3   1        851.26        841.66        41.30 o                         
  -8   3   1      10068.05       9736.84       113.81 o                         
  -7   3   1       4842.70       4599.32        59.31 o                         
  -6   3   1       9530.49       9436.62        97.96 o                         
  -5   3   1       8991.55       8916.81        85.23 o                         
  -4   3   1      18498.70      19179.13       167.02 o                         
  -3   3   1       5547.39       5311.39        55.61 o                         
  -2   3   1      31891.98      34074.50       273.48 o                         
  -1   3   1      10767.97      10887.07       115.12 o                         
   0   3   1        367.90        331.08         6.54 o                         
   1   3   1      16601.88      17140.96       123.45 o                         
   2   3   1      19682.16      19817.97       152.32 o                         
   3   3   1        772.36        647.35        11.85 o                         
   4   3   1      29861.50      31133.11       264.17 o                         
   5   3   1        903.58        880.51        19.74 o                         
   6   3   1        462.81        521.59        22.49 o                         
   7   3   1        896.34       1033.08        29.18 o                         
   8   3   1       2790.01       2716.32        50.30 o                         
   9   3   1        315.75        278.00        28.69 o                         
  10   3   1        287.18        348.57        36.38 o                         
  11   3   1        447.72        438.51        60.03 o                         
  12   3   1        179.54          6.48        65.18 o                         
 -12   4   1         35.72        -13.35        45.25 o                         
 -11   4   1        112.44        212.40        35.80 o                         
 -10   4   1       1426.09       1372.60        54.59 o                         
  -9   4   1       1951.22       1912.29        49.18 o                         
  -8   4   1        175.74        208.62        17.95 o                         
  -7   4   1       3125.06       2893.82        44.75 o                         
  -6   4   1        763.79        764.38        21.38 o                         
  -5   4   1        565.92        596.38        16.26 o                         
  -4   4   1       2325.05       2513.84        36.51 o                         
  -3   4   1        393.30        281.77        13.25 o                         
  -2   4   1       4985.31       4890.79        45.85 o                         
  -1   4   1         10.01         11.26         3.50 o                         
   0   4   1       2701.65       2618.39        22.35 o                         
   1   4   1       9641.76       9884.84        97.47 o                         
   2   4   1        453.00        470.58         8.34 o                         
   3   4   1       2221.62       2096.82        27.32 o                         
   4   4   1       8454.10       8366.16        76.27 o                         
   5   4   1       6015.33       5787.13        58.72 o                         
   6   4   1       3737.11       3638.76        49.52 o                         
   7   4   1       7794.59       7626.56        86.71 o                         
   8   4   1       1730.79       1712.91        41.25 o                         
   9   4   1       2301.39       2208.98        60.17 o                         
  10   4   1       2366.00       2498.23        81.44 o                         
  11   4   1       1027.02       1022.85        71.02 o                         
  12   4   1       1375.82       1416.05       183.45 o                         
 -12   5   1        662.56        601.11        74.25 o                         
 -11   5   1       2820.14       2833.11       119.24 o                         
 -10   5   1        859.24        872.48        64.46 o                         
  -9   5   1       3260.25       3212.05        63.05 o                         
  -8   5   1        399.28        416.24        25.10 o                         
  -7   5   1       6166.46       6003.84        75.53 o                         
  -6   5   1       9866.79       9597.88       100.66 o                         
  -5   5   1      11373.55      11241.67       105.19 o                         
  -4   5   1       2420.72       2155.36        34.25 o                         
  -3   5   1      15925.49      16727.13       147.01 o                         
  -2   5   1       2451.31       2562.14        31.51 o                         
  -1   5   1       4177.37       3994.27        37.69 o                         
   0   5   1      27591.23      29331.79       196.79 o                         
   1   5   1      52946.28      55908.61       521.49 o                         
   2   5   1      11019.64      11672.01        92.18 o                         
   3   5   1      19743.93      20804.69       181.82 o                         
   4   5   1       6326.32       6509.76        60.12 o                         
   5   5   1       7796.46       7724.71        77.49 o                         
   6   5   1        266.14        310.60        17.76 o                         
   7   5   1       2045.69       2000.57        47.64 o                         
   8   5   1         14.08         26.98        17.02 o                         
   9   5   1        171.96        216.34        26.35 o                         
  10   5   1          1.20         47.44        30.85 o                         
  11   5   1        826.36        748.52        81.41 o                         
  12   5   1        804.45       1469.33       126.43 o                         
 -12   6   1        443.04        434.26        58.38 o                         
 -11   6   1         21.74         92.07        62.28 o                         
 -10   6   1        498.68        498.00        39.40 o                         
  -9   6   1       1381.90       1360.80        44.53 o                         
  -8   6   1        891.10        828.92        31.06 o                         
  -7   6   1        125.26        151.77        14.79 o                         
  -6   6   1        370.80        379.96        19.08 o                         
  -5   6   1        277.32        319.28        20.12 o                         
  -4   6   1       2729.23       2611.74        34.40 o                         
  -3   6   1       1187.09       1300.60        21.80 o                         
  -2   6   1       1580.98       1669.79        26.31 o                         
  -1   6   1       5750.67       5598.60        77.74 o                         
   0   6   1       1000.19       1022.29        20.19 o                         
   1   6   1       3733.33       3872.43        35.13 o                         
   2   6   1      11836.54      12319.62       110.60 o                         
   3   6   1       5914.19       6092.79        57.35 o                         
   4   6   1       5086.77       4920.19        49.86 o                         
   5   6   1       7241.30       7089.29        72.99 o                         
   6   6   1       8477.88       8625.34        92.34 o                         
   7   6   1         74.52         41.29        14.20 o                         
   8   6   1       1953.92       2037.23        45.37 o                         
   9   6   1        198.38        199.12        26.64 o                         
  10   6   1       1144.53       1147.61        60.64 o                         
  11   6   1        594.47        696.59        66.12 o                         
  12   6   1       2648.51       2810.73       200.69 o                         
 -12   7   1         84.05        128.15        49.66 o                         
 -11   7   1        782.46        717.96        59.70 o                         
 -10   7   1          0.55        -20.00        25.36 o                         
  -9   7   1       4767.69       4663.46        80.07 o                         
  -8   7   1         16.55          7.81        15.27 o                         
  -7   7   1      11120.56      11052.31       123.83 o                         
  -6   7   1        389.02        364.22        21.69 o                         
  -5   7   1      15949.38      16225.82       197.00 o                         
  -4   7   1        793.50        724.34        19.61 o                         
  -3   7   1      29119.10      30314.38       406.80 o                         
  -2   7   1       5292.91       5498.71        63.36 o                         
  -1   7   1      13848.01      14427.78       122.55 o                         
   0   7   1       2185.86       2359.12        27.45 o                         
   1   7   1      38901.27      42272.54       313.56 o                         
   2   7   1        799.79        790.14        16.19 o                         
   3   7   1      24152.04      24376.26       201.93 o                         
   4   7   1        393.55        408.79        15.14 o                         
   5   7   1       6453.08       6512.72        69.10 o                         
   6   7   1         25.38         66.92        14.56 o                         
   7   7   1        526.55        595.91        27.69 o                         
   8   7   1         41.75         69.27        19.50 o                         
   9   7   1       2416.26       2386.60        67.06 o                         
  10   7   1        106.18         73.75        35.77 o                         
  11   7   1        477.47        516.28        54.55 o                         
  12   7   1        394.88        455.46        84.64 o                         
 -12   8   1        410.27        495.48        60.46 o                         
 -11   8   1         30.97         70.65        40.22 o                         
 -10   8   1       1081.81        963.89        53.48 o                         
  -9   8   1         13.22         62.98        25.81 o                         
  -8   8   1        520.27        472.33        26.22 o                         
  -7   8   1        700.12        763.87        27.49 o                         
  -6   8   1       1564.15       1392.23        30.49 o                         
  -5   8   1          2.74         43.70        11.27 o                         
  -4   8   1         55.47         14.88         9.97 o                         
  -3   8   1         11.82         23.42        10.30 o                         
  -2   8   1       3189.79       3122.96        36.31 o                         
  -1   8   1        237.78        293.14        12.46 o                         
   0   8   1        316.66        308.65        12.80 o                         
   1   8   1        618.32        618.14        14.52 o                         
   2   8   1       5448.83       5295.13        52.50 o                         
   3   8   1        343.18        346.01        14.26 o                         
   4   8   1       6071.29       6031.85        64.08 o                         
   5   8   1        329.07        301.59        16.68 o                         
   6   8   1      10378.08      10628.51       107.16 o                         
   7   8   1        117.85         88.45        15.85 o                         
   8   8   1       5743.04       5764.01        88.69 o                         
   9   8   1        536.90        584.18        41.15 o                         
  10   8   1       1382.46       1304.70        65.80 o                         
  11   8   1         63.98         82.97        50.33 o                         
  12   8   1       2287.73       2713.40       132.78 o                         
 -12   9   1        649.69        573.16        80.92 o                         
 -11   9   1       2183.76       2243.02        90.54 o                         
 -10   9   1        328.09        368.86        41.55 o                         
  -9   9   1       2075.71       2107.88        60.88 o                         
  -8   9   1        409.95        384.39        24.27 o                         
  -7   9   1      10153.58      10104.11       123.77 o                         
  -6   9   1        889.18        732.82        29.18 o                         
  -5   9   1      26918.73      27866.80       277.81 o                         
  -4   9   1        232.09        244.33        17.78 o                         
  -3   9   1      11516.08      11501.83       123.22 o                         
  -2   9   1        129.61        132.95         9.83 o                         
  -1   9   1      13099.21      13024.32       114.43 o                         
   0   9   1         67.25        128.56         9.22 o                         
   1   9   1      28800.30      29978.12       262.08 o                         
   2   9   1        300.55        295.40        14.77 o                         
   3   9   1       4484.96       4379.09        47.23 o                         
   4   9   1         37.98         74.86        10.25 o                         
   5   9   1      10626.87      10522.65       116.85 o                         
   6   9   1       3529.53       3405.34        49.64 o                         
   7   9   1        543.91        576.19        27.17 o                         
   8   9   1         46.63        111.24        24.90 o                         
   9   9   1        217.32        174.17        32.58 o                         
  10   9   1          0.37         35.02        36.68 o                         
  11   9   1        945.93       1145.12       122.43 o                         
  12   9   1         20.71         67.70        66.79 o                         
 -12  10   1         60.45         11.22        55.65 o                         
 -11  10   1        257.27        361.28        78.98 o                         
 -10  10   1       2669.70       2622.95       113.36 o                         
  -9  10   1          9.83         -6.76        25.07 o                         
  -8  10   1       1545.62       1466.17        58.76 o                         
  -7  10   1         16.63         55.31        14.97 o                         
  -6  10   1       1315.94       1260.76        37.48 o                         
  -5  10   1          5.66         75.97        15.68 o                         
  -4  10   1         25.65         18.06        12.68 o                         
  -3  10   1        543.54        556.01        17.81 o                         
  -2  10   1        985.56        850.00        22.50 o                         
  -1  10   1       1692.40       1714.16        26.40 o                         
   0  10   1        563.86        510.00        16.41 o                         
   1  10   1        893.60        854.46        19.77 o                         
   2  10   1       2262.87       2270.33        33.23 o                         
   3  10   1        391.05        409.94        18.09 o                         
   4  10   1      12886.80      12901.70       123.04 o                         
   5  10   1       1140.86       1091.24        27.56 o                         
   6  10   1      10340.78      10319.57       105.96 o                         
   7  10   1        918.16        889.64        31.87 o                         
   8  10   1       1515.21       1461.24        54.74 o                         
   9  10   1       1194.80       1072.55        57.60 o                         
  10  10   1       1960.97       1928.45        82.79 o                         
  11  10   1        243.72        259.70        59.09 o                         
 -12  11   1        427.78        533.02        66.09 o                         
 -11  11   1        643.59        726.48        71.61 o                         
 -10  11   1        323.82        317.37        58.42 o                         
  -9  11   1       1504.78       1472.03        56.66 o                         
  -8  11   1       3725.55       3674.19        61.65 o                         
  -7  11   1       9114.16       8778.84       105.73 o                         
  -6  11   1       4131.46       3897.18        53.04 o                         
  -5  11   1      12368.59      12086.30       132.14 o                         
  -4  11   1       4013.83       3922.93        48.21 o                         
  -3  11   1      13519.15      13889.39       130.67 o                         
  -2  11   1      11576.28      12023.42       122.24 o                         
  -1  11   1       1288.97       1156.17        23.33 o                         
   0  11   1       3604.13       3588.97        40.26 o                         
   1  11   1      12538.58      12720.00       120.38 o                         
   2  11   1       8748.47       8732.33        88.74 o                         
   3  11   1       7167.10       7084.21        75.48 o                         
   4  11   1       3282.70       3265.41        47.38 o                         
   5  11   1       2376.86       2296.79        43.94 o                         
   6  11   1         11.73         23.71        14.60 o                         
   7  11   1        363.39        370.72        25.70 o                         
   8  11   1        737.03        743.82        46.85 o                         
   9  11   1        425.50        413.12        38.81 o                         
  10  11   1        386.62        371.09        59.04 o                         
  11  11   1        539.91        687.65        70.39 o                         
 -11  12   1        141.52         82.54        48.19 o                         
 -10  12   1        258.66        331.94        44.12 o                         
  -9  12   1        214.56        272.15        36.60 o                         
  -8  12   1       1276.44       1297.95        41.00 o                         
  -7  12   1        208.59        267.01        21.26 o                         
  -6  12   1       1153.50       1153.81        28.07 o                         
  -5  12   1        283.49        263.49        16.81 o                         
  -4  12   1        955.51        962.59        26.40 o                         
  -3  12   1        749.35        714.51        22.85 o                         
  -2  12   1         89.24         98.61        12.28 o                         
  -1  12   1       1225.18       1222.54        25.61 o                         
   0  12   1         72.74         74.87        10.80 o                         
   1  12   1       2730.84       2802.79        38.51 o                         
   2  12   1       1889.36       1792.98        35.49 o                         
   3  12   1       4853.59       4791.30        58.20 o                         
   4  12   1        541.57        509.74        23.00 o                         
   5  12   1       1680.46       1704.41        38.63 o                         
   6  12   1       4305.71       4221.55        58.27 o                         
   7  12   1       2264.03       2284.60        61.29 o                         
   8  12   1       4036.08       3910.14        85.89 o                         
   9  12   1       1461.49       1412.84        87.38 o                         
  10  12   1         29.14        -44.64        48.35 o                         
  11  12   1        374.51        266.68        59.85 o                         
 -11  13   1         16.81        -35.87        55.84 o                         
 -10  13   1       1893.48       1814.85       109.72 o                         
  -9  13   1        648.87        617.40        47.23 o                         
  -8  13   1       2367.40       2370.57        52.18 o                         
  -7  13   1       3092.59       2922.82        53.76 o                         
  -6  13   1       5875.73       5983.44        71.65 o                         
  -5  13   1       1559.34       1493.22        32.63 o                         
  -4  13   1      10534.48      10459.32       106.97 o                         
  -3  13   1       7406.71       7420.78        87.07 o                         
  -2  13   1      12028.56      11933.91       117.81 o                         
  -1  13   1        174.87        171.25        14.48 o                         
   0  13   1       9420.04       9294.16        85.81 o                         
   1  13   1       2800.25       2824.44        42.49 o                         
   2  13   1      12300.53      12284.91       121.35 o                         
   3  13   1      12090.39      12167.46       145.50 o                         
   4  13   1       5723.74       5610.84        68.46 o                         
   5  13   1       1008.43        975.33        32.48 o                         
   6  13   1       2699.13       2662.67        47.33 o                         
   7  13   1         37.53         39.39        39.81 o                         
   8  13   1        314.41        327.26        36.98 o                         
   9  13   1        555.11        534.53        65.14 o                         
  10  13   1         40.47         -4.13        47.67 o                         
  11  13   1          5.89        103.50        84.11 o                         
 -11  14   1        460.93        470.58        70.59 o                         
 -10  14   1        306.69        332.84        45.03 o                         
  -9  14   1       1045.83       1003.25        58.85 o                         
  -8  14   1        246.01        274.19        30.41 o                         
  -7  14   1        110.33        144.56        21.03 o                         
  -6  14   1          5.00         50.20        16.57 o                         
  -5  14   1          0.16         14.98        15.21 o                         
  -4  14   1        415.56        408.18        27.11 o                         
  -3  14   1        149.73        113.30        18.43 o                         
  -2  14   1          0.71        -16.41        16.41 o                         
  -1  14   1       3933.49       3849.76        52.11 o                         
   0  14   1        716.73        685.52        24.28 o                         
   1  14   1       1844.24       1787.12        33.77 o                         
   2  14   1          5.77        -11.31        17.86 o                         
   3  14   1       1118.83       1175.57        32.63 o                         
   4  14   1       1361.32       1369.12        34.68 o                         
   5  14   1       8547.99       8490.82        94.73 o                         
   6  14   1        717.85        717.15        31.96 o                         
   7  14   1       1836.09       1795.10        62.33 o                         
   8  14   1        182.51        264.59        36.62 o                         
   9  14   1       2352.76       2327.96        96.17 o                         
  10  14   1          3.59         15.13        46.60 o                         
  11  14   1       2027.04       2161.11       124.06 o                         
 -11  15   1         23.86        168.78        58.03 o                         
 -10  15   1       1803.12       1966.25       144.74 o                         
  -9  15   1        305.33        376.60        60.02 o                         
  -8  15   1       2682.40       2745.39        85.50 o                         
  -7  15   1        811.23        793.32        41.28 o                         
  -6  15   1      10782.85      10807.73       115.76 o                         
  -5  15   1        653.39        696.55        29.51 o                         
  -4  15   1      10026.09      10013.20       107.00 o                         
  -3  15   1        228.09        232.56        18.78 o                         
  -2  15   1       5635.93       5489.38        76.88 o                         
  -1  15   1        532.66        506.34        26.32 o                         
   0  15   1      13298.35      13283.81       155.78 o                         
   1  15   1       3785.33       3586.02        75.66 o                         
   2  15   1       9507.88       9476.79       107.70 o                         
   3  15   1        706.11        644.08        30.55 o                         
   4  15   1       3590.14       3572.55        54.82 o                         
   5  15   1        798.81        785.36        33.23 o                         
   6  15   1       2377.18       2340.54        59.79 o                         
   7  15   1          9.97         33.17        30.50 o                         
   8  15   1        538.05        502.45        47.49 o                         
   9  15   1        457.72        445.93        56.24 o                         
  10  15   1        404.50        409.62        56.07 o                         
 -10  16   1        733.99        828.28        68.54 o                         
  -9  16   1        640.22        674.10        62.13 o                         
  -8  16   1          1.04        -35.97        40.30 o                         
  -7  16   1       1072.10        958.97        56.61 o                         
  -6  16   1          8.28         29.08        20.80 o                         
  -5  16   1         21.61         39.65        18.31 o                         
  -4  16   1          3.30         26.44        19.99 o                         
  -3  16   1        792.00        782.53        30.87 o                         
  -2  16   1       1320.69       1161.47        36.78 o                         
  -1  16   1         60.45         54.26        18.80 o                         
   0  16   1          8.58          0.70        15.59 o                         
   1  16   1        712.43        683.32        29.88 o                         
   2  16   1       4963.86       4818.66        73.50 o                         
   3  16   1       2447.58       2420.94        50.66 o                         
   4  16   1         10.63         27.07        19.69 o                         
   5  16   1       4683.17       4608.61        72.10 o                         
   6  16   1         12.66        -10.91        28.92 o                         
   7  16   1       4706.07       4797.04       100.65 o                         
   8  16   1         61.64         35.01        41.10 o                         
   9  16   1       2541.27       2465.32        98.33 o                         
  10  16   1          6.99         15.25        63.82 o                         
 -10  17   1       2056.22       2265.24       116.96 o                         
  -9  17   1        579.03        572.07        72.98 o                         
  -8  17   1       3958.94       4006.07       144.22 o                         
  -7  17   1         50.94         29.44        32.44 o                         
  -6  17   1       4954.63       4769.02        91.43 o                         
  -5  17   1          2.38         13.11        19.84 o                         
  -4  17   1       6282.65       6097.06        79.08 o                         
  -3  17   1        313.62        271.55        24.39 o                         
  -2  17   1       7000.41       6766.58        93.18 o                         
  -1  17   1       2270.51       2263.37        52.25 o                         
   0  17   1       3705.53       3616.43        72.55 o                         
   1  17   1        704.34        650.86        37.24 o                         
   2  17   1       5149.05       5138.23        78.68 o                         
   3  17   1        543.94        520.27        34.26 o                         
   4  17   1       7114.57       7046.40        95.87 o                         
   5  17   1        180.07        181.87        27.48 o                         
   6  17   1        976.55        896.22        53.68 o                         
   7  17   1        447.94        441.05        44.56 o                         
   8  17   1        566.83        630.20        60.50 o                         
   9  17   1          2.81         14.52        64.60 o                         
  10  17   1        434.45        549.08        70.18 o                         
 -10  18   1          2.49         43.45        58.88 o                         
  -9  18   1        139.42        227.68        50.88 o                         
  -8  18   1        274.71        396.02        47.31 o                         
  -7  18   1        682.24        716.61        75.93 o                         
  -6  18   1        324.15        341.92        34.46 o                         
  -5  18   1          7.64         29.55        32.50 o                         
  -4  18   1        816.82        825.45        41.35 o                         
  -3  18   1         43.58         25.89        22.23 o                         
  -2  18   1        458.28        452.82        36.40 o                         
  -1  18   1         23.67         44.82        22.02 o                         
   0  18   1        524.06        461.38        29.26 o                         
   1  18   1       1291.09       1255.24        43.30 o                         
   2  18   1         55.10         80.07        21.63 o                         
   3  18   1       2778.76       2668.90        59.86 o                         
   4  18   1       1906.48       1901.43        60.65 o                         
   5  18   1       4957.39       4970.09       102.88 o                         
   6  18   1        304.34        360.51        37.21 o                         
   7  18   1       1893.76       2059.73        90.16 o                         
   8  18   1         93.17         85.87        73.77 o                         
   9  18   1        915.88        928.80        76.95 o                         
  10  18   1        870.76        789.45       114.25 o                         
 -10  19   1        949.60       1128.05        93.11 o                         
  -9  19   1        481.81        495.24        91.00 o                         
  -8  19   1       1134.04        962.44        89.96 o                         
  -7  19   1       1259.65       1254.21        71.97 o                         
  -6  19   1       5586.31       5708.23       127.18 o                         
  -5  19   1       2342.52       2224.59        69.83 o                         
  -4  19   1       3532.35       3623.15        78.54 o                         
  -3  19   1       1486.93       1490.66        49.56 o                         
  -2  19   1       1618.31       1571.30        53.18 o                         
  -1  19   1       6489.58       6420.66        93.02 o                         
   0  19   1       5247.74       5249.62        82.04 o                         
   1  19   1       2170.32       2091.58        55.90 o                         
   2  19   1       3889.85       3976.89        72.57 o                         
   3  19   1        672.88        547.12        34.89 o                         
   4  19   1       1240.50       1416.22        68.60 o                         
   5  19   1       1387.44       1390.58        60.16 o                         
   6  19   1       1105.62       1107.39        80.78 o                         
   7  19   1        959.80        989.24        79.66 o                         
   8  19   1         57.30        165.99        56.62 o                         
   9  19   1         49.13         67.45        62.89 o                         
  -9  20   1        472.24        487.12        83.14 o                         
  -8  20   1        256.21        245.67        55.31 o                         
  -7  20   1         13.63        135.07        61.04 o                         
  -6  20   1          8.97         50.95        38.27 o                         
  -5  20   1         17.46         28.43        28.85 o                         
  -4  20   1        346.11        359.67        34.33 o                         
  -3  20   1         49.87         83.97        26.89 o                         
  -2  20   1        999.34       1016.76        53.14 o                         
  -1  20   1        961.21       1052.91        45.50 o                         
   0  20   1        231.28        204.70        27.01 o                         
   1  20   1          3.17        -13.57        23.98 o                         
   2  20   1       1798.41       1770.69        54.90 o                         
   3  20   1        801.28        824.31        44.88 o                         
   4  20   1        689.57        723.09        46.09 o                         
   5  20   1       2459.29       2577.69        86.33 o                         
   6  20   1        376.27        349.50        47.86 o                         
   7  20   1        216.54        334.04        80.49 o                         
   8  20   1       1596.52       1742.48        99.25 o                         
   9  20   1        406.47        343.12        85.85 o                         
  -9  21   1       2690.28       2854.73       160.67 o                         
  -8  21   1        483.17        687.14       102.03 o                         
  -7  21   1       2398.37       2471.85       201.92 o                         
  -6  21   1       1634.85       1610.25        92.20 o                         
  -5  21   1       1362.09       1538.83        65.76 o                         
  -4  21   1       1708.46       1763.52        72.85 o                         
  -3  21   1       6338.52       6441.66       101.40 o                         
  -2  21   1       1444.79       1437.06        58.10 o                         
  -1  21   1       3181.94       3282.59        69.20 o                         
   0  21   1        276.17        310.86        44.37 o                         
   1  21   1        797.65        764.63        43.26 o                         
   2  21   1        978.81       1021.52        49.62 o                         
   3  21   1       5307.47       5395.07        92.81 o                         
   4  21   1       1420.49       1485.92        80.14 o                         
   5  21   1        948.24        939.98        77.92 o                         
   6  21   1         62.68         61.99        57.84 o                         
   7  21   1        601.39        526.29        60.51 o                         
   8  21   1         68.62         70.28        65.60 o                         
  -8  22   1        368.37        346.64        63.58 o                         
  -7  22   1       1047.21       1146.34       136.56 o                         
  -6  22   1         60.78        127.93        49.09 o                         
  -5  22   1        144.85        108.49        36.87 o                         
  -4  22   1        540.76        558.94        43.33 o                         
  -3  22   1        383.53        384.05        38.52 o                         
  -2  22   1        253.44        265.72        33.30 o                         
  -1  22   1         94.40         59.44        29.80 o                         
   0  22   1        454.86        444.09        37.31 o                         
   1  22   1         67.44         69.33        29.97 o                         
   2  22   1       1762.58       1847.49        62.14 o                         
   3  22   1        226.34        225.54        35.83 o                         
   4  22   1        664.81        711.98        49.17 o                         
   5  22   1         15.31          2.72        40.20 o                         
   6  22   1       2279.59       2064.63       328.96 o                         
   7  22   1        306.54        273.99        83.60 o                         
   8  22   1       1878.56       1704.89       104.62 o                         
  -8  23   1        157.98        159.71        63.86 o                         
  -7  23   1       2056.42       2386.82       151.84 o                         
  -6  23   1          0.98         23.62        52.98 o                         
  -5  23   1       3980.91       4241.03       202.96 o                         
  -4  23   1          1.20         22.03        40.12 o                         
  -3  23   1       2416.18       2530.30        87.89 o                         
  -2  23   1        262.55        224.22        36.04 o                         
  -1  23   1       3636.68       3706.52        88.96 o                         
   0  23   1        179.22        197.56        33.90 o                         
   1  23   1       3383.36       3575.11       107.93 o                         
   2  23   1        405.46        486.42        40.24 o                         
   3  23   1       1424.01       1419.18        64.35 o                         
   4  23   1        338.14        351.85        45.64 o                         
   5  23   1       1203.33       1118.90        80.81 o                         
   6  23   1        138.40        259.38        60.00 o                         
   7  23   1        575.86        640.65        69.75 o                         
   8  23   1          0.24        -23.66       107.41 o                         
  -7  24   1         66.76        115.12        60.44 o                         
  -6  24   1          5.81        -18.86        67.60 o                         
  -5  24   1         26.39         45.80        50.72 o                         
  -4  24   1         54.71         -2.99        41.84 o                         
  -3  24   1          3.63         15.48        38.97 o                         
  -2  24   1        827.69        855.89        86.37 o                         
  -1  24   1         52.60         65.30        41.15 o                         
   0  24   1        312.60        334.25        41.49 o                         
   1  24   1        772.07        725.75        46.62 o                         
   2  24   1        409.08        460.93        42.97 o                         
   3  24   1         18.32         43.28        46.29 o                         
   4  24   1       2178.49       2096.95       103.18 o                         
   5  24   1        164.60        228.97        54.64 o                         
   6  24   1       1504.23       1549.47       114.13 o                         
   7  24   1          0.34         14.54        66.30 o                         
  -7  25   1       1460.51       1653.39       120.49 o                         
  -6  25   1          0.96         -0.12        66.32 o                         
  -5  25   1       3137.19       3271.10       143.17 o                         
  -4  25   1        404.58        338.63        57.91 o                         
  -3  25   1       1401.97       1474.86        76.03 o                         
  -2  25   1        837.93        860.44        79.13 o                         
  -1  25   1       2340.09       2410.66        82.99 o                         
   0  25   1          2.71         13.16        38.17 o                         
   1  25   1       2075.78       2114.92       101.92 o                         
   2  25   1        316.48        335.55        45.22 o                         
   3  25   1       1460.64       1762.31       107.05 o                         
   4  25   1         73.62         28.24        50.05 o                         
   5  25   1       1816.74       1927.86       135.87 o                         
   6  25   1         69.49        188.81        66.66 o                         
  -6  26   1         66.15         -6.19        64.75 o                         
  -5  26   1         34.78        163.89        67.03 o                         
  -4  26   1        217.39        356.70        71.08 o                         
  -3  26   1         11.94        -17.99        46.52 o                         
  -2  26   1         62.92        -17.28        46.17 o                         
  -1  26   1         48.06         50.89        54.35 o                         
   0  26   1         44.11        101.83        46.56 o                         
   1  26   1        444.88        439.39        54.61 o                         
   2  26   1        897.71        882.13        70.99 o                         
   3  26   1         26.33        192.60        64.53 o                         
   4  26   1        532.53        711.09        73.86 o                         
   5  26   1         18.47        -23.88       105.74 o                         
   6  26   1       1278.57       1317.74       196.99 o                         
  -5  27   1        951.46       1273.96       133.88 o                         
  -4  27   1        550.02        560.34        86.61 o                         
  -3  27   1       1640.14       1997.84       112.85 o                         
  -2  27   1        631.13        522.09        59.98 o                         
  -1  27   1        905.46       1024.53        80.59 o                         
   0  27   1       1304.69       1117.28        91.30 o                         
   1  27   1       1061.20       1115.20        84.59 o                         
   2  27   1        454.53        366.62        71.71 o                         
   3  27   1       1838.60       2108.78       106.93 o                         
   4  27   1        187.40        327.69        63.44 o                         
   5  27   1        347.98        484.42        77.62 o                         
  -4  28   1         12.53        169.80        80.70 o                         
  -3  28   1         21.21         -6.71        62.96 o                         
  -2  28   1         95.34         79.21        54.21 o                         
  -1  28   1        633.90        505.59        66.40 o                         
   0  28   1         21.64        -17.82        61.98 o                         
   1  28   1         53.08        170.07        58.80 o                         
   2  28   1        123.39         77.06        61.66 o                         
   3  28   1        503.99        585.02        82.62 o                         
   4  28   1        359.30        419.87        71.88 o                         
  -3  29   1        162.49        -34.41        69.56 o                         
  -2  29   1        936.02       1180.83       150.71 o                         
  -1  29   1        215.38        150.69        59.00 o                         
   0  29   1       1267.06       1423.15       106.78 o                         
   1  29   1        284.21        370.85        78.16 o                         
   2  29   1        765.08        657.49        87.21 o                         
   3  29   1         44.67        -45.77        65.56 o                         
 -12   0   2       5056.25       5383.54       267.24 o                         
 -10   0   2       8652.09       8745.49       189.95 o                         
  -8   0   2        398.06        403.40        36.53 o                         
  -6   0   2      13994.90      13896.60       163.27 o                         
  -4   0   2      21888.24      21964.88       393.64 o                         
  -2   0   2      21688.85      23135.22       233.20 o                         
   0   0   2      31629.35      33083.94       291.98 o                         
   2   0   2       5041.80       5622.23        73.34 o                         
   4   0   2        879.02        861.24        24.41 o                         
   6   0   2       4311.06       3994.74        89.36 o                         
   8   0   2        112.53         69.11        26.99 o                         
  10   0   2        547.40        527.85        63.80 o                         
  12   0   2          6.93         16.44        98.86 o                         
 -13   1   2        506.82        339.81        74.52 o                         
 -12   1   2        112.57        230.91        49.23 o                         
 -11   1   2         27.71         14.67        30.83 o                         
 -10   1   2        185.05        327.83        30.57 o                         
  -9   1   2         80.76         89.33        20.72 o                         
  -8   1   2        228.39        233.92        17.34 o                         
  -7   1   2       3064.74       2851.23        42.06 o                         
  -6   1   2       1631.52       1485.12        27.20 o                         
  -5   1   2         10.23         23.96         7.44 o                         
  -4   1   2       3503.46       3530.14        37.61 o                         
  -3   1   2       7037.14       7410.10        67.77 o                         
  -2   1   2       2911.87       2950.34        24.98 o                         
  -1   1   2      38689.25      40577.95       251.77 o                         
   0   1   2        280.80        255.50         6.42 o                         
   1   1   2      30088.10      31221.94       220.80 o                         
   2   1   2        463.68        455.50        11.05 o                         
   3   1   2      12200.16      12731.67       155.18 o                         
   4   1   2        666.44        669.79        16.10 o                         
   5   1   2       6947.29       6572.27        62.23 o                         
   6   1   2         60.86         72.87        13.91 o                         
   7   1   2       9400.87       9480.24       110.57 o                         
   8   1   2        833.01        799.99        35.01 o                         
   9   1   2       6118.05       6172.89       100.91 o                         
  10   1   2        142.63        114.75        38.76 o                         
  11   1   2       3066.74       2987.49       127.21 o                         
  12   1   2         52.18        152.86        80.28 o                         
 -12   2   2       3082.67       3022.61       108.15 o                         
 -11   2   2        131.90        127.80        38.88 o                         
 -10   2   2       5734.09       5596.27        99.85 o                         
  -9   2   2       1106.65       1120.81        43.17 o                         
  -8   2   2       4538.33       4302.67        62.09 o                         
  -7   2   2       5665.74       5363.71        68.12 o                         
  -6   2   2       1179.95       1128.35        24.15 o                         
  -5   2   2        877.00        942.26        19.58 o                         
  -4   2   2      19860.67      20533.99       187.97 o                         
  -3   2   2       5187.51       5152.05        56.89 o                         
  -2   2   2      70226.45      75640.95       628.15 o                         
  -1   2   2        148.30        182.57         5.29 o                         
   0   2   2       4751.24       4679.36        38.35 o                         
   1   2   2       8774.78       8853.89       103.58 o                         
   2   2   2       4609.67       4875.52        46.32 o                         
   3   2   2        658.45        568.48        13.84 o                         
   4   2   2        296.67        222.66        10.98 o                         
   5   2   2        819.97        801.44        21.46 o                         
   6   2   2       1606.91       1472.92        33.15 o                         
   7   2   2         13.82         84.13        16.01 o                         
   8   2   2         36.82        107.61        21.12 o                         
   9   2   2         60.19         97.11        23.91 o                         
  10   2   2        335.18        361.79        58.71 o                         
  11   2   2         86.45        189.38        65.00 o                         
  12   2   2        280.91         88.53        83.68 o                         
 -12   3   2         17.33          3.64        42.43 o                         
 -11   3   2        176.93        244.41        35.58 o                         
 -10   3   2          1.20         46.90        25.98 o                         
  -9   3   2        241.36        256.35        22.78 o                         
  -8   3   2        679.81        687.21        28.48 o                         
  -7   3   2        374.06        366.19        21.96 o                         
  -6   3   2        227.35        226.82        13.96 o                         
  -5   3   2         86.96        136.70         9.50 o                         
  -4   3   2        593.71        752.33        26.72 o                         
  -3   3   2       1879.11       1710.86        26.15 o                         
  -2   3   2       4515.41       4384.67        39.15 o                         
  -1   3   2      11578.97      11700.87        88.11 o                         
   0   3   2       4961.02       4843.13        44.46 o                         
   1   3   2      64166.57      66214.02       589.75 o                         
   2   3   2       3851.05       3971.62        41.84 o                         
   3   3   2      13012.88      13270.73       118.90 o                         
   4   3   2       7450.67       7976.72        77.44 o                         
   5   3   2       1268.40       1161.58        24.55 o                         
   6   3   2       3551.91       3446.92        51.76 o                         
   7   3   2      10972.41      10771.59       129.45 o                         
   8   3   2       5392.52       5221.73        76.27 o                         
   9   3   2       6054.72       6029.02        89.95 o                         
  10   3   2       1711.75       1680.97        76.77 o                         
  11   3   2       1345.88       1922.72       155.96 o                         
  12   3   2        267.21        283.71        89.13 o                         
 -12   4   2       1920.73       1835.23       130.87 o                         
 -11   4   2       3856.24       3880.88        89.98 o                         
 -10   4   2       3012.39       3034.16        72.52 o                         
  -9   4   2       2117.45       1974.84        48.67 o                         
  -8   4   2       2269.75       2111.36        42.16 o                         
  -7   4   2       4622.60       4508.81        57.50 o                         
  -6   4   2       6061.13       6087.66        68.50 o                         
  -5   4   2      14227.16      13977.41       144.99 o                         
  -4   4   2      13300.14      13506.97       138.17 o                         
  -3   4   2       4852.25       4767.21        55.45 o                         
  -2   4   2      19065.32      19014.91       156.53 o                         
  -1   4   2      14021.24      14288.02       133.65 o                         
   0   4   2       6199.79       6762.30        52.77 o                         
   1   4   2       5114.75       4855.78        43.53 o                         
   2   4   2       2647.77       2741.39        33.61 o                         
   3   4   2        979.20       1018.95        20.49 o                         
   4   4   2        993.42        955.24        18.45 o                         
   5   4   2       1546.05       1532.53        25.85 o                         
   6   4   2        223.20        291.62        17.81 o                         
   7   4   2        465.04        571.86        27.69 o                         
   8   4   2        176.39        250.76        21.71 o                         
   9   4   2        134.87        198.34        31.87 o                         
  10   4   2        268.46        302.47        38.66 o                         
  11   4   2        216.12        450.19        67.21 o                         
  12   4   2        174.51        175.45        69.93 o                         
 -12   5   2         50.97        110.62        47.94 o                         
 -11   5   2        117.75        185.87        34.48 o                         
 -10   5   2          5.01         -0.18        24.21 o                         
  -9   5   2         96.16        106.25        20.20 o                         
  -8   5   2        231.73        268.14        20.53 o                         
  -7   5   2       2570.13       2514.26        41.81 o                         
  -6   5   2        555.66        506.72        18.57 o                         
  -5   5   2        528.10        547.13        21.89 o                         
  -4   5   2       3306.50       3523.31        47.46 o                         
  -3   5   2        100.14        146.23         8.19 o                         
  -2   5   2       7490.38       7318.61        98.06 o                         
  -1   5   2      11349.38      11167.41       116.46 o                         
   0   5   2      18508.41      18724.23       142.03 o                         
   1   5   2        318.45        208.80         8.96 o                         
   2   5   2       5161.61       5024.39        54.38 o                         
   3   5   2       3691.92       3774.16        42.47 o                         
   4   5   2      14270.52      14866.85       144.28 o                         
   5   5   2       3125.60       3052.18        37.84 o                         
   6   5   2      11769.37      11709.00       120.33 o                         
   7   5   2       4689.72       4510.58        65.09 o                         
   8   5   2       4406.45       4366.14        68.51 o                         
   9   5   2       4161.88       4133.94        86.77 o                         
  10   5   2       2696.78       2794.44        81.19 o                         
  11   5   2        784.50        813.49        93.51 o                         
  12   5   2        745.12        780.59        90.64 o                         
 -12   6   2       1263.09       1371.77        93.76 o                         
 -11   6   2       2423.46       2282.68        81.20 o                         
 -10   6   2       1582.52       1554.55        57.38 o                         
  -9   6   2       5821.83       5730.87        88.32 o                         
  -8   6   2        132.92        123.88        20.84 o                         
  -7   6   2       3755.67       3749.82        53.73 o                         
  -6   6   2       1653.77       1530.66        41.49 o                         
  -5   6   2       7275.36       6912.55        82.49 o                         
  -4   6   2        115.25         86.40        11.94 o                         
  -3   6   2      32214.01      33179.90       521.21 o                         
  -2   6   2       2876.70       2971.89        37.33 o                         
  -1   6   2      23860.80      24443.35       247.97 o                         
   0   6   2         12.86         54.45         5.71 o                         
   1   6   2      10221.26      10303.31        97.40 o                         
   2   6   2          1.94         25.24         7.85 o                         
   3   6   2       3810.01       3816.78        46.88 o                         
   4   6   2          1.23          8.70        10.26 o                         
   5   6   2       3195.85       3188.77        39.28 o                         
   6   6   2       2997.90       2917.02        47.94 o                         
   7   6   2         68.27         63.16        16.97 o                         
   8   6   2         29.24        106.29        20.44 o                         
   9   6   2          3.30         39.70        29.18 o                         
  10   6   2        547.54        543.63        52.00 o                         
  11   6   2        568.40        606.96        66.68 o                         
  12   6   2          8.18        195.64        70.39 o                         
 -12   7   2        711.98        581.50        56.70 o                         
 -11   7   2          2.83          7.92        54.68 o                         
 -10   7   2        321.35        348.02        34.28 o                         
  -9   7   2         39.11        107.43        23.32 o                         
  -8   7   2       1530.40       1469.99        38.60 o                         
  -7   7   2        478.49        465.73        21.29 o                         
  -6   7   2        217.93        214.09        19.37 o                         
  -5   7   2        187.36        188.50        16.42 o                         
  -4   7   2       8742.56       8929.25       106.79 o                         
  -3   7   2       1176.58       1230.23        25.28 o                         
  -2   7   2       6962.90       7105.09        78.96 o                         
  -1   7   2        639.21        616.48        13.76 o                         
   0   7   2      21450.25      22246.38       169.73 o                         
   1   7   2        514.10        650.69        12.98 o                         
   2   7   2      21481.14      21671.32       200.97 o                         
   3   7   2         78.96        115.54        11.08 o                         
   4   7   2       4002.87       3977.07        51.45 o                         
   5   7   2         61.78         57.15        16.27 o                         
   6   7   2       9604.80       9532.30        96.84 o                         
   7   7   2         23.26          2.29        16.74 o                         
   8   7   2      10864.76      10831.50       141.49 o                         
   9   7   2        600.18        691.47        45.26 o                         
  10   7   2       2486.92       2673.18        83.11 o                         
  11   7   2          2.35         30.12        76.03 o                         
  12   7   2       1239.21       1245.42       159.77 o                         
 -12   8   2          9.05        -26.46        48.68 o                         
 -11   8   2       3762.19       3692.86       192.62 o                         
 -10   8   2        157.49        113.56        35.06 o                         
  -9   8   2       5575.37       5385.19        78.64 o                         
  -8   8   2         42.37         60.59        16.08 o                         
  -7   8   2       6485.30       6320.78        78.84 o                         
  -6   8   2        123.69        134.40        19.55 o                         
  -5   8   2      12471.35      12760.81       149.20 o                         
  -4   8   2        649.91        638.97        21.58 o                         
  -3   8   2       8990.13       8697.18        96.24 o                         
  -2   8   2        805.53        812.33        18.68 o                         
  -1   8   2      17723.57      17773.69       172.16 o                         
   0   8   2       6534.40       6575.97        65.56 o                         
   1   8   2       2361.23       2253.09        29.50 o                         
   2   8   2        242.03        244.59        11.65 o                         
   3   8   2       1229.72       1136.79        25.46 o                         
   4   8   2        673.59        717.12        24.17 o                         
   5   8   2       6106.92       5970.72        73.95 o                         
   6   8   2        165.48        172.88        18.16 o                         
   7   8   2        126.80        147.97        23.60 o                         
   8   8   2          2.47        125.13        24.79 o                         
   9   8   2         72.20        112.54        32.44 o                         
  10   8   2         36.11        159.67        51.82 o                         
  11   8   2        789.26        837.45        96.11 o                         
  12   8   2         76.10         91.65        66.48 o                         
 -12   9   2        145.83        123.51        51.19 o                         
 -11   9   2          0.12         50.28        47.13 o                         
 -10   9   2         31.59         71.30        25.28 o                         
  -9   9   2         52.26         63.46        20.04 o                         
  -8   9   2       1247.69       1170.54        56.58 o                         
  -7   9   2          3.70          9.26        19.57 o                         
  -6   9   2        105.14        117.73        21.76 o                         
  -5   9   2         33.24         55.21        19.18 o                         
  -4   9   2       2738.48       2775.95        49.24 o                         
  -3   9   2       1080.48       1097.22        27.22 o                         
  -2   9   2      14363.19      14916.26       135.90 o                         
  -1   9   2       5070.51       5099.12        55.63 o                         
   0   9   2      15757.93      15817.00       165.71 o                         
   1   9   2        945.29        933.02        18.81 o                         
   2   9   2       1735.77       1582.65        24.74 o                         
   3   9   2       1023.68       1079.95        26.00 o                         
   4   9   2       5516.11       5569.00        72.97 o                         
   5   9   2       4038.85       4023.81        61.16 o                         
   6   9   2       9241.80       9199.28       104.64 o                         
   7   9   2        102.37        105.96        24.72 o                         
   8   9   2       6187.92       6211.47       108.82 o                         
   9   9   2        125.39        146.90        64.03 o                         
  10   9   2       6010.51       5847.35       126.74 o                         
  11   9   2        809.39        817.39        88.96 o                         
 -12  10   2        746.20        807.34        71.20 o                         
 -11  10   2       5368.39       5419.18       137.34 o                         
 -10  10   2        265.57        256.76        29.99 o                         
  -9  10   2       4624.72       4579.45        79.89 o                         
  -8  10   2       1972.45       1867.24        49.92 o                         
  -7  10   2       2367.47       2288.21        57.50 o                         
  -6  10   2       1350.43       1229.64        44.35 o                         
  -5  10   2      11768.61      11498.98       162.84 o                         
  -4  10   2       2190.00       2327.63        46.84 o                         
  -3  10   2       3754.61       3562.77        52.23 o                         
  -2  10   2       4070.79       4110.21        48.15 o                         
  -1  10   2       2063.27       1864.20        31.22 o                         
   0  10   2       3735.14       3927.47        44.34 o                         
   1  10   2       5134.04       4970.43        50.33 o                         
   2  10   2       1060.12       1044.35        23.66 o                         
   3  10   2        265.04        293.18        14.49 o                         
   4  10   2          2.43         10.14        15.17 o                         
   5  10   2       6439.07       6349.90        78.26 o                         
   6  10   2         51.56        119.23        21.51 o                         
   7  10   2       1846.07       1787.50        51.16 o                         
   8  10   2        138.80        166.46        35.53 o                         
   9  10   2        742.36        820.05        56.72 o                         
  10  10   2         76.24        144.83        43.86 o                         
  11  10   2        560.57        516.08        72.80 o                         
 -12  11   2        179.39        306.61        89.85 o                         
 -11  11   2          0.14         48.09        62.38 o                         
 -10  11   2         71.34         63.13        30.71 o                         
  -9  11   2        872.88        919.39        54.82 o                         
  -8  11   2        226.89        276.52        23.16 o                         
  -7  11   2        141.93         92.22        23.20 o                         
  -6  11   2         10.39         -7.93        18.86 o                         
  -5  11   2        720.73        667.93        30.51 o                         
  -4  11   2       1002.13       1012.68        35.62 o                         
  -3  11   2       1751.96       1613.01        31.75 o                         
  -2  11   2       2670.66       2724.46        38.15 o                         
  -1  11   2       2040.78       1992.24        31.96 o                         
   0  11   2      21741.86      22362.56       182.10 o                         
   1  11   2       2007.32       2029.62        29.60 o                         
   2  11   2       1243.97       1157.88        29.49 o                         
   3  11   2       6196.67       6071.68        63.84 o                         
   4  11   2       1590.63       1588.36        40.31 o                         
   5  11   2        950.44       1057.51        35.38 o                         
   6  11   2       5765.74       5575.15        76.27 o                         
   7  11   2       3195.05       3099.80        62.73 o                         
   8  11   2       4381.29       4402.81        93.11 o                         
   9  11   2       1770.02       1696.52        71.75 o                         
  10  11   2       3115.82       2922.87        95.79 o                         
  11  11   2        280.02        174.81        59.85 o                         
 -11  12   2       1224.42       1254.91        76.68 o                         
 -10  12   2       1624.73       1566.22        68.45 o                         
  -9  12   2       2351.36       2305.27        69.40 o                         
  -8  12   2       4755.38       4659.54        69.83 o                         
  -7  12   2       1262.52       1275.27        50.45 o                         
  -6  12   2       2596.61       2535.55        58.39 o                         
  -5  12   2       2106.51       2063.76        54.31 o                         
  -4  12   2       3356.21       3366.48        45.93 o                         
  -3  12   2      11300.55      11338.23       118.79 o                         
  -2  12   2      10196.57      10641.50       105.73 o                         
  -1  12   2       4208.10       4149.57        51.58 o                         
   0  12   2       1534.80       1491.76        26.66 o                         
   1  12   2        156.25        146.34        13.29 o                         
   2  12   2       1741.15       1777.43        36.16 o                         
   3  12   2        434.71        428.84        25.80 o                         
   4  12   2       2858.18       2688.14        39.09 o                         
   5  12   2         47.96         49.02        17.66 o                         
   6  12   2        240.93        241.00        23.23 o                         
   7  12   2         36.73         91.14        25.99 o                         
   8  12   2        622.60        751.14        77.29 o                         
   9  12   2        191.14        200.26        41.16 o                         
  10  12   2         16.02        -15.76        48.61 o                         
  11  12   2        623.60        543.37        80.98 o                         
 -11  13   2          0.24         77.25        79.63 o                         
 -10  13   2        523.58        517.33        49.82 o                         
  -9  13   2         75.52         98.82        23.08 o                         
  -8  13   2        278.98        331.49        25.36 o                         
  -7  13   2        867.59        871.43        56.15 o                         
  -6  13   2        203.27        172.99        22.46 o                         
  -5  13   2       2687.55       2580.30        57.64 o                         
  -4  13   2        346.10        346.57        20.24 o                         
  -3  13   2       1999.72       1927.62        37.94 o                         
  -2  13   2        466.44        428.91        21.25 o                         
  -1  13   2       7168.70       7112.06        77.69 o                         
   0  13   2       4454.36       4376.05        65.79 o                         
   1  13   2       3305.88       3181.20        42.94 o                         
   2  13   2       4603.56       4441.28        61.39 o                         
   3  13   2       4145.15       4153.59        55.74 o                         
   4  13   2        867.13        840.52        29.49 o                         
   5  13   2       5708.06       5595.31        77.02 o                         
   6  13   2       1351.14       1345.46        46.79 o                         
   7  13   2       3301.35       3493.28        75.05 o                         
   8  13   2       2855.81       2874.48        82.24 o                         
   9  13   2       2855.64       2963.47        91.96 o                         
  10  13   2        187.14         99.24        61.66 o                         
  11  13   2       1692.48       1392.09       154.18 o                         
 -11  14   2        427.10        340.71        57.32 o                         
 -10  14   2       3570.55       3424.34       126.69 o                         
  -9  14   2        220.13        158.50        33.64 o                         
  -8  14   2       3248.41       3109.46        57.97 o                         
  -7  14   2          3.64        -12.26        26.40 o                         
  -6  14   2       5421.14       5309.66        91.18 o                         
  -5  14   2         33.29         47.16        14.00 o                         
  -4  14   2      10254.21      10462.43       116.13 o                         
  -3  14   2       3212.99       3120.62        47.17 o                         
  -2  14   2       3207.36       3103.31        58.13 o                         
  -1  14   2       3685.74       3582.45        50.65 o                         
   0  14   2       5980.37       5800.16        89.50 o                         
   1  14   2        530.90        537.54        24.57 o                         
   2  14   2       3384.15       3347.55        53.74 o                         
   3  14   2         80.50         96.93        16.39 o                         
   4  14   2        472.28        431.92        25.70 o                         
   5  14   2        180.29        232.81        24.99 o                         
   6  14   2       3173.87       3092.65        66.30 o                         
   7  14   2         94.64        105.01        28.68 o                         
   8  14   2         95.72         92.15        44.39 o                         
   9  14   2        173.01        333.73        61.28 o                         
  10  14   2        119.46         74.57        71.79 o                         
 -11  15   2         25.40        -49.46       102.17 o                         
 -10  15   2          1.41         43.33        39.06 o                         
  -9  15   2         51.18         77.35        35.42 o                         
  -8  15   2        133.14        173.74        26.06 o                         
  -7  15   2        357.75        342.53        24.34 o                         
  -6  15   2         27.43         75.18        18.19 o                         
  -5  15   2        158.40        192.68        17.99 o                         
  -4  15   2        984.12        996.12        31.53 o                         
  -3  15   2       1313.30       1284.23        32.76 o                         
  -2  15   2        523.53        481.29        23.62 o                         
  -1  15   2       8658.05       8530.53        92.80 o                         
   0  15   2       3853.81       3693.59        72.96 o                         
   1  15   2       7277.91       6981.37        95.65 o                         
   2  15   2        816.31        805.53        40.99 o                         
   3  15   2       4942.44       4919.53        65.92 o                         
   4  15   2       1056.26       1033.43        36.63 o                         
   5  15   2       5313.67       5369.29        85.37 o                         
   6  15   2        184.65        199.42        29.65 o                         
   7  15   2       5822.33       5895.68       105.81 o                         
   8  15   2         17.56        -41.47        41.47 o                         
   9  15   2       4171.46       4370.01       118.27 o                         
  10  15   2        177.08        127.64        60.72 o                         
 -11  16   2          2.16         -5.17        89.24 o                         
 -10  16   2       1997.47       1791.91       155.19 o                         
  -9  16   2        461.70        474.29        50.65 o                         
  -8  16   2       4398.90       4403.90        75.71 o                         
  -7  16   2        140.82        173.93        22.39 o                         
  -6  16   2       5639.67       5564.03        79.77 o                         
  -5  16   2        264.00        254.89        24.43 o                         
  -4  16   2       7559.93       7508.63        92.23 o                         
  -3  16   2         11.77         -6.22        16.74 o                         
  -2  16   2      10346.46      10285.23       115.68 o                         
  -1  16   2          2.69          9.09        16.64 o                         
   0  16   2       2300.99       2197.24        41.14 o                         
   1  16   2          7.64         10.22        16.44 o                         
   2  16   2        453.90        424.12        28.31 o                         
   3  16   2       3146.39       3036.00        63.98 o                         
   4  16   2       2701.32       2663.10        53.88 o                         
   5  16   2          8.20         31.91        26.39 o                         
   6  16   2        215.58        187.97        31.90 o                         
   7  16   2         49.97        185.90        38.08 o                         
   8  16   2          8.36        -30.82        43.05 o                         
   9  16   2        124.10        283.41        58.44 o                         
  10  16   2          1.83         -2.28        67.89 o                         
 -10  17   2         16.39         92.89        56.07 o                         
  -9  17   2        299.26        174.40        56.85 o                         
  -8  17   2         36.34         56.35        39.43 o                         
  -7  17   2         51.72         78.68        22.87 o                         
  -6  17   2       1186.12       1229.71        52.96 o                         
  -5  17   2         60.28         72.78        19.72 o                         
  -4  17   2        785.53        744.64        31.48 o                         
  -3  17   2       4654.75       4633.02        65.35 o                         
  -2  17   2        147.35        134.64        21.83 o                         
  -1  17   2       2091.59       2066.42        49.25 o                         
   0  17   2          2.38        -18.72        18.72 o                         
   1  17   2       5970.42       6034.47        86.61 o                         
   2  17   2        100.45        118.88        23.71 o                         
   3  17   2       7714.31       7573.50       103.83 o                         
   4  17   2        727.10        737.16        41.14 o                         
   5  17   2       1700.24       1711.03        95.51 o                         
   6  17   2        643.05        669.26        45.13 o                         
   7  17   2       6012.06       6082.72       155.68 o                         
   8  17   2         26.68         48.94        56.75 o                         
   9  17   2       3237.71       3300.96       121.51 o                         
  10  17   2        188.15        132.05        68.86 o                         
 -10  18   2       2147.48       2491.56       119.44 o                         
  -9  18   2        241.31        261.05        59.53 o                         
  -8  18   2       2445.08       2536.27        96.80 o                         
  -7  18   2        793.45        772.56        46.23 o                         
  -6  18   2       1430.31       1576.35        63.62 o                         
  -5  18   2       2657.64       2691.36        54.65 o                         
  -4  18   2       3159.81       3197.82        60.36 o                         
  -3  18   2        193.93        158.78        22.02 o                         
  -2  18   2       5952.91       5955.97        87.63 o                         
  -1  18   2        884.90        899.58        42.06 o                         
   0  18   2       3324.86       3165.75        72.01 o                         
   1  18   2       4292.68       4249.63        73.97 o                         
   2  18   2       1238.27       1197.46        46.46 o                         
   3  18   2        698.17        650.45        44.84 o                         
   4  18   2        899.99        923.97        47.34 o                         
   5  18   2         97.35        124.43        32.12 o                         
   6  18   2        389.66        422.67        43.66 o                         
   7  18   2        339.61        399.07        53.83 o                         
   8  18   2         70.33         13.57        51.16 o                         
   9  18   2         62.37        124.28        79.00 o                         
 -10  19   2         47.77        198.74        70.31 o                         
  -9  19   2          1.11        -37.54       104.53 o                         
  -8  19   2         36.28         27.80        63.06 o                         
  -7  19   2        600.53        570.20        57.79 o                         
  -6  19   2       1314.92       1282.15        70.40 o                         
  -5  19   2        254.55        285.95        34.29 o                         
  -4  19   2          8.62         54.49        26.70 o                         
  -3  19   2        266.05        332.01        31.42 o                         
  -2  19   2       1553.68       1544.42        57.84 o                         
  -1  19   2       5117.85       5076.10        81.05 o                         
   0  19   2       1554.39       1562.30        48.65 o                         
   1  19   2       2201.09       2163.79        55.15 o                         
   2  19   2       1451.50       1390.07        55.09 o                         
   3  19   2       1224.76       1252.24        51.14 o                         
   4  19   2       2926.97       3081.00       106.70 o                         
   5  19   2       2734.65       2736.37        80.38 o                         
   6  19   2       1023.66       1147.03        89.24 o                         
   7  19   2       2138.70       2055.07       148.62 o                         
   8  19   2        428.68        493.47        62.02 o                         
   9  19   2       1638.11       1844.11       111.20 o                         
  -9  20   2       1269.05       1217.65       103.94 o                         
  -8  20   2        152.54        208.87       100.72 o                         
  -7  20   2       2174.39       2295.08       101.86 o                         
  -6  20   2       1635.44       1667.37        71.33 o                         
  -5  20   2       2142.40       2177.06        69.07 o                         
  -4  20   2       3189.93       3155.92        75.84 o                         
  -3  20   2       3497.08       3440.99        75.98 o                         
  -2  20   2       1207.43       1268.17        49.15 o                         
  -1  20   2       2928.41       2862.58        63.18 o                         
   0  20   2       1079.41       1100.11        46.50 o                         
   1  20   2        429.35        440.98        31.73 o                         
   2  20   2        499.04        505.23        42.38 o                         
   3  20   2       1795.60       1832.20        59.53 o                         
   4  20   2         55.94         90.90        42.93 o                         
   5  20   2        202.57        210.30        38.66 o                         
   6  20   2        483.51        429.64        51.76 o                         
   7  20   2        211.41        239.89       118.12 o                         
   8  20   2         12.24         -7.13        56.44 o                         
   9  20   2         82.01        116.40        92.99 o                         
  -9  21   2         31.79        121.22       102.36 o                         
  -8  21   2         31.09        -20.77        50.08 o                         
  -7  21   2          1.25        -77.69        82.39 o                         
  -6  21   2         77.28         61.76        37.84 o                         
  -5  21   2         73.12         84.19        32.47 o                         
  -4  21   2       1903.23       1745.66        71.37 o                         
  -3  21   2        465.10        475.37        36.61 o                         
  -2  21   2       1068.12       1114.07        50.47 o                         
  -1  21   2       1944.81       1860.96        60.76 o                         
   0  21   2       1433.27       1400.10        53.04 o                         
   1  21   2        933.89        890.41        70.41 o                         
   2  21   2       4806.75       4757.18        86.03 o                         
   3  21   2        466.14        441.15        46.09 o                         
   4  21   2       1261.49       1281.31        68.83 o                         
   5  21   2        138.48        214.16        65.83 o                         
   6  21   2       1922.62       1813.54       104.06 o                         
   7  21   2        883.36        822.99        68.33 o                         
   8  21   2       2098.84       2399.41       115.24 o                         
  -8  22   2        280.41        229.44        85.74 o                         
  -7  22   2       2169.19       2263.20        97.56 o                         
  -6  22   2         14.89          4.10        61.85 o                         
  -5  22   2       2888.28       2857.13        82.60 o                         
  -4  22   2        392.30        330.46        44.38 o                         
  -3  22   2       3918.20       4082.54        99.87 o                         
  -2  22   2       1988.81       1915.76        62.39 o                         
  -1  22   2        982.38       1011.71        51.80 o                         
   0  22   2        189.05        160.81        34.45 o                         
   1  22   2        772.71        777.69        49.87 o                         
   2  22   2         32.12         43.67        37.29 o                         
   3  22   2       1775.85       1862.35        86.78 o                         
   4  22   2        211.32        196.73        45.11 o                         
   5  22   2        171.22        132.05        44.07 o                         
   6  22   2          1.12        100.53       106.62 o                         
   7  22   2        121.50        110.50        67.99 o                         
   8  22   2         11.40        286.25        97.99 o                         
  -8  23   2         99.89         91.86        88.38 o                         
  -7  23   2         94.65        216.16        89.62 o                         
  -6  23   2        524.73        492.20        58.62 o                         
  -5  23   2         25.58         53.83        42.40 o                         
  -4  23   2         56.86         86.69        42.12 o                         
  -3  23   2          9.70         34.89        38.86 o                         
  -2  23   2        625.42        619.29        42.22 o                         
  -1  23   2         29.07         42.80        33.11 o                         
   0  23   2       2633.18       2653.30        70.97 o                         
   1  23   2        310.93        375.28        40.84 o                         
   2  23   2       2356.73       2505.17        80.63 o                         
   3  23   2          9.68         10.11        40.05 o                         
   4  23   2       2573.31       2876.18        96.29 o                         
   5  23   2         49.21         53.56        48.93 o                         
   6  23   2       3149.85       3088.72       121.70 o                         
   7  23   2        246.64        284.55       131.85 o                         
  -7  24   2       1065.47       1176.14        99.78 o                         
  -6  24   2          4.24         42.01        52.99 o                         
  -5  24   2       3952.73       4068.40       226.71 o                         
  -4  24   2         19.81        119.15        42.66 o                         
  -3  24   2       1728.26       1929.98       123.20 o                         
  -2  24   2         36.02          9.08        41.20 o                         
  -1  24   2       3255.42       3504.52       105.98 o                         
   0  24   2        260.49        172.78        40.73 o                         
   1  24   2       1840.76       1958.48        71.31 o                         
   2  24   2        190.43        161.44        39.89 o                         
   3  24   2         60.98         56.47        43.48 o                         
   4  24   2        107.31        180.76        72.15 o                         
   5  24   2        266.60        285.17        63.83 o                         
   6  24   2          3.12        -65.19        65.19 o                         
   7  24   2        110.84         58.22       103.72 o                         
  -7  25   2         33.18         34.37        65.27 o                         
  -6  25   2         28.75         90.44        63.57 o                         
  -5  25   2        455.36        447.59        62.43 o                         
  -4  25   2        241.28        329.39        61.54 o                         
  -3  25   2        653.87        623.60        64.56 o                         
  -2  25   2       1470.04       1362.50        74.89 o                         
  -1  25   2         13.19         68.61        43.04 o                         
   0  25   2       1588.98       1765.68       101.25 o                         
   1  25   2        375.49        414.19        46.24 o                         
   2  25   2       2508.13       2662.62        95.59 o                         
   3  25   2        234.75        198.60        59.89 o                         
   4  25   2       1949.36       2060.94       113.96 o                         
   5  25   2          2.65         60.81        60.32 o                         
   6  25   2       1631.09       1486.67       115.90 o                         
  -6  26   2        554.68        467.23        84.01 o                         
  -5  26   2        869.67        954.00       102.99 o                         
  -4  26   2        214.51        207.32        54.96 o                         
  -3  26   2       2289.82       2354.99       104.46 o                         
  -2  26   2        397.35        359.50        49.23 o                         
  -1  26   2       2142.94       2065.54        99.29 o                         
   0  26   2        244.44        259.60        47.06 o                         
   1  26   2        438.22        456.76        59.80 o                         
   2  26   2        705.26        767.30        62.94 o                         
   3  26   2        842.20        819.08        63.60 o                         
   4  26   2        460.08        439.87        59.43 o                         
   5  26   2        229.72        198.50        74.29 o                         
  -5  27   2         90.91        306.42        90.93 o                         
  -4  27   2        521.47        326.48       112.65 o                         
  -3  27   2        284.76        265.22        53.85 o                         
  -2  27   2        402.18        495.30        61.73 o                         
  -1  27   2        623.68        416.81        62.57 o                         
   0  27   2        721.92        884.74        66.24 o                         
   1  27   2         90.20         38.80        51.52 o                         
   2  27   2       1798.42       2130.92       102.03 o                         
   3  27   2        796.17        643.92        92.52 o                         
   4  27   2        263.37        493.08        69.68 o                         
   5  27   2       1162.23       1271.01       123.65 o                         
  -4  28   2        623.42        611.00        79.31 o                         
  -3  28   2        629.41        596.73       106.76 o                         
  -2  28   2        361.86        300.47        57.16 o                         
  -1  28   2        591.77        532.26        68.57 o                         
   0  28   2       1671.09       1649.88        86.70 o                         
   1  28   2         66.17         25.37        58.07 o                         
   2  28   2        359.40        368.66        68.36 o                         
   3  28   2        159.84        214.52        65.43 o                         
   4  28   2         48.20         79.02        76.73 o                         
  -3  29   2        121.97        140.31        65.75 o                         
  -2  29   2        455.97        288.07        70.71 o                         
  -1  29   2        809.07        880.12        69.20 o                         
   0  29   2        413.75        285.09        72.13 o                         
   1  29   2        586.39        430.56        83.71 o                         
   2  29   2         42.46         82.99        70.32 o                         
 -13   0   3        365.72        355.54        80.41 o                         
 -11   0   3          7.04        -30.28        45.96 o                         
  -9   0   3        958.56        914.69        58.25 o                         
  -7   0   3      30097.24      28549.51      1149.65 o                         
  -5   0   3       7580.41       7386.94        91.23 o                         
  -3   0   3      18417.29      21011.22       286.54 o                         
  -1   0   3       5390.34       5174.80       109.44 o                         
   1   0   3      40710.24      41312.00       775.28 o                         
   3   0   3      29389.99      30455.89       499.11 o                         
   5   0   3      23472.27      23718.52       342.46 o                         
   7   0   3       7581.83       7556.32       134.52 o                         
   9   0   3       4275.63       4046.46       106.91 o                         
  11   0   3       4477.68       4948.95       210.85 o                         
 -13   1   3        554.16        708.89        73.92 o                         
 -12   1   3       2003.85       1867.66        85.12 o                         
 -11   1   3          5.35         12.70        40.12 o                         
 -10   1   3       6951.67       6941.53       114.51 o                         
  -9   1   3        313.80        311.98        26.41 o                         
  -8   1   3       8723.51       8565.96       111.21 o                         
  -7   1   3        549.78        702.05        22.52 o                         
  -6   1   3      10502.01      10304.77        98.57 o                         
  -5   1   3       1513.82       1388.60        22.66 o                         
  -4   1   3        554.40        484.40        11.51 o                         
  -3   1   3       2903.64       2966.61        32.87 o                         
  -2   1   3        285.54        349.71         8.89 o                         
  -1   1   3       7371.62       7562.50        57.95 o                         
   0   1   3      19820.87      19773.14       137.70 o                         
   1   1   3        280.73        243.36         7.94 o                         
   2   1   3       6685.19       6590.24        55.60 o                         
   3   1   3         71.31        104.90         8.17 o                         
   4   1   3        152.15        137.78        10.08 o                         
   5   1   3          9.54         72.38        10.65 o                         
   6   1   3          4.41        -13.44        13.82 o                         
   7   1   3        136.35        155.36        18.74 o                         
   8   1   3        915.96        814.88        42.28 o                         
   9   1   3         10.56        106.02        26.40 o                         
  10   1   3        103.63        147.58        47.03 o                         
  11   1   3         60.58        276.96        60.89 o                         
  12   1   3       1517.52       1465.13       185.68 o                         
 -12   2   3         18.10         38.96        40.10 o                         
 -11   2   3          2.44         -1.67        33.12 o                         
 -10   2   3        721.52        906.04        47.67 o                         
  -9   2   3       1442.35       1442.50        46.86 o                         
  -8   2   3        216.84        360.07        27.48 o                         
  -7   2   3       8560.97       8228.40       102.45 o                         
  -6   2   3        249.71        256.96        17.70 o                         
  -5   2   3      13466.46      13772.75       141.19 o                         
  -4   2   3       2243.40       2266.96        31.38 o                         
  -3   2   3      30222.22      33238.20       279.98 o                         
  -2   2   3       1523.02       1551.21        18.26 o                         
  -1   2   3       2470.58       2520.28        23.29 o                         
   0   2   3        480.99        472.28        10.08 o                         
   1   2   3      35660.27      36184.57       284.64 o                         
   2   2   3       2269.25       2085.90        23.90 o                         
   3   2   3      23898.77      24482.85       203.05 o                         
   4   2   3       3869.80       3784.53        42.62 o                         
   5   2   3      14400.39      14690.08       130.48 o                         
   6   2   3        258.19        232.06        18.05 o                         
   7   2   3       6481.96       6382.07        84.53 o                         
   8   2   3       2814.91       2661.82        55.57 o                         
   9   2   3       4464.77       4447.94       105.82 o                         
  10   2   3       1105.73       1380.52        94.18 o                         
  11   2   3       2534.48       2569.63       118.77 o                         
  12   2   3        425.56       1198.51       235.75 o                         
 -12   3   3       1018.39        920.85        92.38 o                         
 -11   3   3       2040.82       1953.51        80.01 o                         
 -10   3   3       2883.12       2876.47        70.05 o                         
  -9   3   3       2106.37       2082.47        55.05 o                         
  -8   3   3      11074.95      10605.13       130.79 o                         
  -7   3   3       3861.52       3686.96        53.02 o                         
  -6   3   3       4717.87       4580.33        58.11 o                         
  -5   3   3        827.38        836.68        19.73 o                         
  -4   3   3       3478.69       3518.78        49.71 o                         
  -3   3   3        727.41        644.56        14.00 o                         
  -2   3   3       7862.51       7961.17        69.68 o                         
  -1   3   3        779.07        654.18        10.43 o                         
   0   3   3       1962.28       1831.92        22.83 o                         
   1   3   3         21.91         67.87         6.01 o                         
   2   3   3       1737.28       1712.24        24.86 o                         
   3   3   3       1906.12       1976.38        28.97 o                         
   4   3   3       2120.98       2150.02        29.25 o                         
   5   3   3        390.42        391.30        18.61 o                         
   6   3   3       2280.39       2203.71        57.91 o                         
   7   3   3         37.96         55.16        18.68 o                         
   8   3   3        213.76        257.31        24.36 o                         
   9   3   3         47.22        179.66        31.94 o                         
  10   3   3          7.36         54.88        36.85 o                         
  11   3   3        475.97        386.53        64.91 o                         
  12   3   3       1852.09       2389.31       165.14 o                         
 -12   4   3        296.40        286.56        61.65 o                         
 -11   4   3         35.17         78.68        31.66 o                         
 -10   4   3        121.59        192.08        27.56 o                         
  -9   4   3         46.77        111.26        22.34 o                         
  -8   4   3        794.84        810.90        28.86 o                         
  -7   4   3       5054.07       4803.41        60.45 o                         
  -6   4   3      14018.55      13714.04       136.41 o                         
  -5   4   3       4304.06       4099.67        54.70 o                         
  -4   4   3       3184.13       3117.98        43.31 o                         
  -3   4   3       9536.47       9499.86        88.19 o                         
  -2   4   3       5207.43       5120.65        45.58 o                         
  -1   4   3       5934.89       5581.11        48.70 o                         
   0   4   3      27463.18      28212.35       260.95 o                         
   1   4   3      40454.97      42594.67       332.04 o                         
   2   4   3       8676.33       8590.95        82.11 o                         
   3   4   3      12966.24      12838.02       118.95 o                         
   4   4   3      12007.87      11954.03       113.56 o                         
   5   4   3       4290.19       4372.21        57.57 o                         
   6   4   3       4538.56       4484.87        59.75 o                         
   7   4   3       4019.30       3890.20        61.35 o                         
   8   4   3       1609.56       1592.86        50.76 o                         
   9   4   3       2700.86       2587.44        68.48 o                         
  10   4   3       3189.62       3178.89        89.20 o                         
  11   4   3       1724.16       1818.16       142.28 o                         
  12   4   3       1783.93       2286.51       137.80 o                         
 -12   5   3        770.68        791.73       111.72 o                         
 -11   5   3       3431.67       3353.57        86.36 o                         
 -10   5   3       2538.60       2460.44        66.22 o                         
  -9   5   3       6296.11       6120.41        84.04 o                         
  -8   5   3       1765.15       1674.48        37.32 o                         
  -7   5   3       2420.62       2449.65        40.95 o                         
  -6   5   3       6136.14       5791.66       102.06 o                         
  -5   5   3       3180.06       2912.34        47.77 o                         
  -4   5   3       1955.91       1749.81        31.83 o                         
  -3   5   3       3892.42       3982.95        43.44 o                         
  -2   5   3       1153.38       1241.36        17.39 o                         
  -1   5   3       3386.99       3238.76        31.85 o                         
   0   5   3         78.37        168.33        10.80 o                         
   1   5   3       9238.44       8986.92        70.39 o                         
   2   5   3        602.19        562.69        16.54 o                         
   3   5   3          3.72         12.30         9.71 o                         
   4   5   3       3766.29       3698.31        47.19 o                         
   5   5   3       1451.57       1450.41        36.41 o                         
   6   5   3        187.70        239.33        20.82 o                         
   7   5   3         95.48         91.40        18.32 o                         
   8   5   3          3.25          7.83        23.68 o                         
   9   5   3        420.20        417.97        40.92 o                         
  10   5   3        317.35        427.27        45.38 o                         
  11   5   3        730.57       1169.04       177.37 o                         
  12   5   3        386.21        540.94        82.51 o                         
 -12   6   3          0.98        -20.32        43.74 o                         
 -11   6   3          9.12         36.83        34.94 o                         
 -10   6   3       1619.67       1609.43        56.55 o                         
  -9   6   3        261.46        336.97        23.87 o                         
  -8   6   3       1521.53       1473.90        35.41 o                         
  -7   6   3       3047.75       2982.66        46.51 o                         
  -6   6   3       7670.60       7171.42       131.18 o                         
  -5   6   3       1055.53       1004.99        28.46 o                         
  -4   6   3      16750.82      16963.63       173.17 o                         
  -3   6   3       1222.66       1330.83        22.60 o                         
  -2   6   3      14405.75      15172.51       128.48 o                         
  -1   6   3      10054.15      10516.22        96.91 o                         
   0   6   3      50355.91      53772.62       544.64 o                         
   1   6   3       7363.41       7603.92        67.49 o                         
   2   6   3      30371.12      31728.95       274.06 o                         
   3   6   3       2055.29       1998.63        31.00 o                         
   4   6   3      15219.01      15581.94       163.53 o                         
   5   6   3       5356.05       5442.17        83.95 o                         
   6   6   3       3875.64       3958.53        64.11 o                         
   7   6   3          8.41         -7.19        22.12 o                         
   8   6   3       3400.15       3458.31        71.16 o                         
   9   6   3        364.26        354.50        53.63 o                         
  10   6   3       2699.46       2831.30        88.70 o                         
  11   6   3        952.87        958.31        86.11 o                         
 -12   7   3         22.37        -44.01        44.01 o                         
 -11   7   3       1532.85       1473.51        80.73 o                         
 -10   7   3         50.22        109.37        26.22 o                         
  -9   7   3       7103.67       6970.86        92.45 o                         
  -8   7   3        311.72        399.19        31.08 o                         
  -7   7   3       8933.12       8754.32       136.76 o                         
  -6   7   3         23.23         41.02        19.27 o                         
  -5   7   3       2438.32       2482.46        46.56 o                         
  -4   7   3        585.99        595.76        24.52 o                         
  -3   7   3       8329.37       8375.71        86.30 o                         
  -2   7   3       1110.31       1121.21        19.56 o                         
  -1   7   3      14002.05      14570.43       125.21 o                         
   0   7   3       6399.59       6583.91        62.60 o                         
   1   7   3        269.60        278.85        11.63 o                         
   2   7   3       3781.72       3922.80        46.36 o                         
   3   7   3        514.89        459.80        21.23 o                         
   4   7   3       1492.44       1521.59        35.00 o                         
   5   7   3        770.02        700.03        28.99 o                         
   6   7   3        269.68        271.26        21.27 o                         
   7   7   3       1365.11       1411.36        50.32 o                         
   8   7   3        183.69        206.53        28.47 o                         
   9   7   3         18.95         11.44        32.34 o                         
  10   7   3          0.68         36.95        64.90 o                         
  11   7   3        593.19        551.65        65.95 o                         
 -12   8   3          8.30         35.87        61.89 o                         
 -11   8   3         20.83        -14.52        45.32 o                         
 -10   8   3        502.22        537.01        52.40 o                         
  -9   8   3        231.37        302.69        23.64 o                         
  -8   8   3       3884.71       3643.77        56.31 o                         
  -7   8   3          5.24         45.44        20.81 o                         
  -6   8   3       5474.50       5299.51        93.68 o                         
  -5   8   3        469.01        512.90        28.03 o                         
  -4   8   3      12752.36      12440.79       123.81 o                         
  -3   8   3          9.43         22.93        10.69 o                         
  -2   8   3       9798.16       9899.86        94.05 o                         
  -1   8   3       1275.21       1168.95        29.32 o                         
   0   8   3      11356.40      11074.57        94.87 o                         
   1   8   3       6995.32       7315.87        66.77 o                         
   2   8   3      47299.48      50082.30       427.14 o                         
   3   8   3       1497.14       1502.88        32.90 o                         
   4   8   3      20679.59      20971.76       215.59 o                         
   5   8   3        567.93        586.22        33.51 o                         
   6   8   3       4675.78       4658.32        66.87 o                         
   7   8   3        117.89        107.26        26.18 o                         
   8   8   3       5114.40       5133.53        90.35 o                         
   9   8   3         33.13        -30.42        35.55 o                         
  10   8   3       3384.50       3474.19       147.52 o                         
  11   8   3        136.70        145.85        57.38 o                         
 -12   9   3        228.76        191.73        59.15 o                         
 -11   9   3       3089.60       2916.27        97.19 o                         
 -10   9   3        402.24        351.91        34.41 o                         
  -9   9   3       5557.72       5531.71        87.89 o                         
  -8   9   3        203.86        207.34        26.98 o                         
  -7   9   3       7194.59       6838.65       108.87 o                         
  -6   9   3        798.68        757.14        41.09 o                         
  -5   9   3       6932.69       6791.21       101.32 o                         
  -4   9   3        698.95        637.55        22.73 o                         
  -3   9   3       1440.97       1428.16        30.94 o                         
  -2   9   3        677.21        651.59        18.25 o                         
  -1   9   3      12770.24      13104.50       122.21 o                         
   0   9   3       1962.10       1922.47        26.80 o                         
   1   9   3       2193.24       1987.14        27.74 o                         
   2   9   3        158.87        163.70        12.96 o                         
   3   9   3       1487.90       1523.36        34.79 o                         
   4   9   3        125.09        182.75        20.01 o                         
   5   9   3        517.11        539.74        32.08 o                         
   6   9   3        396.77        395.90        28.65 o                         
   7   9   3         70.79         15.87        23.12 o                         
   8   9   3        130.71        139.86        29.52 o                         
   9   9   3        405.40        422.40        43.28 o                         
  10   9   3        172.76        284.04        47.77 o                         
  11   9   3        525.39        496.71        69.75 o                         
 -12  10   3        135.46        118.11        55.15 o                         
 -11  10   3         34.30         97.49        38.96 o                         
 -10  10   3        115.94         97.14        31.76 o                         
  -9  10   3        417.38        413.65        26.68 o                         
  -8  10   3        931.07        921.06        47.34 o                         
  -7  10   3        189.43        196.66        24.02 o                         
  -6  10   3       9226.27       8762.85       160.01 o                         
  -5  10   3       1147.25       1131.24        38.22 o                         
  -4  10   3       4261.26       4303.65        65.10 o                         
  -3  10   3        853.40        833.20        21.16 o                         
  -2  10   3       7686.46       7768.10        79.55 o                         
  -1  10   3       3151.41       3228.53        41.91 o                         
   0  10   3      14956.84      14820.03       130.22 o                         
   1  10   3        227.67        191.71        12.04 o                         
   2  10   3       6554.26       6328.92        63.94 o                         
   3  10   3       6299.98       6283.17        80.76 o                         
   4  10   3      21717.90      21680.91       295.46 o                         
   5  10   3       1699.29       1652.84        42.82 o                         
   6  10   3       6577.33       6543.19        91.96 o                         
   7  10   3        709.90        643.03        39.10 o                         
   8  10   3       2485.28       2359.80        77.06 o                         
   9  10   3        898.76        839.88        55.58 o                         
  10  10   3       4742.85       4665.13       117.31 o                         
  11  10   3        103.62          0.37        61.50 o                         
 -12  11   3       1068.02       1013.95        74.21 o                         
 -11  11   3       1829.04       1787.97        85.33 o                         
 -10  11   3        292.73        260.71        39.21 o                         
  -9  11   3       4333.09       4383.76        92.11 o                         
  -8  11   3       3376.27       3219.63        74.71 o                         
  -7  11   3       3792.37       3770.43        85.29 o                         
  -6  11   3       1081.14       1104.51        48.53 o                         
  -5  11   3       3262.51       3032.37        58.13 o                         
  -4  11   3         92.81         75.53        17.69 o                         
  -3  11   3       1739.82       1711.13        29.74 o                         
  -2  11   3       5219.72       5150.79        59.24 o                         
  -1  11   3       3884.76       3909.65        51.30 o                         
   0  11   3         75.72        106.25        11.26 o                         
   1  11   3       2006.36       1950.25        30.27 o                         
   2  11   3        436.15        464.41        20.27 o                         
   3  11   3        295.82        347.83        41.37 o                         
   4  11   3       3809.85       3753.52        57.19 o                         
   5  11   3       1180.54       1078.68        38.84 o                         
   6  11   3        697.46        735.82        40.46 o                         
   7  11   3        388.64        382.11        35.37 o                         
   8  11   3        141.30        115.28        35.64 o                         
   9  11   3        246.45        224.47        44.11 o                         
  10  11   3         54.04        114.31        54.06 o                         
  11  11   3        331.11        325.40        85.05 o                         
 -11  12   3         77.09        101.02        64.08 o                         
 -10  12   3        358.11        373.29        43.89 o                         
  -9  12   3        918.29       1011.56        58.82 o                         
  -8  12   3        752.90        722.51        46.23 o                         
  -7  12   3       1087.34       1127.00        56.78 o                         
  -6  12   3       3504.25       3299.73        86.94 o                         
  -5  12   3       3029.73       2931.39        60.32 o                         
  -4  12   3       3917.34       3839.00        65.49 o                         
  -3  12   3       6879.81       6862.90        75.88 o                         
  -2  12   3        392.35        363.64        18.79 o                         
  -1  12   3       4919.35       4900.16        58.96 o                         
   0  12   3       3793.25       3730.40        45.21 o                         
   1  12   3       6704.10       6650.07        66.73 o                         
   2  12   3      21328.21      21558.41       197.78 o                         
   3  12   3      12189.82      12174.83       138.68 o                         
   4  12   3      11556.09      11460.33       125.56 o                         
   5  12   3       2591.78       2582.32        53.66 o                         
   6  12   3        910.20        893.09        43.21 o                         
   7  12   3       3143.78       3247.61        73.21 o                         
   8  12   3       2242.64       2147.15        86.61 o                         
   9  12   3       1308.80       1381.37        85.07 o                         
  10  12   3        693.50        662.80        65.14 o                         
  11  12   3        514.25        647.74       103.17 o                         
 -11  13   3        394.27        308.44        73.04 o                         
 -10  13   3       2564.46       2560.50        75.95 o                         
  -9  13   3       2382.06       2371.52        77.31 o                         
  -8  13   3       2957.77       2893.90        76.30 o                         
  -7  13   3       4296.50       4160.60        85.24 o                         
  -6  13   3       1552.71       1556.79        55.53 o                         
  -5  13   3        231.84        180.30        22.89 o                         
  -4  13   3       2594.88       2590.04        40.74 o                         
  -3  13   3        209.34        235.11        19.50 o                         
  -2  13   3       1013.39       1051.13        29.95 o                         
  -1  13   3       3288.63       3339.31        48.63 o                         
   0  13   3       6193.43       6020.90        69.44 o                         
   1  13   3          7.44         11.79        13.46 o                         
   2  13   3       3043.38       2931.06        48.98 o                         
   3  13   3       1317.45       1304.55        35.23 o                         
   4  13   3         10.24         39.41        20.54 o                         
   5  13   3        780.18        878.43        45.09 o                         
   6  13   3         46.56         57.78        27.17 o                         
   7  13   3        769.56        773.73        51.93 o                         
   8  13   3        111.31        114.30        55.18 o                         
   9  13   3          1.81         48.62        52.92 o                         
  10  13   3        624.31        602.28        69.00 o                         
 -11  14   3        248.60        279.26        55.89 o                         
 -10  14   3          3.09         39.68        50.05 o                         
  -9  14   3          9.12         28.49        36.65 o                         
  -8  14   3         87.31        108.96        31.85 o                         
  -7  14   3       3078.56       3109.81        76.21 o                         
  -6  14   3       2755.96       2749.93        73.16 o                         
  -5  14   3       8085.17       7902.38       104.93 o                         
  -4  14   3       2210.47       2115.19        40.03 o                         
  -3  14   3       2641.89       2534.27        42.49 o                         
  -2  14   3       2687.66       2627.05        43.11 o                         
  -1  14   3      14862.14      15036.73       164.15 o                         
   0  14   3       1366.81       1312.59        39.79 o                         
   1  14   3      11412.53      11081.76       139.23 o                         
   2  14   3        903.49        863.33        31.82 o                         
   3  14   3       5606.18       5647.58        79.58 o                         
   4  14   3       3533.42       3386.36        68.79 o                         
   5  14   3       8965.93       9095.24       120.54 o                         
   6  14   3          6.29         71.91        27.04 o                         
   7  14   3       2741.76       2656.63        73.42 o                         
   8  14   3        145.77        122.85        42.16 o                         
   9  14   3       1590.28       1592.88        87.63 o                         
  10  14   3        383.84        307.04        65.72 o                         
 -11  15   3        109.94         40.92        91.06 o                         
 -10  15   3       2861.57       2864.81       108.90 o                         
  -9  15   3        282.66        299.03        46.10 o                         
  -8  15   3       3133.52       3198.01        86.64 o                         
  -7  15   3         95.72        124.11        30.91 o                         
  -6  15   3       3656.88       3681.50        90.11 o                         
  -5  15   3         24.77         21.32        15.35 o                         
  -4  15   3       8021.82       8046.55        90.73 o                         
  -3  15   3        742.46        656.05        27.19 o                         
  -2  15   3       1176.08       1149.66        33.03 o                         
  -1  15   3         87.55         81.19        16.84 o                         
   0  15   3       2042.28       1947.36        42.28 o                         
   1  15   3       1173.01       1165.71        31.76 o                         
   2  15   3        120.92         88.56        18.96 o                         
   3  15   3        217.45        277.34        22.93 o                         
   4  15   3        418.83        479.39        31.62 o                         
   5  15   3         10.39         42.48        25.46 o                         
   6  15   3        128.88        174.53        30.39 o                         
   7  15   3         23.66          1.86        34.33 o                         
   8  15   3        106.65        135.01        46.67 o                         
   9  15   3        252.31        230.71        58.66 o                         
  10  15   3        295.49        271.70        68.19 o                         
 -10  16   3        156.97        346.80        65.29 o                         
  -9  16   3       1111.29       1274.98        91.82 o                         
  -8  16   3         60.39         91.84        37.88 o                         
  -7  16   3       1142.73       1065.94        62.45 o                         
  -6  16   3       1033.44        972.69        62.97 o                         
  -5  16   3       2208.01       2192.23        44.06 o                         
  -4  16   3         79.66         92.92        18.63 o                         
  -3  16   3       7852.41       7784.26        90.14 o                         
  -2  16   3         72.61         54.99        17.23 o                         
  -1  16   3       3641.98       3443.55        59.85 o                         
   0  16   3         20.44         23.43        17.65 o                         
   1  16   3      13990.78      13786.94       156.97 o                         
   2  16   3        132.91        119.51        24.44 o                         
   3  16   3      12205.78      12074.71       143.43 o                         
   4  16   3        400.90        376.77        33.62 o                         
   5  16   3       3118.77       3202.45        75.12 o                         
   6  16   3        319.20        340.17        37.79 o                         
   7  16   3       4602.30       4596.48       109.66 o                         
   8  16   3        187.17        252.20        74.78 o                         
   9  16   3       1925.10       1869.71       115.79 o                         
  10  16   3         81.20        116.06        81.44 o                         
 -10  17   3       1729.72       1558.61       141.14 o                         
  -9  17   3          4.74         72.36        53.51 o                         
  -8  17   3       6067.17       6094.44       139.23 o                         
  -7  17   3         32.63         42.57        25.81 o                         
  -6  17   3       1973.40       2062.16        60.41 o                         
  -5  17   3        843.69        881.99        35.57 o                         
  -4  17   3       1087.04       1112.26        36.67 o                         
  -3  17   3        608.03        598.55        29.84 o                         
  -2  17   3       3974.05       3868.00        62.87 o                         
  -1  17   3          9.06        -21.28        21.28 o                         
   0  17   3       1603.78       1550.79        44.66 o                         
   1  17   3        227.11        196.83        23.44 o                         
   2  17   3         33.27         43.74        25.29 o                         
   3  17   3          0.47         58.97        23.33 o                         
   4  17   3         34.96         48.34        27.94 o                         
   5  17   3         53.83         66.86        31.18 o                         
   6  17   3        794.09        782.90        52.97 o                         
   7  17   3         26.01         18.36        44.32 o                         
   8  17   3         98.93         84.57        67.49 o                         
   9  17   3         66.63         -0.01        76.07 o                         
 -10  18   3          5.44         20.25       103.15 o                         
  -9  18   3        719.92        695.58        98.21 o                         
  -8  18   3        320.15        395.51        57.97 o                         
  -7  18   3       1934.08       1809.98        66.42 o                         
  -6  18   3        896.55        975.71        49.18 o                         
  -5  18   3       3337.06       3291.41        59.71 o                         
  -4  18   3          4.14         28.98        21.00 o                         
  -3  18   3       3269.57       3306.44        67.03 o                         
  -2  18   3       1999.93       1889.83        50.61 o                         
  -1  18   3       2012.56       1913.18        54.28 o                         
   0  18   3       4385.27       4356.58        73.52 o                         
   1  18   3       5921.64       5854.17        87.58 o                         
   2  18   3        248.29        250.24        29.64 o                         
   3  18   3       6655.64       6619.30       105.57 o                         
   4  18   3       1381.64       1344.00        57.40 o                         
   5  18   3       3554.02       3452.06        82.05 o                         
   6  18   3        824.43        816.49        58.82 o                         
   7  18   3       2355.36       2614.21       100.41 o                         
   8  18   3        113.23        121.54        56.55 o                         
   9  18   3       1535.12       1604.71       108.17 o                         
 -10  19   3       1963.24       1804.77       149.95 o                         
  -9  19   3         45.96        -12.29        86.22 o                         
  -8  19   3       1451.31       1502.13       107.77 o                         
  -7  19   3       1059.99       1124.20       106.65 o                         
  -6  19   3       1446.68       1560.56        74.74 o                         
  -5  19   3       1972.32       1964.05        59.27 o                         
  -4  19   3       1534.63       1529.00        85.73 o                         
  -3  19   3        510.49        600.43        39.49 o                         
  -2  19   3         18.64        -22.97        22.97 o                         
  -1  19   3        525.03        480.18        36.11 o                         
   0  19   3       1883.85       1991.52        59.04 o                         
   1  19   3        387.49        369.02        37.92 o                         
   2  19   3        655.99        681.81        40.94 o                         
   3  19   3         55.82         73.73        33.58 o                         
   4  19   3        324.43        236.84        35.42 o                         
   5  19   3         27.68         15.21        37.30 o                         
   6  19   3          0.81         36.35        45.53 o                         
   7  19   3         14.51        138.33        59.81 o                         
   8  19   3        108.41        281.55        74.22 o                         
   9  19   3        109.67        168.41        92.22 o                         
  -9  20   3         44.97        121.97        75.29 o                         
  -8  20   3        622.70        632.36        79.60 o                         
  -7  20   3       2223.10       2233.31       167.40 o                         
  -6  20   3        289.44        331.28        50.89 o                         
  -5  20   3       1265.67       1391.86        58.96 o                         
  -4  20   3       1937.52       2026.52        60.54 o                         
  -3  20   3         47.44         10.10        26.37 o                         
  -2  20   3       4315.12       4171.07        76.39 o                         
  -1  20   3       2307.82       2284.83        58.97 o                         
   0  20   3       1920.28       2005.31        56.53 o                         
   1  20   3       3753.34       3743.23        78.34 o                         
   2  20   3       2637.87       2649.79        64.72 o                         
   3  20   3       2601.90       2795.43        74.75 o                         
   4  20   3       1800.21       1674.30        77.15 o                         
   5  20   3       2462.94       2290.71        89.02 o                         
   6  20   3       1373.57       1339.51        76.51 o                         
   7  20   3        655.37        815.64        88.09 o                         
   8  20   3       1491.48       1423.49        99.72 o                         
  -9  21   3        943.67       1147.18       100.87 o                         
  -8  21   3        520.90        604.18        67.18 o                         
  -7  21   3       1878.71       1898.22       145.73 o                         
  -6  21   3        270.38        318.41        44.69 o                         
  -5  21   3        323.39        338.17        40.95 o                         
  -4  21   3         67.78         70.30        31.25 o                         
  -3  21   3       1871.49       1719.56        61.53 o                         
  -2  21   3        518.26        516.87        46.57 o                         
  -1  21   3       1225.30       1293.66        53.45 o                         
   0  21   3        732.33        766.33        45.86 o                         
   1  21   3         28.77        -14.24        28.51 o                         
   2  21   3        168.04        228.57        33.34 o                         
   3  21   3        718.86        861.25        54.46 o                         
   4  21   3        198.79        162.16        46.11 o                         
   5  21   3          2.80        -48.12        48.12 o                         
   6  21   3        163.07        101.37        62.12 o                         
   7  21   3        124.10        155.77        85.72 o                         
   8  21   3          7.57        -67.49        67.49 o                         
  -8  22   3        530.33        503.98        68.76 o                         
  -7  22   3        104.03        164.23        48.72 o                         
  -6  22   3       1229.95       1300.79        77.25 o                         
  -5  22   3        410.22        440.42        44.98 o                         
  -4  22   3       2277.78       2201.88       108.79 o                         
  -3  22   3        916.07        831.56        49.50 o                         
  -2  22   3       1642.71       1760.65        62.19 o                         
  -1  22   3         55.17        113.77        39.03 o                         
   0  22   3       2661.38       2600.71        91.27 o                         
   1  22   3        768.79        765.51        46.51 o                         
   2  22   3       2844.87       2998.41        82.90 o                         
   3  22   3       1087.43       1214.71        66.00 o                         
   4  22   3       2019.72       2100.66        81.10 o                         
   5  22   3          5.46        -74.46        74.46 o                         
   6  22   3       2293.42       2148.06       170.42 o                         
   7  22   3        101.59         44.32        95.40 o                         
  -8  23   3        441.41        319.36       102.25 o                         
  -7  23   3       1382.43       1288.44        86.02 o                         
  -6  23   3         30.49        -18.27        44.76 o                         
  -5  23   3       2078.18       2312.13       104.17 o                         
  -4  23   3         46.90        -11.09        38.21 o                         
  -3  23   3        315.10        300.64        39.04 o                         
  -2  23   3        107.49        102.33        38.59 o                         
  -1  23   3         98.09        164.74        36.13 o                         
   0  23   3          0.51         26.34        36.13 o                         
   1  23   3        967.26       1054.59        59.21 o                         
   2  23   3         20.65         30.65        39.05 o                         
   3  23   3         83.98         94.02        45.71 o                         
   4  23   3         27.23         61.37        46.66 o                         
   5  23   3          2.06        -48.53        48.53 o                         
   6  23   3        237.13         80.68        74.48 o                         
   7  23   3         26.25          6.78       171.60 o                         
  -7  24   3         46.16        -74.12        74.12 o                         
  -6  24   3       1639.77       1694.99       167.71 o                         
  -5  24   3         26.64         -2.31        53.52 o                         
  -4  24   3        800.43        629.25        74.49 o                         
  -3  24   3         78.54         88.03        49.29 o                         
  -2  24   3       1762.95       1862.22        76.00 o                         
  -1  24   3          0.51        -37.04        37.04 o                         
   0  24   3       3157.07       3208.38        93.51 o                         
   1  24   3          0.55         81.71        38.85 o                         
   2  24   3       2173.77       2377.94        83.53 o                         
   3  24   3         30.85        111.24        50.55 o                         
   4  24   3       3256.27       3290.28       102.08 o                         
   5  24   3         16.01         23.69        59.14 o                         
   6  24   3       2793.05       2856.78       172.42 o                         
  -7  25   3       1136.29       1070.82       113.02 o                         
  -6  25   3          1.13         41.95        85.10 o                         
  -5  25   3        875.35        823.45        65.60 o                         
  -4  25   3        155.59         83.38        47.06 o                         
  -3  25   3        397.94        447.36        53.80 o                         
  -2  25   3        466.94        473.56        48.68 o                         
  -1  25   3        873.64        902.89        77.85 o                         
   0  25   3         94.56         41.37        45.70 o                         
   1  25   3        638.91        647.15        52.70 o                         
   2  25   3         62.21        164.64        51.51 o                         
   3  25   3          5.27         97.01        54.48 o                         
   4  25   3        496.50        493.71        64.17 o                         
   5  25   3         93.29         27.26        72.78 o                         
   6  25   3          5.44        186.80        91.62 o                         
  -6  26   3        409.70        174.97        67.78 o                         
  -5  26   3        342.08        123.81        67.69 o                         
  -4  26   3       1909.81       1983.40       118.81 o                         
  -3  26   3        618.22        624.53        53.54 o                         
  -2  26   3       1263.47       1213.51        89.05 o                         
  -1  26   3        297.49        340.77        50.18 o                         
   0  26   3       1567.92       1481.52       120.91 o                         
   1  26   3        228.72        119.22        74.95 o                         
   2  26   3       3005.19       3251.55       115.79 o                         
   3  26   3        353.01        443.68        61.14 o                         
   4  26   3       1072.34       1016.61       110.50 o                         
   5  26   3        145.66        131.99        82.95 o                         
  -5  27   3        298.84         92.49       126.62 o                         
  -4  27   3        531.29        650.51        72.41 o                         
  -3  27   3        645.57        668.62        61.71 o                         
  -2  27   3        286.37        406.58        74.85 o                         
  -1  27   3        203.60        212.81        59.42 o                         
   0  27   3         15.53         19.93        52.51 o                         
   1  27   3          0.93        -46.33        54.38 o                         
   2  27   3         27.12         42.15        58.39 o                         
   3  27   3         87.09        185.84        62.84 o                         
   4  27   3         23.21         -3.03        82.58 o                         
  -4  28   3        520.46        598.75        80.61 o                         
  -3  28   3        522.49        411.40        84.56 o                         
  -2  28   3        298.35        204.18        62.08 o                         
  -1  28   3       2027.85       1744.99        97.42 o                         
   0  28   3        657.89        744.64        73.74 o                         
   1  28   3        356.60        436.45        69.85 o                         
   2  28   3        856.52        850.99       104.16 o                         
   3  28   3        527.91        660.50        76.40 o                         
  -2  29   3        330.50        265.92        72.89 o                         
  -1  29   3         66.93         55.26       112.93 o                         
   0  29   3        253.24        144.37        88.62 o                         
   1  29   3        214.25        409.14        74.07 o                         
 -12   0   4       2156.75       2038.28       118.47 o                         
 -10   0   4       2307.94       2307.03        90.39 o                         
  -8   0   4        983.37        897.27        44.95 o                         
  -6   0   4       7723.93       7380.05       103.64 o                         
  -4   0   4       8274.23       7936.74       128.45 o                         
  -2   0   4       2261.73       2447.25        37.75 o                         
   0   0   4         21.36         26.82         8.70 o                         
   2   0   4        262.45        272.13        19.29 o                         
   4   0   4        863.87        834.12        32.12 o                         
   6   0   4       1267.09       1223.69        57.52 o                         
   8   0   4       3502.10       3676.31        93.80 o                         
  10   0   4       2640.00       2722.69       160.79 o                         
 -12   1   4          4.05         60.26        76.79 o                         
 -11   1   4       1840.88       1718.08        65.28 o                         
 -10   1   4        684.42        800.00        46.95 o                         
  -9   1   4       3693.45       3565.60        72.14 o                         
  -8   1   4        403.42        392.74        25.10 o                         
  -7   1   4       2300.89       2232.78        38.88 o                         
  -6   1   4         86.03        126.21        13.63 o                         
  -5   1   4      12870.65      12911.80       112.58 o                         
  -4   1   4         41.48         33.54         7.31 o                         
  -3   1   4      51653.62      55847.14       446.18 o                         
  -2   1   4       3876.99       3793.96        35.32 o                         
  -1   1   4      37112.50      38869.82       288.89 o                         
   0   1   4        252.78        308.56        13.60 o                         
   1   1   4      44725.04      47379.73       555.41 o                         
   2   1   4       1431.89       1375.46        22.94 o                         
   3   1   4      12600.68      12711.24       118.17 o                         
   4   1   4       2357.58       2387.11        33.97 o                         
   5   1   4      21739.08      21938.14       197.49 o                         
   6   1   4          2.90         11.18        15.26 o                         
   7   1   4       4820.40       5088.77        79.50 o                         
   8   1   4       1106.80       1224.22        46.24 o                         
   9   1   4        666.25        727.82        46.03 o                         
  10   1   4         53.11        102.85        65.12 o                         
  11   1   4        610.39        579.53        74.54 o                         
 -12   2   4       1565.88       1575.63       105.13 o                         
 -11   2   4         33.16         43.93        34.74 o                         
 -10   2   4        572.35        608.32        43.02 o                         
  -9   2   4        127.79        215.32        23.86 o                         
  -8   2   4       2816.34       2612.91        45.89 o                         
  -7   2   4       3771.08       3475.91        48.13 o                         
  -6   2   4       6808.46       6440.72       126.65 o                         
  -5   2   4        327.16        376.29        16.54 o                         
  -4   2   4       4585.81       4805.62        49.68 o                         
  -3   2   4       2002.50       1994.27        35.89 o                         
  -2   2   4        416.20        458.57        11.96 o                         
  -1   2   4       3855.94       4053.18        38.79 o                         
   0   2   4        286.39        380.12        12.50 o                         
   1   2   4       1764.10       1673.92        22.29 o                         
   2   2   4        199.18        211.56        12.21 o                         
   3   2   4        267.68        282.92        13.13 o                         
   4   2   4        245.73        291.11        15.00 o                         
   5   2   4        855.09        949.21        26.95 o                         
   6   2   4       3815.94       3786.86        56.29 o                         
   7   2   4       2549.32       2576.13        55.12 o                         
   8   2   4       3994.76       4034.09        77.22 o                         
   9   2   4        313.53        356.28        36.53 o                         
  10   2   4        871.97       1055.21        80.90 o                         
  11   2   4         39.96         28.66        63.64 o                         
 -12   3   4       1013.91       1135.87        95.90 o                         
 -11   3   4       1878.67       1999.97        79.38 o                         
 -10   3   4        489.11        522.44        36.66 o                         
  -9   3   4       5062.11       4971.40        88.06 o                         
  -8   3   4        347.51        369.05        23.40 o                         
  -7   3   4        563.84        525.69        23.45 o                         
  -6   3   4       3615.84       3516.65        57.05 o                         
  -5   3   4       9790.12       9673.95       104.13 o                         
  -4   3   4       4151.32       3948.11        41.68 o                         
  -3   3   4      31579.18      32348.12       263.38 o                         
  -2   3   4      12207.00      12509.16       102.77 o                         
  -1   3   4      17035.01      17485.06       162.83 o                         
   0   3   4       5168.22       4918.83        52.04 o                         
   1   3   4      11903.80      11970.32       105.57 o                         
   2   3   4       8100.10       8007.63        70.87 o                         
   3   3   4       5925.57       5804.65        62.76 o                         
   4   3   4       9161.00       9057.13        91.89 o                         
   5   3   4      10677.75      10739.59       102.80 o                         
   6   3   4       3029.72       2991.48        51.92 o                         
   7   3   4       4994.79       4988.07        78.64 o                         
   8   3   4        896.27        926.70        51.46 o                         
   9   3   4       2025.63       2170.21        71.98 o                         
  10   3   4        405.87        610.28        64.42 o                         
  11   3   4        144.43        287.93        67.03 o                         
 -12   4   4       1660.69       1652.81        76.78 o                         
 -11   4   4       2019.24       2103.66        72.32 o                         
 -10   4   4        932.93       1019.42        50.06 o                         
  -9   4   4        898.94        916.79        46.49 o                         
  -8   4   4       2188.03       2016.42        40.92 o                         
  -7   4   4       2076.06       1988.33        36.23 o                         
  -6   4   4       5053.24       4767.91        70.34 o                         
  -5   4   4       7849.39       7646.60        80.78 o                         
  -4   4   4       1135.23       1143.21        19.06 o                         
  -3   4   4        996.60        949.47        17.78 o                         
  -2   4   4         72.36         89.38         8.80 o                         
  -1   4   4       3027.23       3024.81        35.67 o                         
   0   4   4       6527.93       6584.92        66.29 o                         
   1   4   4          0.74          4.12         6.04 o                         
   2   4   4         54.95         59.52        10.27 o                         
   3   4   4         17.54         30.21        10.59 o                         
   4   4   4          4.57         27.44        12.37 o                         
   5   4   4       2328.65       2248.19        45.69 o                         
   6   4   4       1183.13       1239.54        41.56 o                         
   7   4   4        579.79        619.22        39.25 o                         
   8   4   4       1196.62       1276.08        51.64 o                         
   9   4   4       2683.41       2767.87        77.87 o                         
  10   4   4       1160.82       1319.09       105.65 o                         
  11   4   4        354.61        540.79       117.58 o                         
 -12   5   4       1571.52       1627.58        77.69 o                         
 -11   5   4       1079.80       1108.70        65.77 o                         
 -10   5   4       1408.95       1422.84        56.16 o                         
  -9   5   4        431.81        422.39        28.25 o                         
  -8   5   4       2013.96       1985.74        40.39 o                         
  -7   5   4       1804.29       1691.62        34.07 o                         
  -6   5   4      21111.30      20909.37       219.13 o                         
  -5   5   4       6552.09       6426.12        78.61 o                         
  -4   5   4       9747.41       9463.78        91.37 o                         
  -3   5   4       5063.22       5047.31        52.91 o                         
  -2   5   4      21076.15      21662.17       172.62 o                         
  -1   5   4       8620.42       8401.93        85.20 o                         
   0   5   4      15126.41      15447.09       142.93 o                         
   1   5   4       2269.21       2158.13        30.02 o                         
   2   5   4       3579.91       3364.99        41.96 o                         
   3   5   4        181.39        201.12        14.83 o                         
   4   5   4      13793.29      13892.45       132.69 o                         
   5   5   4      10193.08      10119.82       111.97 o                         
   6   5   4      11236.53      11308.43       143.69 o                         
   7   5   4       1328.98       1354.25        50.89 o                         
   8   5   4       1685.73       1723.10        56.56 o                         
   9   5   4        585.96        583.94        49.33 o                         
  10   5   4        462.20        454.40        74.27 o                         
  11   5   4        518.82        648.37        75.94 o                         
 -12   6   4        380.39        334.33        44.30 o                         
 -11   6   4       1272.22       1274.07        72.68 o                         
 -10   6   4        333.91        395.44        35.62 o                         
  -9   6   4       2093.48       1996.20        45.69 o                         
  -8   6   4        156.79        215.37        17.45 o                         
  -7   6   4       1834.57       1806.64        36.89 o                         
  -6   6   4       3913.22       3679.33        74.45 o                         
  -5   6   4       2682.22       2580.50        44.61 o                         
  -4   6   4        316.10        347.79        16.46 o                         
  -3   6   4        202.59        224.69        11.64 o                         
  -2   6   4       1104.73       1043.92        20.76 o                         
  -1   6   4        103.44         74.82         8.23 o                         
   0   6   4        382.16        452.63        16.33 o                         
   1   6   4        786.09        875.28        16.75 o                         
   2   6   4        326.10        335.11        16.49 o                         
   3   6   4          6.09          1.24        11.17 o                         
   4   6   4        696.97        748.74        29.13 o                         
   5   6   4        810.50        870.05        39.55 o                         
   6   6   4         21.90         59.73        21.36 o                         
   7   6   4       4249.51       4315.66        83.80 o                         
   8   6   4        593.09        612.44        39.82 o                         
   9   6   4       2122.10       2141.83        75.59 o                         
  10   6   4        514.02        499.55        59.29 o                         
  11   6   4        451.06        604.19        77.42 o                         
 -12   7   4        904.15        958.13        63.87 o                         
 -11   7   4         48.02          7.23        47.27 o                         
 -10   7   4       2899.11       2864.60        71.20 o                         
  -9   7   4        408.96        434.61        27.92 o                         
  -8   7   4       4645.61       4498.27        69.43 o                         
  -7   7   4        455.16        463.19        34.81 o                         
  -6   7   4       7731.62       7583.43       132.81 o                         
  -5   7   4       1064.79        972.91        37.16 o                         
  -4   7   4      28425.83      28543.86       263.19 o                         
  -3   7   4        990.06        973.85        19.99 o                         
  -2   7   4      27406.37      28337.98       234.31 o                         
  -1   7   4        423.83        407.06        14.10 o                         
   0   7   4       2901.82       2677.84        36.08 o                         
   1   7   4       2750.80       2852.00        30.28 o                         
   2   7   4      29871.40      30403.03       266.32 o                         
   3   7   4        477.36        468.98        22.77 o                         
   4   7   4      14649.04      14522.39       148.09 o                         
   5   7   4       5545.36       5443.51        72.02 o                         
   6   7   4       7164.84       7213.92        97.02 o                         
   7   7   4        153.87        191.94        28.31 o                         
   8   7   4       4515.74       4572.79        88.11 o                         
   9   7   4        128.61        101.38        38.40 o                         
  10   7   4        247.97        336.25        54.31 o                         
  11   7   4        104.98        251.97        76.83 o                         
 -12   8   4         46.21         53.62        61.35 o                         
 -11   8   4       1478.02       1331.30        82.21 o                         
 -10   8   4        272.01        294.40        33.58 o                         
  -9   8   4       1973.51       1884.35        54.63 o                         
  -8   8   4        100.08        122.77        26.21 o                         
  -7   8   4       4930.59       4670.95        82.15 o                         
  -6   8   4          1.45         15.01        17.25 o                         
  -5   8   4       2313.51       2286.46        51.55 o                         
  -4   8   4        924.07        946.09        28.27 o                         
  -3   8   4        404.92        423.41        16.41 o                         
  -2   8   4       1186.79       1154.38        22.02 o                         
  -1   8   4        862.54        876.16        19.28 o                         
   0   8   4        147.80        162.21        10.37 o                         
   1   8   4       1272.66       1240.53        22.65 o                         
   2   8   4         87.06        139.80        13.16 o                         
   3   8   4       1163.42       1141.38        28.60 o                         
   4   8   4       1813.66       1692.90        54.94 o                         
   5   8   4         14.78         36.62        18.70 o                         
   6   8   4         66.23        101.90        22.47 o                         
   7   8   4       4435.71       4301.61        87.34 o                         
   8   8   4        351.60        372.29        37.72 o                         
   9   8   4       2869.86       2795.58        86.16 o                         
  10   8   4        102.72         41.40        47.27 o                         
  11   8   4        781.77        848.06        95.11 o                         
 -12   9   4       2025.44       1896.92        99.20 o                         
 -11   9   4        473.85        464.37        44.01 o                         
 -10   9   4       1640.17       1576.78        61.13 o                         
  -9   9   4          1.16         19.41        25.87 o                         
  -8   9   4       1629.11       1559.73        53.18 o                         
  -7   9   4        468.54        469.86        32.04 o                         
  -6   9   4       7111.87       7121.55       107.15 o                         
  -5   9   4        715.48        753.30        33.41 o                         
  -4   9   4      14087.25      14310.63       152.99 o                         
  -3   9   4         28.96         34.01         9.79 o                         
  -2   9   4      32019.04      32706.77       284.80 o                         
  -1   9   4       4823.62       5010.72        53.16 o                         
   0   9   4      11957.42      11572.99       105.47 o                         
   1   9   4         59.06         79.27        10.83 o                         
   2   9   4       9951.07      10007.62       100.49 o                         
   3   9   4         30.86         25.84        13.87 o                         
   4   9   4       7602.79       7495.53        94.34 o                         
   5   9   4        175.49        180.27        21.83 o                         
   6   9   4       9758.96       9739.64       124.11 o                         
   7   9   4        261.04        308.05        31.47 o                         
   8   9   4       2777.06       2732.32        73.04 o                         
   9   9   4        279.43        260.43        46.36 o                         
  10   9   4        979.70        857.85        65.30 o                         
  11   9   4        331.53        433.94       104.66 o                         
 -12  10   4        368.00        420.20        63.93 o                         
 -11  10   4       1770.42       1719.28        91.94 o                         
 -10  10   4        128.65        192.60        29.23 o                         
  -9  10   4       2000.95       2074.19        77.34 o                         
  -8  10   4        325.86        335.37        31.44 o                         
  -7  10   4       1033.83        946.70        48.08 o                         
  -6  10   4         42.42         29.54        21.77 o                         
  -5  10   4       8957.28       8789.20       115.74 o                         
  -4  10   4         74.48         75.11        16.27 o                         
  -3  10   4        458.74        453.80        18.34 o                         
  -2  10   4       1496.34       1430.33        28.07 o                         
  -1  10   4       1185.36       1190.99        28.61 o                         
   0  10   4         80.99         92.07        11.19 o                         
   1  10   4        967.98        979.80        23.30 o                         
   2  10   4        764.21        772.04        26.77 o                         
   3  10   4        529.76        557.37        30.23 o                         
   4  10   4          4.60         32.51        17.56 o                         
   5  10   4       1297.50       1287.63        50.24 o                         
   6  10   4        778.56        951.74        63.37 o                         
   7  10   4       1672.92       1735.74        58.32 o                         
   8  10   4        250.50        211.59        35.53 o                         
   9  10   4       3098.00       3259.67       116.55 o                         
  10  10   4        190.48         76.22        56.71 o                         
  11  10   4        627.60        814.87        81.19 o                         
 -12  11   4       1494.85       1615.72        87.50 o                         
 -11  11   4        345.53        429.62        50.53 o                         
 -10  11   4       1964.91       1911.55        66.41 o                         
  -9  11   4       3019.25       2991.68        79.51 o                         
  -8  11   4        341.51        389.00        33.32 o                         
  -7  11   4       1410.94       1348.34        50.14 o                         
  -6  11   4       5945.26       5649.21       104.23 o                         
  -5  11   4       2039.03       1882.73        56.48 o                         
  -4  11   4       6615.84       6643.61        87.20 o                         
  -3  11   4       5763.44       5771.98        69.33 o                         
  -2  11   4      11360.45      11251.52       111.36 o                         
  -1  11   4       1209.11       1166.13        27.33 o                         
   0  11   4       7222.84       7072.15        75.31 o                         
   1  11   4       5873.26       5816.68        60.70 o                         
   2  11   4       7424.54       7191.05        80.53 o                         
   3  11   4      12813.23      12903.95       136.91 o                         
   4  11   4       5743.81       5707.32        76.73 o                         
   5  11   4        879.65        906.88        58.19 o                         
   6  11   4       5481.23       5455.91        86.82 o                         
   7  11   4       1523.96       1622.00        59.49 o                         
   8  11   4       2201.94       2326.93        73.91 o                         
   9  11   4        976.87        988.91        73.78 o                         
  10  11   4        294.36        309.63        73.76 o                         
 -11  12   4        633.15        617.17        56.11 o                         
 -10  12   4        243.40        259.44        54.54 o                         
  -9  12   4        720.86        657.26        45.39 o                         
  -8  12   4       1091.76       1051.88        54.91 o                         
  -7  12   4       1733.45       1690.19        56.71 o                         
  -6  12   4        636.00        621.57        41.83 o                         
  -5  12   4        782.22        729.17        35.07 o                         
  -4  12   4         29.10         45.80        18.91 o                         
  -3  12   4       1885.79       1805.58        42.00 o                         
  -2  12   4       2466.17       2534.53        41.08 o                         
  -1  12   4        564.71        565.70        24.21 o                         
   0  12   4        144.62        142.52        15.66 o                         
   1  12   4       1766.87       1632.96        35.27 o                         
   2  12   4        328.82        380.01        20.43 o                         
   3  12   4       1978.91       1895.69        43.57 o                         
   4  12   4         13.19         39.07        21.81 o                         
   5  12   4        428.83        450.29        32.27 o                         
   6  12   4       1656.11       1664.79        54.60 o                         
   7  12   4       2498.25       2497.08        70.43 o                         
   8  12   4        386.19        444.51        46.39 o                         
   9  12   4        937.15       1017.43        93.16 o                         
  10  12   4        557.38        660.00        78.26 o                         
 -11  13   4       1380.97       1280.75       104.09 o                         
 -10  13   4        992.38       1195.03        93.41 o                         
  -9  13   4       1086.99       1013.95        64.27 o                         
  -8  13   4        311.37        301.01        43.54 o                         
  -7  13   4       4601.58       4474.67        98.64 o                         
  -6  13   4       1101.75       1141.65        50.66 o                         
  -5  13   4       8790.51       8730.08       111.19 o                         
  -4  13   4       6766.91       6697.79        76.52 o                         
  -3  13   4       6438.35       6326.63        81.82 o                         
  -2  13   4       6484.02       6306.47        76.63 o                         
  -1  13   4      14228.89      13931.05       145.44 o                         
   0  13   4        166.56        149.01        20.00 o                         
   1  13   4       5168.54       5039.52        66.15 o                         
   2  13   4       4320.19       4296.83        61.35 o                         
   3  13   4       3156.46       3192.26        59.36 o                         
   4  13   4       1642.94       1666.58        48.12 o                         
   5  13   4       7433.35       7341.30       103.82 o                         
   6  13   4       1723.07       1825.52        63.13 o                         
   7  13   4       2908.68       2932.78        76.70 o                         
   8  13   4       1295.94       1327.94        75.31 o                         
   9  13   4        995.39        996.31        73.51 o                         
  10  13   4         10.80        139.69        92.83 o                         
 -11  14   4         33.18         14.55        99.11 o                         
 -10  14   4       2179.60       2230.94       113.48 o                         
  -9  14   4         30.53         23.53        37.19 o                         
  -8  14   4        176.83        180.72        39.14 o                         
  -7  14   4        565.95        498.64        55.39 o                         
  -6  14   4       2210.71       2195.39        64.54 o                         
  -5  14   4        951.52        979.71        30.67 o                         
  -4  14   4       4134.87       4094.28        56.68 o                         
  -3  14   4        481.95        453.46        23.42 o                         
  -2  14   4       1630.10       1540.01        35.23 o                         
  -1  14   4         96.29         88.17        16.69 o                         
   0  14   4         12.63         16.86        16.53 o                         
   1  14   4        337.40        321.69        20.56 o                         
   2  14   4         45.96         92.18        19.87 o                         
   3  14   4         94.15         80.35        22.53 o                         
   4  14   4       1239.38       1237.29        46.52 o                         
   5  14   4        257.67        378.50        37.28 o                         
   6  14   4        324.46        358.31        34.64 o                         
   7  14   4        187.88        235.45        39.93 o                         
   8  14   4       1050.01       1020.13        75.35 o                         
   9  14   4        172.39        162.06        71.09 o                         
  10  14   4       1435.76       1419.65       154.92 o                         
 -11  15   4       1584.14       1662.53       132.89 o                         
 -10  15   4         14.74         96.43       106.58 o                         
  -9  15   4       1323.69       1210.23       100.46 o                         
  -8  15   4        282.79        315.69        45.51 o                         
  -7  15   4       3532.05       3506.22        87.34 o                         
  -6  15   4       1462.47       1489.89        60.83 o                         
  -5  15   4       6790.09       6774.08        81.85 o                         
  -4  15   4         35.45         49.69        16.28 o                         
  -3  15   4       7367.48       7432.98        86.52 o                         
  -2  15   4       1740.97       1674.61        39.15 o                         
  -1  15   4      10048.82       9959.81       119.38 o                         
   0  15   4        620.19        553.83        29.21 o                         
   1  15   4       7948.69       7672.78       105.72 o                         
   2  15   4        122.94        158.12        23.11 o                         
   3  15   4       5184.33       5085.12        85.84 o                         
   4  15   4        351.00        332.51        49.72 o                         
   5  15   4       6175.32       6423.30       106.70 o                         
   6  15   4        217.01        355.46        41.82 o                         
   7  15   4       2444.66       2543.65       107.65 o                         
   8  15   4          1.30        159.04        81.49 o                         
   9  15   4        984.68       1117.08        91.37 o                         
  10  15   4          2.70        -27.15        75.96 o                         
 -10  16   4       1034.11        907.98       100.34 o                         
  -9  16   4         74.75         68.77        44.64 o                         
  -8  16   4       2060.23       2110.15        92.56 o                         
  -7  16   4         64.94         31.41        35.44 o                         
  -6  16   4       2025.41       2029.83        70.96 o                         
  -5  16   4       1572.27       1535.10        48.60 o                         
  -4  16   4         89.97         81.34        19.89 o                         
  -3  16   4        155.39        142.62        19.63 o                         
  -2  16   4         64.23         67.90        18.93 o                         
  -1  16   4        371.96        355.26        24.68 o                         
   0  16   4        144.92        144.14        21.64 o                         
   1  16   4         18.61         14.75        20.11 o                         
   2  16   4        732.16        698.88        38.40 o                         
   3  16   4         47.27         56.48        28.33 o                         
   4  16   4          4.03        -31.37        31.95 o                         
   5  16   4         23.07         16.14        41.55 o                         
   6  16   4       1618.81       1644.51        72.30 o                         
   7  16   4          1.94        125.81        45.16 o                         
   8  16   4       1912.56       1932.21       157.26 o                         
   9  16   4         69.08         66.10        98.27 o                         
 -10  17   4         80.58         79.30        78.54 o                         
  -9  17   4       3098.30       2974.89       103.38 o                         
  -8  17   4        743.64        790.25        60.68 o                         
  -7  17   4       1558.97       1404.60        73.14 o                         
  -6  17   4       1171.67       1148.45        61.43 o                         
  -5  17   4       3373.52       3362.83        58.05 o                         
  -4  17   4        418.42        396.08        27.83 o                         
  -3  17   4      15678.98      15787.84       168.62 o                         
  -2  17   4         23.30         16.46        21.42 o                         
  -1  17   4       3740.69       3597.25        67.71 o                         
   0  17   4        962.48        975.60        40.59 o                         
   1  17   4       3331.45       3308.02        62.93 o                         
   2  17   4          3.52         17.32        26.26 o                         
   3  17   4       5971.40       5985.70       102.65 o                         
   4  17   4        304.89        268.47        33.69 o                         
   5  17   4       3574.40       3541.62        91.03 o                         
   6  17   4        109.40        108.74        41.37 o                         
   7  17   4       2888.71       2903.43       114.25 o                         
   8  17   4        127.64        132.76        59.75 o                         
   9  17   4       1046.04       1021.99       103.68 o                         
 -10  18   4        783.22        762.81        92.10 o                         
  -9  18   4        203.35        203.38        67.47 o                         
  -8  18   4       1189.95       1134.68        81.98 o                         
  -7  18   4          1.42        -26.61        26.61 o                         
  -6  18   4       2306.02       2251.40        53.82 o                         
  -5  18   4          3.70         29.17        28.63 o                         
  -4  18   4        555.58        545.16        33.87 o                         
  -3  18   4         74.01        120.20        29.42 o                         
  -2  18   4         35.25         33.06        24.66 o                         
  -1  18   4        143.60        129.73        24.51 o                         
   0  18   4          4.63        -10.98        22.50 o                         
   1  18   4        187.45        182.57        26.32 o                         
   2  18   4        195.47        164.21        30.54 o                         
   3  18   4        285.04        311.12        34.77 o                         
   4  18   4         55.42         34.98        34.70 o                         
   5  18   4         14.84        -22.56        36.70 o                         
   6  18   4       1261.28       1347.45        76.96 o                         
   7  18   4         49.06        127.19        63.73 o                         
   8  18   4       2083.23       1946.70       128.80 o                         
   9  18   4        195.81        172.81        74.82 o                         
  -9  19   4        171.54        205.45       111.77 o                         
  -8  19   4        991.72        943.81        71.61 o                         
  -7  19   4       1266.33       1287.95        60.48 o                         
  -6  19   4       1535.49       1610.86        98.00 o                         
  -5  19   4       4340.13       4439.17        98.31 o                         
  -4  19   4       1786.16       1690.24        62.79 o                         
  -3  19   4       3184.20       3075.15        66.18 o                         
  -2  19   4       1792.49       1790.38        54.01 o                         
  -1  19   4       5728.83       5657.19        89.30 o                         
   0  19   4       3431.09       3411.29        73.43 o                         
   1  19   4       2891.95       2879.63        64.39 o                         
   2  19   4       1270.05       1274.12        53.77 o                         
   3  19   4       2469.62       2504.61        78.24 o                         
   4  19   4       1932.40       1967.75        70.29 o                         
   5  19   4       4955.78       4989.75       129.29 o                         
   6  19   4        867.30        773.92        68.38 o                         
   7  19   4        807.55        738.05        71.63 o                         
   8  19   4        250.87        142.99        87.10 o                         
  -9  20   4        161.17         12.95        98.74 o                         
  -8  20   4         39.61         78.71        68.88 o                         
  -7  20   4       1204.04       1350.91        74.42 o                         
  -6  20   4        702.22        678.80        49.07 o                         
  -5  20   4         32.39        -33.74        33.74 o                         
  -4  20   4        846.62        778.53        46.94 o                         
  -3  20   4        321.71        318.95        34.60 o                         
  -2  20   4        131.25        194.28        29.82 o                         
  -1  20   4        179.17        175.20        31.57 o                         
   0  20   4         20.07         28.00        29.63 o                         
   1  20   4        221.44        212.97        34.66 o                         
   2  20   4        159.84        109.61        33.53 o                         
   3  20   4         94.29         66.05        39.54 o                         
   4  20   4        222.93        185.29        41.75 o                         
   5  20   4        519.99        425.32        53.40 o                         
   6  20   4        345.41        325.98        73.70 o                         
   7  20   4        278.12        204.31        61.49 o                         
   8  20   4        549.88        692.98        90.03 o                         
  -9  21   4        180.42        189.49        90.08 o                         
  -8  21   4       1652.33       1720.34        99.67 o                         
  -7  21   4         97.70        -24.43        69.68 o                         
  -6  21   4        588.23        560.51        50.48 o                         
  -5  21   4        956.40        894.81        55.03 o                         
  -4  21   4       3700.52       3648.65       101.65 o                         
  -3  21   4       1899.02       1975.88        79.54 o                         
  -2  21   4       3648.15       3649.95        76.66 o                         
  -1  21   4       1734.78       1591.74        57.64 o                         
   0  21   4       3167.82       3200.62        73.48 o                         
   1  21   4       1226.46       1316.90        61.09 o                         
   2  21   4       3767.37       3905.98        87.83 o                         
   3  21   4        738.76        707.63        49.43 o                         
   4  21   4       1698.84       1486.87        90.28 o                         
   5  21   4       1503.12       1571.41        89.16 o                         
   6  21   4        907.64        854.31        72.41 o                         
   7  21   4        381.36        618.14       100.86 o                         
   8  21   4       1560.37       1214.35       142.87 o                         
  -8  22   4        331.40        377.16        84.32 o                         
  -7  22   4        957.12        949.69        70.69 o                         
  -6  22   4        408.39        268.34       118.01 o                         
  -5  22   4        469.50        558.05        59.99 o                         
  -4  22   4          2.45         51.68        48.41 o                         
  -3  22   4        809.93        769.30        62.90 o                         
  -2  22   4        184.92        189.54        35.72 o                         
  -1  22   4          1.92         -0.37        32.20 o                         
   0  22   4        190.50        190.71        34.81 o                         
   1  22   4        248.49        237.90        38.15 o                         
   2  22   4          0.96         47.08        38.33 o                         
   3  22   4        620.70        627.15        49.54 o                         
   4  22   4         92.07         94.14        54.87 o                         
   5  22   4        618.73        622.50        67.06 o                         
   6  22   4        508.28        695.80        79.72 o                         
   7  22   4        759.54        709.68        91.90 o                         
  -8  23   4        810.27        805.15        71.14 o                         
  -7  23   4        143.74        149.82        79.62 o                         
  -6  23   4       1946.48       1986.42        99.56 o                         
  -5  23   4         90.34         54.21        56.13 o                         
  -4  23   4       2171.13       2333.10       135.11 o                         
  -3  23   4        912.27        895.60        61.84 o                         
  -2  23   4       2693.96       2814.05        76.30 o                         
  -1  23   4          1.60        -35.74        35.74 o                         
   0  23   4       4711.95       4894.32        94.21 o                         
   1  23   4        102.23         84.86        41.05 o                         
   2  23   4       2211.98       2502.06        83.60 o                         
   3  23   4         32.82        -43.20        43.20 o                         
   4  23   4       2663.47       2398.49       104.21 o                         
   5  23   4          6.22         34.67        54.32 o                         
   6  23   4       2081.32       1815.58       155.50 o                         
   7  23   4         13.89         -3.39        82.18 o                         
  -7  24   4        376.08        414.74        67.42 o                         
  -6  24   4        145.08        210.95        55.67 o                         
  -5  24   4        867.52        852.80        79.55 o                         
  -4  24   4         13.23        -27.09        52.51 o                         
  -3  24   4         86.15         88.74        43.57 o                         
  -2  24   4         82.71        105.14        47.08 o                         
  -1  24   4         65.77         25.13        38.73 o                         
   0  24   4        190.90        237.25        41.60 o                         
   1  24   4         95.84         83.61        46.90 o                         
   2  24   4         19.42         26.75        46.29 o                         
   3  24   4        690.76        671.76        65.93 o                         
   4  24   4         66.19        -34.45        53.75 o                         
   5  24   4        730.78        730.65        77.17 o                         
   6  24   4          2.54         64.53        77.42 o                         
  -6  25   4       1133.58       1142.21       184.76 o                         
  -5  25   4        145.58         47.05        65.00 o                         
  -4  25   4       2107.02       1795.70       112.09 o                         
  -3  25   4        335.19        391.41        52.02 o                         
  -2  25   4       2643.17       2835.82       147.84 o                         
  -1  25   4        168.90         46.43        52.13 o                         
   0  25   4       2174.01       2243.55        90.65 o                         
   1  25   4        636.72        679.92        65.10 o                         
   2  25   4       1463.33       1682.36       106.99 o                         
   3  25   4        773.57        833.45        83.55 o                         
   4  25   4       1743.90       1820.51       153.02 o                         
   5  25   4         40.38         32.13       105.70 o                         
  -6  26   4          0.49        240.07       145.54 o                         
  -5  26   4         40.32        -40.76        70.52 o                         
  -4  26   4          2.65         90.79        71.27 o                         
  -3  26   4         89.58        119.09        55.80 o                         
  -2  26   4        125.35        115.40        53.44 o                         
  -1  26   4         19.55          0.16        52.31 o                         
   0  26   4         30.78         69.52        59.81 o                         
   1  26   4        129.49         31.18        56.78 o                         
   2  26   4        161.94        410.15        63.11 o                         
   3  26   4         99.06         34.19        65.03 o                         
   4  26   4         11.52        199.52        72.83 o                         
  -5  27   4        492.26        474.27        95.75 o                         
  -4  27   4       2028.35       2114.89       147.15 o                         
  -3  27   4        393.30        395.57        62.80 o                         
  -2  27   4       2029.84       1718.70        90.54 o                         
  -1  27   4       1306.38       1511.04        96.76 o                         
   0  27   4        709.43        730.13        73.07 o                         
   1  27   4        944.63        899.31        72.56 o                         
   2  27   4       1380.96       1805.72       143.73 o                         
   3  27   4        614.88        628.70        84.20 o                         
  -3  28   4          6.22        -50.59        74.38 o                         
  -2  28   4          8.77        -63.21        63.21 o                         
  -1  28   4         68.26        100.90        65.98 o                         
   0  28   4         12.89         38.86        68.03 o                         
   1  28   4          7.83         47.44        72.65 o                         
   2  28   4          1.56         68.97        69.71 o                         
 -11   0   5       2636.39       2752.33       181.94 o                         
  -9   0   5       7401.95       7313.90       162.23 o                         
  -7   0   5      10410.95      10258.15       165.84 o                         
  -5   0   5      22600.62      22800.61       505.60 o                         
  -3   0   5      12618.60      12601.90       162.12 o                         
  -1   0   5      25724.45      25814.77       268.18 o                         
   1   0   5      17483.87      17706.26       225.05 o                         
   3   0   5       5709.48       5760.49        89.80 o                         
   5   0   5       4590.95       4558.48        84.83 o                         
   7   0   5       1449.87       1397.38        64.69 o                         
   9   0   5        550.25        773.80        99.45 o                         
  11   0   5        270.89        186.01       103.52 o                         
 -12   1   5       1515.95       1505.97       115.68 o                         
 -11   1   5          3.31         78.40        38.48 o                         
 -10   1   5       2386.50       2307.51        65.47 o                         
  -9   1   5          0.39        102.90        22.43 o                         
  -8   1   5        217.55        275.80        23.84 o                         
  -7   1   5       1214.43       1172.04        34.75 o                         
  -6   1   5       1290.04       1218.47        27.35 o                         
  -5   1   5         61.00         80.07        10.33 o                         
  -4   1   5         66.17         83.19        10.31 o                         
  -3   1   5        302.07        307.96        13.58 o                         
  -2   1   5        701.90        680.62        15.76 o                         
  -1   1   5        564.19        588.86        14.64 o                         
   0   1   5       1295.63       1243.96        21.78 o                         
   1   1   5       4274.19       4303.10        48.85 o                         
   2   1   5       6917.08       6823.92        70.59 o                         
   3   1   5        298.03        320.57        17.23 o                         
   4   1   5       6763.27       6877.27        74.89 o                         
   5   1   5          9.65         29.04        16.48 o                         
   6   1   5       1334.34       1411.48        40.06 o                         
   7   1   5       1040.85       1053.51        42.23 o                         
   8   1   5       3586.63       3691.73        78.54 o                         
   9   1   5          2.93         23.84        39.80 o                         
  10   1   5       4263.19       4317.07       135.52 o                         
  11   1   5         99.68         48.85        86.44 o                         
 -12   2   5         96.14        203.89        57.60 o                         
 -11   2   5       2390.46       2386.49        86.06 o                         
 -10   2   5       1555.03       1589.64        65.43 o                         
  -9   2   5      11704.96      11661.74       161.96 o                         
  -8   2   5       2607.65       2608.02        48.06 o                         
  -7   2   5       9660.01       9392.04       101.65 o                         
  -6   2   5        155.15        183.70        13.53 o                         
  -5   2   5       7397.75       7269.89        77.77 o                         
  -4   2   5       2099.86       1952.48        32.42 o                         
  -3   2   5       4926.44       4408.72        46.16 o                         
  -2   2   5       6286.29       6234.83        59.91 o                         
  -1   2   5      21269.29      21754.06       173.58 o                         
   0   2   5        117.91         89.17         8.23 o                         
   1   2   5       4774.75       4424.86        47.05 o                         
   2   2   5       2408.60       2401.65        39.50 o                         
   3   2   5       8154.74       8411.54        90.08 o                         
   4   2   5        499.44        500.23        21.65 o                         
   5   2   5       1715.66       1772.14        43.56 o                         
   6   2   5         42.98         33.21        18.39 o                         
   7   2   5       2609.73       2542.26        60.44 o                         
   8   2   5       1363.99       1345.95        56.24 o                         
   9   2   5       2285.96       2336.29        81.02 o                         
  10   2   5        187.24        289.05        73.26 o                         
  11   2   5          7.55        -12.82        90.35 o                         
 -12   3   5       1792.34       1818.34        82.20 o                         
 -11   3   5        609.65        738.58        74.56 o                         
 -10   3   5        595.49        565.47        40.38 o                         
  -9   3   5        121.10        235.49        26.04 o                         
  -8   3   5        426.38        394.17        23.59 o                         
  -7   3   5         12.49         31.58        12.93 o                         
  -6   3   5        245.65        258.89        16.90 o                         
  -5   3   5        220.79        234.53        12.70 o                         
  -4   3   5         79.86         82.70        10.54 o                         
  -3   3   5        645.97        651.72        17.27 o                         
  -2   3   5        978.04       1008.11        20.60 o                         
  -1   3   5        784.79        722.80        19.16 o                         
   0   3   5       2204.75       2248.55        32.57 o                         
   1   3   5      10385.64      10629.29        96.47 o                         
   2   3   5      10192.57      10234.90        93.87 o                         
   3   3   5       1523.32       1517.53        28.46 o                         
   4   3   5       2033.78       2083.39        39.73 o                         
   5   3   5        901.82        898.71        33.84 o                         
   6   3   5       2000.63       2022.48        51.17 o                         
   7   3   5        318.41        328.14        29.01 o                         
   8   3   5       2739.64       2675.31        70.59 o                         
   9   3   5       1312.75       1375.70        79.32 o                         
  10   3   5       2326.02       2421.05       114.98 o                         
  11   3   5       1586.65       1772.68       122.06 o                         
 -12   4   5       1797.00       1680.11        81.21 o                         
 -11   4   5       1516.04       1687.18       101.67 o                         
 -10   4   5       2340.09       2250.65        65.38 o                         
  -9   4   5       4093.53       4077.00        79.06 o                         
  -8   4   5       2325.24       2300.30        45.09 o                         
  -7   4   5       1909.33       1929.57        38.08 o                         
  -6   4   5       6124.70       5999.87        71.19 o                         
  -5   4   5       5964.38       6094.28        69.53 o                         
  -4   4   5       4632.17       4588.98        56.10 o                         
  -3   4   5       1733.10       1693.59        25.62 o                         
  -2   4   5       9909.32      10040.06        91.00 o                         
  -1   4   5       9599.30       9386.79        91.33 o                         
   0   4   5      25428.18      26397.57       231.79 o                         
   1   4   5       5633.54       5353.65        54.41 o                         
   2   4   5       3035.08       3018.34        40.51 o                         
   3   4   5       3913.32       3876.09        52.94 o                         
   4   4   5        146.35        166.67        17.25 o                         
   5   4   5        766.02        737.33        32.51 o                         
   6   4   5       2868.73       2900.47        60.55 o                         
   7   4   5        405.48        409.45        34.67 o                         
   8   4   5        386.02        443.84        37.14 o                         
   9   4   5        941.57       1132.56        61.45 o                         
  10   4   5        422.16        644.19        80.81 o                         
  11   4   5         51.50        184.79        73.05 o                         
 -12   5   5        721.41        732.60        56.56 o                         
 -11   5   5       1277.14       1307.49        94.08 o                         
 -10   5   5        731.99        856.75        69.25 o                         
  -9   5   5        530.98        486.84        39.40 o                         
  -8   5   5         93.97        148.88        17.69 o                         
  -7   5   5        728.55        611.40        25.22 o                         
  -6   5   5        266.56        283.38        16.62 o                         
  -5   5   5        176.25        189.53        13.57 o                         
  -4   5   5        481.81        476.30        16.56 o                         
  -3   5   5        989.90       1004.17        20.83 o                         
  -2   5   5       1085.86       1045.12        19.49 o                         
  -1   5   5       2712.61       2761.48        39.60 o                         
   0   5   5       3103.82       3257.91        42.59 o                         
   1   5   5        358.84        326.15        14.69 o                         
   2   5   5       1904.86       1918.46        36.36 o                         
   3   5   5       3103.62       3056.97        46.36 o                         
   4   5   5       4112.90       4116.68        61.94 o                         
   5   5   5       3195.92       3132.21        57.49 o                         
   6   5   5        318.13        354.57        34.86 o                         
   7   5   5       1105.91       1193.22        55.60 o                         
   8   5   5        322.02        337.32        35.12 o                         
   9   5   5       2143.26       2131.45       105.69 o                         
  10   5   5       2449.68       2389.04       150.66 o                         
  11   5   5       2513.50       2680.54       146.54 o                         
 -12   6   5       1115.43       1151.10        71.18 o                         
 -11   6   5        694.41        658.71        53.80 o                         
 -10   6   5       4258.76       4224.28        97.50 o                         
  -9   6   5        498.27        537.91        31.55 o                         
  -8   6   5      11203.64      11088.82       127.83 o                         
  -7   6   5        245.66        297.92        19.21 o                         
  -6   6   5       7122.43       6808.69        81.83 o                         
  -5   6   5       1322.31       1273.83        27.48 o                         
  -4   6   5       5438.72       5193.05        56.69 o                         
  -3   6   5         15.28         36.45         9.11 o                         
  -2   6   5      15878.95      15880.06       170.35 o                         
  -1   6   5      16441.11      16860.94       162.65 o                         
   0   6   5      14411.64      14503.58       135.00 o                         
   1   6   5       2502.25       2407.89        34.09 o                         
   2   6   5      13223.43      13148.79       132.88 o                         
   3   6   5         82.67         81.19        15.08 o                         
   4   6   5       2149.26       2109.93        44.97 o                         
   5   6   5         98.22        101.65        21.58 o                         
   6   6   5       2801.43       2626.95        61.76 o                         
   7   6   5         12.89         35.94        30.41 o                         
   8   6   5       2470.69       2594.49        89.88 o                         
   9   6   5        154.29        163.30        46.14 o                         
  10   6   5        202.76        164.24        59.97 o                         
  11   6   5          0.31         12.39       125.01 o                         
 -12   7   5        171.46        219.83        49.62 o                         
 -11   7   5        712.24        726.06        51.13 o                         
 -10   7   5          9.11         85.56        27.82 o                         
  -9   7   5        433.11        444.00        26.34 o                         
  -8   7   5        143.81        195.10        22.27 o                         
  -7   7   5         11.93         14.04        15.82 o                         
  -6   7   5         23.93         34.90        17.27 o                         
  -5   7   5        845.27        853.24        29.41 o                         
  -4   7   5          0.51         21.56         9.78 o                         
  -3   7   5         12.30         22.75         9.87 o                         
  -2   7   5        504.64        497.76        19.74 o                         
  -1   7   5         66.08         70.35        12.93 o                         
   0   7   5        525.16        514.17        20.52 o                         
   1   7   5       8669.32       8494.14        93.23 o                         
   2   7   5       2145.02       2109.39        37.45 o                         
   3   7   5       5083.11       5054.56        65.67 o                         
   4   7   5         13.53         19.00        16.29 o                         
   5   7   5       1041.52       1023.61        46.52 o                         
   6   7   5         38.19         38.23        24.68 o                         
   7   7   5       4494.81       4595.77        85.65 o                         
   8   7   5         74.47         59.14        33.98 o                         
   9   7   5       2372.25       2634.94       167.15 o                         
  10   7   5         86.53         64.48        62.24 o                         
  11   7   5       2416.78       2209.42       145.83 o                         
 -12   8   5        990.83        925.54        62.89 o                         
 -11   8   5        305.20        338.69        37.98 o                         
 -10   8   5       3651.79       3730.23        83.75 o                         
  -9   8   5        307.27        338.42        25.50 o                         
  -8   8   5      11009.61      10841.03       135.93 o                         
  -7   8   5        884.08        775.92        40.44 o                         
  -6   8   5       2124.62       2184.99        52.50 o                         
  -5   8   5        254.33        277.69        23.99 o                         
  -4   8   5      14417.76      14159.73       132.81 o                         
  -3   8   5       1768.26       1722.62        31.61 o                         
  -2   8   5      23762.29      24496.86       206.64 o                         
  -1   8   5        219.19        221.08        15.65 o                         
   0   8   5      13373.04      13143.41       125.60 o                         
   1   8   5          0.46         11.65        10.97 o                         
   2   8   5      16094.60      16013.78       159.69 o                         
   3   8   5        861.05        836.79        31.48 o                         
   4   8   5        311.20        329.74        22.84 o                         
   5   8   5       1652.81       1597.50        45.45 o                         
   6   8   5       2005.95       1934.71        54.44 o                         
   7   8   5        197.12        217.93        35.23 o                         
   8   8   5       1473.98       1599.00        67.42 o                         
   9   8   5         43.48         76.00        44.95 o                         
  10   8   5        477.36        574.35        75.15 o                         
  11   8   5        282.39        219.76       151.81 o                         
 -12   9   5         13.97         10.63        41.79 o                         
 -11   9   5        863.69        785.44        54.48 o                         
 -10   9   5        313.94        414.06        37.45 o                         
  -9   9   5        571.84        563.36        37.78 o                         
  -8   9   5        206.94        247.00        28.19 o                         
  -7   9   5         61.83         51.35        24.44 o                         
  -6   9   5        450.21        460.19        31.83 o                         
  -5   9   5       2531.35       2445.09        47.73 o                         
  -4   9   5        160.02        150.72        13.97 o                         
  -3   9   5        502.71        467.54        21.89 o                         
  -2   9   5       2511.38       2511.61        34.95 o                         
  -1   9   5       1193.77       1225.36        22.56 o                         
   0   9   5          0.61         16.72         9.09 o                         
   1   9   5       6843.69       6978.74        71.47 o                         
   2   9   5         53.90         59.66        15.76 o                         
   3   9   5      16504.90      16260.52       260.23 o                         
   4   9   5       1244.86       1165.30        42.72 o                         
   5   9   5       5066.18       4905.06        77.44 o                         
   6   9   5        305.71        285.49        28.71 o                         
   7   9   5       1181.62       1333.24        71.62 o                         
   8   9   5        162.37        193.56        38.77 o                         
   9   9   5       2267.33       2368.11       101.55 o                         
  10   9   5        186.50        449.50        68.83 o                         
 -12  10   5       1768.69       1779.83        85.73 o                         
 -11  10   5        525.49        488.40        42.73 o                         
 -10  10   5       2434.58       2557.43        70.73 o                         
  -9  10   5        951.14        828.97        51.64 o                         
  -8  10   5       5819.80       5783.50       103.84 o                         
  -7  10   5       2302.62       2203.09        59.59 o                         
  -6  10   5       9263.77       9011.12       130.77 o                         
  -5  10   5       1904.13       1792.99        46.91 o                         
  -4  10   5       1976.29       1996.34        39.46 o                         
  -3  10   5       2333.70       2345.72        37.46 o                         
  -2  10   5       9762.50       9674.63        92.55 o                         
  -1  10   5       1301.69       1302.12        25.84 o                         
   0  10   5      20861.41      20799.96       185.85 o                         
   1  10   5        819.63        815.04        24.38 o                         
   2  10   5       4446.23       4111.21        65.46 o                         
   3  10   5       3432.72       3354.28        54.37 o                         
   4  10   5        214.87        220.91        23.45 o                         
   5  10   5       1199.91       1161.52        44.83 o                         
   6  10   5       2892.19       2720.12        64.33 o                         
   7  10   5        186.27        234.33        34.63 o                         
   8  10   5        523.59        582.56        73.71 o                         
   9  10   5        194.44        227.73        52.46 o                         
  10  10   5        435.99        495.15       145.37 o                         
 -11  11   5       1428.93       1348.77        80.19 o                         
 -10  11   5         35.69        134.56        52.81 o                         
  -9  11   5        783.13        857.54        55.41 o                         
  -8  11   5        795.11        913.38        55.93 o                         
  -7  11   5        286.57        280.96        28.96 o                         
  -6  11   5         15.29         55.23        23.19 o                         
  -5  11   5       1078.50       1043.41        40.17 o                         
  -4  11   5       5373.56       5283.29        62.98 o                         
  -3  11   5          7.96          3.08        14.25 o                         
  -2  11   5        309.80        296.71        21.40 o                         
  -1  11   5        487.95        522.05        22.83 o                         
   0  11   5       1194.39       1206.01        29.66 o                         
   1  11   5       2666.68       2520.65        45.56 o                         
   2  11   5        724.30        694.73        31.85 o                         
   3  11   5       7459.49       7438.25        97.44 o                         
   4  11   5         78.26         84.16        22.15 o                         
   5  11   5       2873.25       2790.92        64.14 o                         
   6  11   5       2492.46       2596.21        64.74 o                         
   7  11   5       1094.04        966.44        75.47 o                         
   8  11   5       1623.35       1864.73        82.49 o                         
   9  11   5       1860.97       2067.94       117.16 o                         
  10  11   5        569.90        601.90        80.54 o                         
 -11  12   5        591.37        522.85        62.04 o                         
 -10  12   5       1442.52       1259.53        90.83 o                         
  -9  12   5       2578.29       2496.70        86.41 o                         
  -8  12   5       4352.85       4275.52        92.69 o                         
  -7  12   5       3334.71       3308.28        76.86 o                         
  -6  12   5       1605.76       1582.67        60.04 o                         
  -5  12   5       4492.34       4387.14        69.95 o                         
  -4  12   5       2077.01       2031.53        37.28 o                         
  -3  12   5      10954.24      10813.09       111.10 o                         
  -2  12   5       5170.52       5224.35        63.79 o                         
  -1  12   5       8624.35       8462.14        90.54 o                         
   0  12   5       4296.29       4114.17        65.91 o                         
   1  12   5       7995.54       7855.20        87.23 o                         
   2  12   5       4247.34       4083.94        60.82 o                         
   3  12   5       4485.97       4450.10        71.31 o                         
   4  12   5        256.28        252.47        27.39 o                         
   5  12   5        974.81        970.39        50.30 o                         
   6  12   5        697.12        778.64        54.72 o                         
   7  12   5        362.55        361.52        39.64 o                         
   8  12   5        488.89        472.71        51.43 o                         
   9  12   5        262.89        236.81        59.62 o                         
  10  12   5         69.46        -68.92        68.92 o                         
 -11  13   5        575.46        628.60        79.82 o                         
 -10  13   5        518.68        496.09        62.41 o                         
  -9  13   5        107.52        110.30        38.71 o                         
  -8  13   5          1.26         16.02        37.10 o                         
  -7  13   5          5.05         43.05        28.64 o                         
  -6  13   5        180.87        195.55        28.94 o                         
  -5  13   5        791.90        753.39        27.93 o                         
  -4  13   5         42.98         48.34        15.35 o                         
  -3  13   5         89.81         93.92        16.53 o                         
  -2  13   5       1023.40        945.51        30.21 o                         
  -1  13   5        141.46        139.40        16.39 o                         
   0  13   5       2479.51       2296.05        45.67 o                         
   1  13   5       1044.17       1102.03        33.98 o                         
   2  13   5       1662.70       1593.53        45.01 o                         
   3  13   5        196.19        197.81        26.25 o                         
   4  13   5       4156.79       4056.96        73.81 o                         
   5  13   5        489.74        537.75        41.32 o                         
   6  13   5       1937.93       1715.54        62.69 o                         
   7  13   5        610.01        590.89        46.80 o                         
   8  13   5       1000.26        976.03        83.62 o                         
   9  13   5        727.18        703.99        84.00 o                         
  10  13   5       1401.89       1340.76       104.39 o                         
 -11  14   5       3012.67       2883.15       148.10 o                         
 -10  14   5        263.51        294.92        52.18 o                         
  -9  14   5       1309.08       1230.18        76.99 o                         
  -8  14   5       1271.78       1241.39        73.97 o                         
  -7  14   5       5359.51       5346.51       105.09 o                         
  -6  14   5        794.50        857.89        66.00 o                         
  -5  14   5       6997.55       7131.44        86.80 o                         
  -4  14   5         88.95         89.29        17.58 o                         
  -3  14   5       3863.76       3825.80        56.36 o                         
  -2  14   5        734.70        740.43        29.90 o                         
  -1  14   5      16439.03      16147.27       165.22 o                         
   0  14   5       2389.61       2255.28        43.43 o                         
   1  14   5       9465.88       9339.04       108.06 o                         
   2  14   5        573.77        557.92        47.33 o                         
   3  14   5       1558.19       1547.87        50.52 o                         
   4  14   5          8.29         23.51        26.79 o                         
   5  14   5       2284.91       2366.27        68.00 o                         
   6  14   5        214.80        142.12        39.11 o                         
   7  14   5        967.13        939.74        83.81 o                         
   8  14   5         72.45         18.85        68.07 o                         
   9  14   5        236.16        198.52        91.16 o                         
 -11  15   5        265.00        249.42        88.64 o                         
 -10  15   5        927.40        969.75        76.30 o                         
  -9  15   5         82.65        163.96        45.68 o                         
  -8  15   5          7.00         44.07        42.58 o                         
  -7  15   5        606.41        595.29        48.10 o                         
  -6  15   5         69.73         74.24        31.73 o                         
  -5  15   5         54.85         31.86        18.43 o                         
  -4  15   5         18.08         21.55        18.18 o                         
  -3  15   5        158.98        126.79        19.74 o                         
  -2  15   5         68.34         91.00        21.04 o                         
  -1  15   5          0.32        -16.71        18.10 o                         
   0  15   5       1663.74       1702.46        42.01 o                         
   1  15   5        156.68        122.62        22.88 o                         
   2  15   5       3007.34       2892.28        63.18 o                         
   3  15   5         61.77         65.77        31.00 o                         
   4  15   5       3417.12       3415.26        76.05 o                         
   5  15   5         28.11         27.20        32.18 o                         
   6  15   5       1638.53       1696.01        84.34 o                         
   7  15   5         91.15        102.51        52.34 o                         
   8  15   5       1697.06       1479.08       102.85 o                         
   9  15   5         78.00        -61.41        73.32 o                         
 -10  16   5         22.18        -35.63        69.52 o                         
  -9  16   5       5554.25       5630.27       128.59 o                         
  -8  16   5         43.57         86.27        42.83 o                         
  -7  16   5       3506.99       3516.76        94.18 o                         
  -6  16   5          1.16         -6.66        19.36 o                         
  -5  16   5       2861.15       2836.82        55.33 o                         
  -4  16   5        709.21        698.88        35.19 o                         
  -3  16   5       8915.69       9109.57       103.60 o                         
  -2  16   5         31.29         31.40        20.90 o                         
  -1  16   5       3357.65       3409.16        60.14 o                         
   0  16   5         83.71         68.41        21.41 o                         
   1  16   5       5810.59       5674.34        89.14 o                         
   2  16   5        112.65        107.26        24.28 o                         
   3  16   5       4410.28       4464.08        84.23 o                         
   4  16   5        513.04        523.59        41.66 o                         
   5  16   5        722.85        740.15        52.75 o                         
   6  16   5          0.27         20.30        41.73 o                         
   7  16   5       1393.32       1314.11        82.07 o                         
   8  16   5         87.49        110.80        63.01 o                         
   9  16   5        723.50        754.00        82.86 o                         
 -10  17   5         79.87        -14.36        73.59 o                         
  -9  17   5          0.03         48.56        51.22 o                         
  -8  17   5        552.86        650.54        70.05 o                         
  -7  17   5         34.37         59.24        41.92 o                         
  -6  17   5         48.17         61.42        26.24 o                         
  -5  17   5         40.23         41.22        26.09 o                         
  -4  17   5        346.84        343.99        27.51 o                         
  -3  17   5        101.84         85.53        23.58 o                         
  -2  17   5        311.25        306.50        33.04 o                         
  -1  17   5        232.81        172.65        27.33 o                         
   0  17   5       1892.77       1968.55        51.17 o                         
   1  17   5         35.54         60.45        24.40 o                         
   2  17   5       4759.90       4696.77        93.43 o                         
   3  17   5        225.00        192.49        39.72 o                         
   4  17   5       1153.91       1308.39        64.68 o                         
   5  17   5        268.22        225.62        39.93 o                         
   6  17   5       2158.62       2359.12        90.04 o                         
   7  17   5        290.53        220.83        61.34 o                         
   8  17   5       2236.89       2431.80       118.77 o                         
   9  17   5         76.14         12.72        82.74 o                         
 -10  18   5        387.18        293.61       120.30 o                         
  -9  18   5       3398.17       3597.09       141.27 o                         
  -8  18   5         27.23         -6.32        49.74 o                         
  -7  18   5       2847.53       2887.95        74.35 o                         
  -6  18   5       2398.93       2376.05        83.91 o                         
  -5  18   5       1907.65       1925.22        62.72 o                         
  -4  18   5       1499.22       1543.54        79.20 o                         
  -3  18   5       4299.54       4375.81        81.61 o                         
  -2  18   5       1001.76       1034.32        46.75 o                         
  -1  18   5       4782.83       4792.13        79.94 o                         
   0  18   5       2164.88       2080.55        55.41 o                         
   1  18   5       3050.62       3032.25        66.85 o                         
   2  18   5        286.34        283.04        36.94 o                         
   3  18   5       1923.12       2018.83        80.73 o                         
   4  18   5       2358.53       2403.52        87.97 o                         
   5  18   5        370.97        356.77        44.67 o                         
   6  18   5        462.53        495.74        56.26 o                         
   7  18   5        902.78       1002.00        83.67 o                         
   8  18   5          5.03        101.55        72.24 o                         
  -9  19   5          6.37         -3.19        94.20 o                         
  -8  19   5         13.74         60.38        59.36 o                         
  -7  19   5         22.53         39.88        39.29 o                         
  -6  19   5         50.07         45.87        33.45 o                         
  -5  19   5        167.41        101.84        58.11 o                         
  -4  19   5        105.33        137.81        34.69 o                         
  -3  19   5         58.96         49.66        27.85 o                         
  -2  19   5         98.77         91.29        27.83 o                         
  -1  19   5        419.48        396.50        32.10 o                         
   0  19   5        749.80        842.78        45.32 o                         
   1  19   5         40.24         48.20        29.24 o                         
   2  19   5       1679.57       1674.55        63.27 o                         
   3  19   5        332.99        336.56        49.15 o                         
   4  19   5       2008.34       1822.47        72.58 o                         
   5  19   5        613.25        684.21        56.51 o                         
   6  19   5        388.97        449.17        71.23 o                         
   7  19   5        365.55        407.77        72.31 o                         
   8  19   5        674.95        837.03       165.06 o                         
  -9  20   5        521.66        594.53        98.77 o                         
  -8  20   5       1693.44       1883.47       114.41 o                         
  -7  20   5       1486.35       1435.09        70.78 o                         
  -6  20   5       1550.07       1487.38        73.48 o                         
  -5  20   5       2329.14       2360.53        87.08 o                         
  -4  20   5       3260.57       3339.67       129.55 o                         
  -3  20   5        609.39        583.58        41.05 o                         
  -2  20   5       2807.07       2812.97        74.03 o                         
  -1  20   5       4250.23       4326.52        82.40 o                         
   0  20   5       2367.83       2337.41        66.35 o                         
   1  20   5       2326.97       2322.78        65.60 o                         
   2  20   5       1921.12       1909.30        75.94 o                         
   3  20   5         69.74         81.83        43.22 o                         
   4  20   5       2039.55       1820.69       106.86 o                         
   5  20   5        432.09        451.75        52.75 o                         
   6  20   5        415.92        563.20        68.39 o                         
   7  20   5        182.71        135.18        75.02 o                         
  -8  21   5          0.81         73.74        89.77 o                         
  -7  21   5        403.84        459.41        81.06 o                         
  -6  21   5         28.67        -10.97        43.41 o                         
  -5  21   5        114.61         99.53        41.60 o                         
  -4  21   5          2.30        -14.74        43.37 o                         
  -3  21   5         83.26        132.26        48.46 o                         
  -2  21   5         16.55         31.58        32.53 o                         
  -1  21   5        194.70        202.92        35.65 o                         
   0  21   5        494.09        490.73        41.13 o                         
   1  21   5       1661.79       1762.09       105.60 o                         
   2  21   5        358.01        340.14        52.96 o                         
   3  21   5       1280.07       1337.45        86.53 o                         
   4  21   5        650.42        544.69        64.51 o                         
   5  21   5        703.35        533.01        63.75 o                         
   6  21   5         94.60        -32.36        72.86 o                         
   7  21   5       1611.06       1839.35       188.75 o                         
  -8  22   5       1532.32       1454.01       128.85 o                         
  -7  22   5        105.46         70.17        50.59 o                         
  -6  22   5       2436.86       2521.65       183.73 o                         
  -5  22   5          6.37        -48.62        48.62 o                         
  -4  22   5       3417.85       3364.52        90.47 o                         
  -3  22   5        346.95        304.72        43.75 o                         
  -2  22   5       3401.51       3439.77        89.12 o                         
  -1  22   5        655.94        657.88        48.58 o                         
   0  22   5       2417.64       2419.48        76.84 o                         
   1  22   5        132.80        174.40        45.22 o                         
   2  22   5       2073.54       2062.31        94.03 o                         
   3  22   5        103.25        130.63        50.09 o                         
   4  22   5       1915.17       1655.27       105.81 o                         
   5  22   5         43.66        -66.84        78.78 o                         
   6  22   5        272.39         53.00        79.06 o                         
   7  22   5          4.17        110.54       158.31 o                         
  -7  23   5         22.20         69.94        63.23 o                         
  -6  23   5          0.75         76.76        51.47 o                         
  -5  23   5          3.41         12.66        49.98 o                         
  -4  23   5          3.31        -49.22        84.15 o                         
  -3  23   5        102.98        109.64        46.86 o                         
  -2  23   5        667.42        671.88        52.05 o                         
  -1  23   5        951.86        988.52        69.66 o                         
   0  23   5        116.23        108.51        49.46 o                         
   1  23   5        348.45        358.45        50.58 o                         
   2  23   5       1001.30       1123.13        83.33 o                         
   3  23   5       1578.83       1691.15        97.67 o                         
   4  23   5         14.09         21.50        63.22 o                         
   5  23   5        918.38        854.33       103.48 o                         
   6  23   5         22.65        -61.81       103.34 o                         
  -7  24   5        116.05         94.11       123.33 o                         
  -6  24   5       2658.20       2801.65       121.33 o                         
  -5  24   5        151.56        107.50        56.34 o                         
  -4  24   5       2041.72       1986.33       109.81 o                         
  -3  24   5        166.21        145.28        50.52 o                         
  -2  24   5       1595.68       1592.76        93.03 o                         
  -1  24   5         12.50         55.21        44.83 o                         
   0  24   5       3510.13       3743.36       106.92 o                         
   1  24   5         41.40         94.29        55.47 o                         
   2  24   5       1049.44       1012.92        84.94 o                         
   3  24   5         56.41        208.71        59.42 o                         
   4  24   5        816.24        733.93        76.97 o                         
   5  24   5        133.50         83.22        73.47 o                         
  -6  25   5         51.84          0.27        62.12 o                         
  -5  25   5         72.80        -50.12        56.92 o                         
  -4  25   5         87.32        -29.77        66.69 o                         
  -3  25   5        121.14         95.81        51.53 o                         
  -2  25   5          1.04        -49.74        49.74 o                         
  -1  25   5        315.97        273.04        55.58 o                         
   0  25   5         84.05         71.76        54.85 o                         
   1  25   5        195.55        266.18        68.72 o                         
   2  25   5        155.96        105.39        66.09 o                         
   3  25   5        791.90        836.24        92.34 o                         
   4  25   5         13.36        -31.75        74.70 o                         
   5  25   5        679.15        598.98       106.35 o                         
  -5  26   5        480.55        421.19        77.60 o                         
  -4  26   5       1978.65       1973.81       120.25 o                         
  -3  26   5       1377.19       1398.63       107.57 o                         
  -2  26   5       1547.49       1837.11       114.89 o                         
  -1  26   5        303.64        216.68        66.33 o                         
   0  26   5        527.53        680.04        80.78 o                         
   1  26   5        197.18        188.63        67.47 o                         
   2  26   5       1737.53       1819.52       114.39 o                         
   3  26   5        707.04        914.83        95.60 o                         
   4  26   5        818.58        587.31        97.35 o                         
  -4  27   5         16.39          4.39        68.53 o                         
  -3  27   5          0.31         81.80        67.90 o                         
  -2  27   5        157.38        201.16        61.82 o                         
  -1  27   5          4.22        -59.55        59.55 o                         
   0  27   5        119.94        194.96        64.15 o                         
   1  27   5        943.15        778.74        81.77 o                         
   2  27   5         35.87         89.09        83.60 o                         
   3  27   5        562.77        642.61        88.62 o                         
  -2  28   5        905.70        831.96        76.63 o                         
  -1  28   5        871.89        792.85        84.08 o                         
   0  28   5        909.84        996.93       144.90 o                         
   1  28   5        738.32        685.52        80.94 o                         
 -12   0   6        176.78        167.07        60.17 o                         
 -10   0   6         21.93         20.90        45.57 o                         
  -8   0   6         71.76         73.41        29.19 o                         
  -6   0   6       5800.69       5500.31        99.30 o                         
  -4   0   6       2604.58       2502.83        50.52 o                         
  -2   0   6      22048.69      22607.11       258.43 o                         
   0   0   6       9858.65      10055.31       138.68 o                         
   2   0   6       7375.79       7332.78       109.38 o                         
   4   0   6      15621.71      15851.40       214.03 o                         
   6   0   6       7485.77       7747.89       143.40 o                         
   8   0   6       3649.49       3766.50       158.39 o                         
  10   0   6       1751.44       1851.78       138.30 o                         
 -12   1   6         18.83         88.03        60.27 o                         
 -11   1   6       1992.33       2006.64        74.55 o                         
 -10   1   6        217.87        273.14        31.75 o                         
  -9   1   6       2775.63       2722.48        65.19 o                         
  -8   1   6       1250.93       1202.96        43.54 o                         
  -7   1   6       9648.39       9517.84       106.10 o                         
  -6   1   6        170.75        163.76        13.76 o                         
  -5   1   6      17510.37      17562.56       441.89 o                         
  -4   1   6        319.91        275.02        16.58 o                         
  -3   1   6      11841.03      12037.47       113.31 o                         
  -2   1   6        892.29        852.79        20.93 o                         
  -1   1   6       5230.58       5341.20        51.06 o                         
   0   1   6        906.00        864.81        24.27 o                         
   1   1   6       7228.59       7398.07        77.48 o                         
   2   1   6        229.57        239.61        15.74 o                         
   3   1   6       7676.86       7777.16        82.82 o                         
   4   1   6        327.92        386.39        22.24 o                         
   5   1   6          5.77         -2.65        17.81 o                         
   6   1   6        428.95        471.04        32.03 o                         
   7   1   6          0.83        -20.56        27.75 o                         
   8   1   6        202.07        179.35        39.80 o                         
   9   1   6        287.89        228.10        47.35 o                         
  10   1   6         10.93        109.78        60.47 o                         
  11   1   6          0.35         55.10        79.39 o                         
 -12   2   6          7.09        112.34        41.58 o                         
 -11   2   6          8.21         20.36        33.32 o                         
 -10   2   6        122.36        190.08        29.82 o                         
  -9   2   6         21.10         39.62        22.32 o                         
  -8   2   6        110.15        110.72        21.19 o                         
  -7   2   6        745.02        811.35        31.01 o                         
  -6   2   6        891.19        829.57        25.01 o                         
  -5   2   6       1593.44       1553.18        50.36 o                         
  -4   2   6       5222.94       5237.35        57.00 o                         
  -3   2   6       2090.19       2067.65        31.50 o                         
  -2   2   6      14681.61      15168.51       126.87 o                         
  -1   2   6          5.35          9.47        10.14 o                         
   0   2   6       6942.44       6727.89        66.53 o                         
   1   2   6       5787.65       5747.42        63.60 o                         
   2   2   6      15172.70      15372.49       152.10 o                         
   3   2   6       1412.13       1477.51        31.51 o                         
   4   2   6       6671.07       6784.12        77.48 o                         
   5   2   6       1867.04       1849.65        40.12 o                         
   6   2   6       8691.75       8630.63       111.34 o                         
   7   2   6       1908.92       1906.18        60.21 o                         
   8   2   6       3999.33       4141.36        97.30 o                         
   9   2   6        173.18        183.24        47.12 o                         
  10   2   6        694.47        791.62        78.10 o                         
  11   2   6        198.85         99.89        79.18 o                         
 -12   3   6        660.00        748.95        59.44 o                         
 -11   3   6       1151.52       1179.81        84.51 o                         
 -10   3   6       1727.08       1786.80        71.48 o                         
  -9   3   6       2999.52       2949.39        68.66 o                         
  -8   3   6       1562.46       1502.88        39.65 o                         
  -7   3   6       8202.99       8155.08        98.45 o                         
  -6   3   6       5040.27       4926.64        65.93 o                         
  -5   3   6       6094.16       6138.74        98.62 o                         
  -4   3   6       6115.04       6170.25        63.27 o                         
  -3   3   6       6163.54       5811.47        60.00 o                         
  -2   3   6        926.93        877.62        19.74 o                         
  -1   3   6       5107.98       5033.68        57.71 o                         
   0   3   6       4045.17       3970.09        44.15 o                         
   1   3   6       1875.99       1903.35        29.72 o                         
   2   3   6        100.46        119.90        13.22 o                         
   3   3   6       9391.75       9455.94        97.59 o                         
   4   3   6        444.35        519.72        27.87 o                         
   5   3   6        288.13        301.50        25.14 o                         
   6   3   6         24.81         83.72        24.68 o                         
   7   3   6         34.71        107.70        34.74 o                         
   8   3   6        192.11        175.02        37.62 o                         
   9   3   6         17.70         86.39        50.50 o                         
  10   3   6         56.58         28.78        66.94 o                         
 -12   4   6          3.23         32.27        41.42 o                         
 -11   4   6          9.60         28.48        38.47 o                         
 -10   4   6        132.23        165.25        31.09 o                         
  -9   4   6         31.72         62.29        23.81 o                         
  -8   4   6         63.83         62.75        18.93 o                         
  -7   4   6       1063.99       1024.63        32.14 o                         
  -6   4   6       1303.73       1286.06        31.74 o                         
  -5   4   6       1015.53       1032.79        27.13 o                         
  -4   4   6       1492.60       1428.41        26.83 o                         
  -3   4   6       1484.73       1439.25        26.13 o                         
  -2   4   6       3085.31       3021.82        38.10 o                         
  -1   4   6       4649.64       4602.26        54.62 o                         
   0   4   6       1149.76       1156.17        27.91 o                         
   1   4   6        953.93        944.61        25.81 o                         
   2   4   6       4310.75       4401.16        54.90 o                         
   3   4   6       8386.96       8407.54       108.44 o                         
   4   4   6       9650.59       9505.50       107.54 o                         
   5   4   6      15527.75      15598.03       174.05 o                         
   6   4   6       7003.73       7226.32       107.72 o                         
   7   4   6       1290.44       1231.24        57.08 o                         
   8   4   6       2145.59       2094.39        72.68 o                         
   9   4   6       1536.65       1463.74        97.73 o                         
  10   4   6        889.54        737.82        83.91 o                         
 -12   5   6       1968.57       1992.94        84.66 o                         
 -11   5   6       1592.35       1644.41        73.47 o                         
 -10   5   6       1854.11       1928.33        67.33 o                         
  -9   5   6        319.24        358.49        34.77 o                         
  -8   5   6       3811.21       3740.42        60.70 o                         
  -7   5   6       2151.30       2099.57        42.00 o                         
  -6   5   6      16412.77      16251.04       198.82 o                         
  -5   5   6       9461.22       9346.26       104.18 o                         
  -4   5   6       5019.81       5064.42        57.90 o                         
  -3   5   6          9.80         20.05         9.83 o                         
  -2   5   6        573.54        629.84        22.64 o                         
  -1   5   6       1626.56       1591.62        30.53 o                         
   0   5   6      11888.13      12150.76       117.78 o                         
   1   5   6       1097.78       1075.36        22.81 o                         
   2   5   6       4119.38       4077.35        51.31 o                         
   3   5   6        422.45        484.70        28.10 o                         
   4   5   6       3376.50       3334.43        61.34 o                         
   5   5   6        223.72        310.91        30.18 o                         
   6   5   6        785.34        881.45        49.04 o                         
   7   5   6         19.61         11.41        30.60 o                         
   8   5   6        509.90        467.52        42.45 o                         
   9   5   6        153.57        377.72        66.85 o                         
  10   5   6         47.37         92.80        72.00 o                         
 -12   6   6         36.46         30.06        40.17 o                         
 -11   6   6          3.13         27.69        34.20 o                         
 -10   6   6         53.12        146.87        31.35 o                         
  -9   6   6          4.22         26.34        24.49 o                         
  -8   6   6          7.07         59.16        19.34 o                         
  -7   6   6         73.14         77.31        18.35 o                         
  -6   6   6       1214.36       1207.78        34.75 o                         
  -5   6   6       2552.20       2467.20        39.47 o                         
  -4   6   6         37.31         46.03        12.45 o                         
  -3   6   6      13975.29      14024.13       124.99 o                         
  -2   6   6       3385.71       3459.55        48.44 o                         
  -1   6   6       4384.42       4366.17        53.96 o                         
   0   6   6        847.58        810.99        24.70 o                         
   1   6   6       5198.87       5041.52        54.16 o                         
   2   6   6         80.72         86.73        15.46 o                         
   3   6   6       6800.73       6839.36        87.98 o                         
   4   6   6       3112.18       3093.16        53.51 o                         
   5   6   6       8933.08       8762.65       121.20 o                         
   6   6   6       2479.36       2347.46        61.38 o                         
   7   6   6       5966.19       6152.36       104.76 o                         
   8   6   6        154.06         93.68        39.34 o                         
   9   6   6       1794.72       1901.86        90.83 o                         
  10   6   6        328.12        371.31        75.63 o                         
 -12   7   6        979.73       1030.39        93.27 o                         
 -11   7   6         33.71         47.86        33.86 o                         
 -10   7   6       2379.19       2442.61        70.50 o                         
  -9   7   6        196.24        214.14        27.39 o                         
  -8   7   6      10770.18      10593.89       125.59 o                         
  -7   7   6       2062.19       1909.01        45.95 o                         
  -6   7   6       6671.56       6631.92        90.87 o                         
  -5   7   6       1439.96       1371.07        29.63 o                         
  -4   7   6      13991.25      13929.81       142.57 o                         
  -3   7   6       1242.02       1260.52        26.39 o                         
  -2   7   6       6763.23       6715.65        77.92 o                         
  -1   7   6        719.54        705.63        26.00 o                         
   0   7   6       1689.95       1613.11        32.43 o                         
   1   7   6        197.29        192.95        16.13 o                         
   2   7   6       8494.65       8350.26       109.95 o                         
   3   7   6       1835.54       1737.55        42.32 o                         
   4   7   6       4868.03       4746.71        78.87 o                         
   5   7   6          5.60         39.71        24.56 o                         
   6   7   6          6.36         45.10        27.20 o                         
   7   7   6          1.41        128.89        33.26 o                         
   8   7   6         78.78        105.01        39.96 o                         
   9   7   6          9.18         29.46        58.29 o                         
  10   7   6          7.28        127.04        77.25 o                         
 -12   8   6         28.63         22.47        41.23 o                         
 -11   8   6         68.57         90.56        54.84 o                         
 -10   8   6         52.70        113.96        31.81 o                         
  -9   8   6          0.39         44.03        27.74 o                         
  -8   8   6        320.36        405.02        24.54 o                         
  -7   8   6        101.54        111.99        21.27 o                         
  -6   8   6        521.98        527.32        29.36 o                         
  -5   8   6       8879.46       8682.13        95.08 o                         
  -4   8   6       2642.88       2581.42        42.89 o                         
  -3   8   6       9909.63       9664.29       102.31 o                         
  -2   8   6         94.06         96.03        14.08 o                         
  -1   8   6       1809.86       1615.71        36.92 o                         
   0   8   6        435.64        452.47        21.89 o                         
   1   8   6       5004.08       5037.49        65.37 o                         
   2   8   6          0.01         12.55        16.21 o                         
   3   8   6       9571.06       9422.24       120.64 o                         
   4   8   6        777.67        720.47        38.39 o                         
   5   8   6       8926.59       8952.92       117.05 o                         
   6   8   6         47.91         82.42        30.96 o                         
   7   8   6       5482.74       5590.88       101.80 o                         
   8   8   6          9.59         12.98        39.86 o                         
   9   8   6       2289.97       2443.13       102.92 o                         
  10   8   6         96.74        107.81       103.61 o                         
 -12   9   6       2510.92       2564.53       148.39 o                         
 -11   9   6        890.03        866.94        57.54 o                         
 -10   9   6       2958.88       2960.90        77.99 o                         
  -9   9   6         77.41         60.36        21.04 o                         
  -8   9   6       5357.81       5305.53        93.86 o                         
  -7   9   6        177.13        168.56        19.40 o                         
  -6   9   6       7399.46       7334.29        91.01 o                         
  -5   9   6         12.58         34.93        15.59 o                         
  -4   9   6       8812.22       8677.84        97.24 o                         
  -3   9   6        144.10        164.30        14.57 o                         
  -2   9   6       1612.67       1591.24        41.21 o                         
  -1   9   6       2445.40       2429.08        50.07 o                         
   0   9   6       5460.17       5459.14        71.00 o                         
   1   9   6       1351.69       1269.16        38.41 o                         
   2   9   6       4223.61       4134.39        67.19 o                         
   3   9   6         30.87         44.87        19.39 o                         
   4   9   6       1001.93        929.21        41.70 o                         
   5   9   6         91.01        107.32        26.51 o                         
   6   9   6         78.39         74.31        31.89 o                         
   7   9   6         81.21        128.47        35.76 o                         
   8   9   6        323.81        289.50        55.47 o                         
   9   9   6         37.85        223.63        56.93 o                         
  10   9   6          1.86        -27.50        78.34 o                         
 -11  10   6         17.40         62.83        36.34 o                         
 -10  10   6         44.84        144.30        31.48 o                         
  -9  10   6         82.55         76.41        33.29 o                         
  -8  10   6          1.67         53.56        28.92 o                         
  -7  10   6        310.44        331.49        30.91 o                         
  -6  10   6          5.49         32.80        14.68 o                         
  -5  10   6       1047.89       1046.83        34.15 o                         
  -4  10   6       1952.35       1897.53        36.09 o                         
  -3  10   6      10929.82      10879.02       110.37 o                         
  -2  10   6         24.60         23.69        15.13 o                         
  -1  10   6       7813.12       7704.88        98.80 o                         
   0  10   6       2048.78       2078.65        44.55 o                         
   1  10   6       2467.67       2442.43        47.17 o                         
   2  10   6       2365.35       2243.57        44.89 o                         
   3  10   6       5250.57       5293.64        79.04 o                         
   4  10   6        337.13        318.67        27.72 o                         
   5  10   6       8809.04       8840.59       119.54 o                         
   6  10   6        747.60        709.32        47.28 o                         
   7  10   6       2910.92       2799.22        79.46 o                         
   8  10   6        708.83        921.28        65.14 o                         
   9  10   6       1537.63       1902.03       113.41 o                         
  10  10   6        412.54        502.30        91.58 o                         
 -11  11   6        354.46        364.64        41.28 o                         
 -10  11   6       1454.40       1507.68        89.59 o                         
  -9  11   6       3052.59       3073.13        84.82 o                         
  -8  11   6       3678.42       3674.46        85.52 o                         
  -7  11   6       2303.16       2334.73        65.65 o                         
  -6  11   6       6459.73       6389.54        84.31 o                         
  -5  11   6       2498.22       2499.45        42.97 o                         
  -4  11   6       5102.44       5105.84        64.22 o                         
  -3  11   6       8991.22       8793.19        95.78 o                         
  -2  11   6       1339.83       1299.91        32.66 o                         
  -1  11   6        368.90        451.78        28.07 o                         
   0  11   6        798.00        844.21        50.42 o                         
   1  11   6          6.24         23.69        15.57 o                         
   2  11   6        817.78        871.79        35.41 o                         
   3  11   6       1492.88       1465.13        45.35 o                         
   4  11   6       1124.92       1046.94        45.69 o                         
   5  11   6        589.01        636.15        40.34 o                         
   6  11   6         34.99         43.22        41.65 o                         
   7  11   6        108.24        106.39        39.39 o                         
   8  11   6        101.90        167.21        50.00 o                         
   9  11   6        288.45        264.52        71.44 o                         
  10  11   6          0.45        -39.07        94.78 o                         
 -11  12   6          0.15        -67.58        70.69 o                         
 -10  12   6        325.47        369.81        55.19 o                         
  -9  12   6         18.21          9.77        37.68 o                         
  -8  12   6         35.87         40.53        36.33 o                         
  -7  12   6        260.14        249.09        33.39 o                         
  -6  12   6        297.26        294.93        20.72 o                         
  -5  12   6       3920.66       3932.51        58.07 o                         
  -4  12   6       3737.30       3594.46        53.11 o                         
  -3  12   6       5492.27       5447.12        68.14 o                         
  -2  12   6       1266.13       1182.98        31.36 o                         
  -1  12   6        167.54        180.44        20.43 o                         
   0  12   6       4279.30       4073.40        63.86 o                         
   1  12   6       2904.07       2843.47        47.98 o                         
   2  12   6       2363.79       2287.81        50.71 o                         
   3  12   6       2940.10       3002.27        65.07 o                         
   4  12   6       1963.16       1901.87        55.85 o                         
   5  12   6       3706.78       3768.43        83.78 o                         
   6  12   6       1951.02       1905.42        72.22 o                         
   7  12   6       2203.03       2456.61        88.24 o                         
   8  12   6       1718.64       1620.18       109.14 o                         
   9  12   6        837.39        864.62        93.10 o                         
 -11  13   6       2496.09       2500.48       140.28 o                         
 -10  13   6        249.37        242.94        57.44 o                         
  -9  13   6       1671.77       1776.71        82.42 o                         
  -8  13   6       2445.57       2453.18        98.73 o                         
  -7  13   6       6105.12       6005.67       111.18 o                         
  -6  13   6       1274.64       1315.66        60.53 o                         
  -5  13   6       5205.06       5261.39        73.14 o                         
  -4  13   6       2835.21       2688.52        47.47 o                         
  -3  13   6       1428.63       1375.20        36.22 o                         
  -2  13   6        659.41        603.16        30.62 o                         
  -1  13   6       4123.28       4010.20        59.95 o                         
   0  13   6        178.13        230.48        20.32 o                         
   1  13   6       4129.90       3775.13        57.95 o                         
   2  13   6        925.55        971.51        46.06 o                         
   3  13   6        927.06        924.20        50.05 o                         
   4  13   6       1277.66       1182.04        52.97 o                         
   5  13   6        974.15       1128.74        67.07 o                         
   6  13   6        131.76        117.31        46.67 o                         
   7  13   6        112.49        118.42        60.16 o                         
   8  13   6         99.69        118.30        61.23 o                         
   9  13   6          0.04         13.38        70.14 o                         
 -11  14   6         57.67         92.77        69.88 o                         
 -10  14   6        177.68        100.87        63.76 o                         
  -9  14   6         94.05         81.19        45.45 o                         
  -8  14   6        685.64        696.08        50.69 o                         
  -7  14   6        308.76        301.02        38.71 o                         
  -6  14   6       1171.76       1190.42        47.85 o                         
  -5  14   6        205.74        215.90        22.09 o                         
  -4  14   6        507.24        565.92        31.93 o                         
  -3  14   6       1269.45       1214.58        36.59 o                         
  -2  14   6       5399.55       5179.27        78.58 o                         
  -1  14   6        262.31        230.72        20.79 o                         
   0  14   6       2896.10       2733.23        52.53 o                         
   1  14   6        985.42        939.33        50.11 o                         
   2  14   6       2072.49       2066.61        54.82 o                         
   3  14   6        730.06        835.11        50.52 o                         
   4  14   6       8482.53       8811.10       129.96 o                         
   5  14   6       1783.07       1938.22        67.26 o                         
   6  14   6       2937.65       2922.15        96.91 o                         
   7  14   6        431.83        440.85        54.89 o                         
   8  14   6       1292.18       1471.20       102.29 o                         
   9  14   6         24.33         39.74        87.07 o                         
 -10  15   6          3.81         10.34        73.89 o                         
  -9  15   6       1758.84       1849.34       129.52 o                         
  -8  15   6         57.94        -16.06        40.15 o                         
  -7  15   6       5045.18       5000.10       107.51 o                         
  -6  15   6        569.48        537.71        31.77 o                         
  -5  15   6       6547.69       6590.36        91.47 o                         
  -4  15   6        162.87        175.90        21.82 o                         
  -3  15   6       4380.69       4318.33        72.35 o                         
  -2  15   6          0.93          6.63        21.11 o                         
  -1  15   6       3014.82       3059.87        54.97 o                         
   0  15   6        420.22        383.51        28.56 o                         
   1  15   6       3045.51       2930.11        61.32 o                         
   2  15   6         19.28          7.35        25.01 o                         
   3  15   6        774.44        824.62        50.08 o                         
   4  15   6         75.79        105.73        33.02 o                         
   5  15   6        630.25        613.59        45.26 o                         
   6  15   6         32.08         45.89        46.64 o                         
   7  15   6         56.68         70.83        66.94 o                         
   8  15   6        434.24        551.75        75.74 o                         
   9  15   6         44.89        -85.18        85.18 o                         
 -10  16   6         21.96         26.12        75.99 o                         
  -9  16   6         13.29         16.35        51.72 o                         
  -8  16   6         69.05        -45.13        45.13 o                         
  -7  16   6          1.20        -21.54        45.71 o                         
  -6  16   6        655.29        636.65        36.71 o                         
  -5  16   6         15.04         13.52        22.80 o                         
  -4  16   6       2701.55       2671.59        54.87 o                         
  -3  16   6          0.70          8.18        21.96 o                         
  -2  16   6       2131.75       2034.21        66.03 o                         
  -1  16   6         34.90         25.49        22.12 o                         
   0  16   6       2250.44       2261.62        58.31 o                         
   1  16   6         55.63         59.45        25.70 o                         
   2  16   6       3344.68       3387.41        72.85 o                         
   3  16   6         93.67        163.25        36.01 o                         
   4  16   6       5695.72       5820.38       111.94 o                         
   5  16   6        447.79        305.27        46.74 o                         
   6  16   6       4083.65       4262.96       110.02 o                         
   7  16   6        184.87         78.12        62.23 o                         
   8  16   6       3036.55       3365.02       187.35 o                         
 -10  17   6        304.45        211.70       133.64 o                         
  -9  17   6       3318.48       3323.67       117.91 o                         
  -8  17   6        105.19         87.57        59.29 o                         
  -7  17   6       4072.52       3939.60        84.73 o                         
  -6  17   6        378.66        427.37        35.46 o                         
  -5  17   6       2377.88       2256.01        78.76 o                         
  -4  17   6         15.43         66.31        27.29 o                         
  -3  17   6       4765.42       4808.20        77.45 o                         
  -2  17   6        346.05        372.73        29.03 o                         
  -1  17   6        773.63        772.98        47.84 o                         
   0  17   6        410.78        356.30        30.56 o                         
   1  17   6       2365.51       2388.78        60.47 o                         
   2  17   6        517.34        611.02        55.48 o                         
   3  17   6       3203.65       3151.18        90.57 o                         
   4  17   6        508.42        552.85        70.04 o                         
   5  17   6         23.42         34.89        50.47 o                         
   6  17   6        192.58        295.65        94.54 o                         
   7  17   6         10.68        -32.52        62.05 o                         
   8  17   6        168.20        130.87        82.33 o                         
  -9  18   6          0.66        -81.88        81.88 o                         
  -8  18   6         22.31         13.22        60.33 o                         
  -7  18   6        821.43        835.79        51.01 o                         
  -6  18   6        323.91        334.61        35.71 o                         
  -5  18   6         42.04        -32.40        34.71 o                         
  -4  18   6       1816.90       1811.09        59.66 o                         
  -3  18   6         22.23          0.03        28.06 o                         
  -2  18   6       2295.02       2309.43        64.59 o                         
  -1  18   6        661.51        671.72        42.90 o                         
   0  18   6       1741.30       1750.73        67.00 o                         
   1  18   6        363.99        395.70        39.58 o                         
   2  18   6       3182.67       3373.21        96.47 o                         
   3  18   6        242.29        271.74        43.89 o                         
   4  18   6       3814.78       3957.25       102.60 o                         
   5  18   6        350.76        309.50        55.62 o                         
   6  18   6       2717.36       2845.77       144.77 o                         
   7  18   6        261.57        288.81        86.74 o                         
   8  18   6       1745.66       1513.91       203.77 o                         
  -9  19   6        424.71        361.49        82.56 o                         
  -8  19   6        525.75        504.10        75.97 o                         
  -7  19   6       2924.96       2871.53        99.81 o                         
  -6  19   6       1682.90       1540.88        71.98 o                         
  -5  19   6       3954.86       3873.73       102.30 o                         
  -4  19   6       1615.92       1689.87        66.56 o                         
  -3  19   6        775.94        791.60        45.75 o                         
  -2  19   6       1406.51       1357.79        78.51 o                         
  -1  19   6        858.94        836.20        52.80 o                         
   0  19   6       2122.37       2236.30        99.49 o                         
   1  19   6       1546.40       1612.55        71.04 o                         
   2  19   6        568.02        597.24        59.13 o                         
   3  19   6        821.23        784.63        56.62 o                         
   4  19   6        190.52        171.83        47.37 o                         
   5  19   6        207.15        162.20        68.57 o                         
   6  19   6        194.18        245.03       100.16 o                         
   7  19   6         31.30         54.63        89.79 o                         
  -9  20   6         88.34        118.51        84.77 o                         
  -8  20   6          9.98          3.83       108.95 o                         
  -7  20   6         17.40        -43.39        71.06 o                         
  -6  20   6        642.46        550.50        57.62 o                         
  -5  20   6        488.68        417.95        76.51 o                         
  -4  20   6        680.75        650.78        49.85 o                         
  -3  20   6        421.56        355.30        38.76 o                         
  -2  20   6       2859.76       2902.77        76.24 o                         
  -1  20   6        976.89        966.17        55.61 o                         
   0  20   6        801.13        792.92        66.20 o                         
   1  20   6       2622.31       2732.77        87.30 o                         
   2  20   6         57.49         67.70        42.12 o                         
   3  20   6        861.51        821.09        66.78 o                         
   4  20   6       2681.88       2797.20       100.73 o                         
   5  20   6        765.91        660.82        68.29 o                         
   6  20   6       1117.97       1620.04       124.23 o                         
   7  20   6       1317.18       1355.24       171.06 o                         
  -8  21   6       2036.62       2031.41       139.37 o                         
  -7  21   6       1100.39       1060.27        70.23 o                         
  -6  21   6       1324.17       1177.02        76.27 o                         
  -5  21   6       1508.76       1516.05        84.84 o                         
  -4  21   6       2184.99       2173.17        80.04 o                         
  -3  21   6        184.58        175.61        37.94 o                         
  -2  21   6       3048.17       3071.63        81.54 o                         
  -1  21   6        156.82        171.31        40.39 o                         
   0  21   6        552.68        494.16        46.45 o                         
   1  21   6        518.10        551.40        52.35 o                         
   2  21   6       1047.91       1251.60       105.35 o                         
   3  21   6        296.53        274.91        53.29 o                         
   4  21   6        474.54        540.21        68.57 o                         
   5  21   6          6.72         45.46        64.38 o                         
   6  21   6         10.72        -32.07        97.27 o                         
  -8  22   6         77.39        120.12        88.49 o                         
  -7  22   6         43.52        -10.45        50.21 o                         
  -6  22   6          0.20        -46.09        46.09 o                         
  -5  22   6        139.76        111.94        48.77 o                         
  -4  22   6        846.24        832.33        63.34 o                         
  -3  22   6        790.61        909.11        58.15 o                         
  -2  22   6         56.47         78.95        48.77 o                         
  -1  22   6        808.33        775.94        52.92 o                         
   0  22   6        156.05         41.59        45.19 o                         
   1  22   6       2860.10       3034.10       115.51 o                         
   2  22   6        490.71        472.03        56.00 o                         
   3  22   6       2366.91       2283.61       130.49 o                         
   4  22   6        123.36        111.11        67.78 o                         
   5  22   6       1370.52       1509.48       234.85 o                         
   6  22   6        418.12        295.58        89.34 o                         
  -7  23   6         33.22        -40.81        60.16 o                         
  -6  23   6       3101.77       2959.93       114.23 o                         
  -5  23   6          7.71          0.45        56.62 o                         
  -4  23   6       2134.31       2178.68        97.50 o                         
  -3  23   6        124.65        125.40        51.67 o                         
  -2  23   6       1453.25       1547.77        77.49 o                         
  -1  23   6         30.93         17.47        44.15 o                         
   0  23   6       1516.30       1481.82       133.27 o                         
   1  23   6         23.27          3.75        54.54 o                         
   2  23   6        311.01        295.56        64.86 o                         
   3  23   6        523.29        451.92        69.61 o                         
   4  23   6        112.30        105.76        62.87 o                         
   5  23   6        218.59        186.09        90.71 o                         
  -6  24   6          0.21         26.61        73.58 o                         
  -5  24   6         63.54         34.40        56.08 o                         
  -4  24   6          1.84         33.07        54.01 o                         
  -3  24   6        491.80        412.95        56.74 o                         
  -2  24   6         93.02         85.38        50.74 o                         
  -1  24   6       2280.57       2384.28       105.31 o                         
   0  24   6        145.02        195.04        97.41 o                         
   1  24   6        703.90        666.83        79.25 o                         
   2  24   6          3.50        104.53        77.48 o                         
   3  24   6       1713.73       1781.82       176.24 o                         
   4  24   6         58.60         32.46        71.15 o                         
   5  24   6       2333.24       2427.14       136.90 o                         
  -5  25   6          6.75        -49.99        70.95 o                         
  -4  25   6       1600.13       1387.81       107.48 o                         
  -3  25   6        693.73        714.56        67.69 o                         
  -2  25   6        551.18        387.81        63.82 o                         
  -1  25   6        549.01        553.88        63.61 o                         
   0  25   6        957.82        899.46        74.48 o                         
   1  25   6         79.27        -34.12        60.49 o                         
   2  25   6        985.83       1130.08       108.94 o                         
   3  25   6        224.11        214.95        82.50 o                         
   4  25   6        322.91        280.84       118.98 o                         
  -4  26   6        233.44        186.27        74.01 o                         
  -3  26   6        765.32        705.14       112.73 o                         
  -2  26   6          4.29          5.98        62.51 o                         
  -1  26   6        356.02        353.51        66.87 o                         
   0  26   6        110.27        263.34       111.08 o                         
   1  26   6       1376.63       1223.26        96.80 o                         
   2  26   6        583.53        640.24        76.37 o                         
   3  26   6        992.54        690.50       104.56 o                         
  -3  27   6        561.93        431.95        82.79 o                         
  -2  27   6       1214.73       1315.28       130.40 o                         
  -1  27   6       1047.30        927.36        86.37 o                         
   0  27   6        291.22        405.95        85.72 o                         
   1  27   6        486.94        384.98        74.83 o                         
 -11   0   7       6559.19       6680.32       177.36 o                         
  -9   0   7       5569.00       5552.40       140.92 o                         
  -7   0   7       2389.67       2351.98        63.02 o                         
  -5   0   7       8896.09       8547.47       126.08 o                         
  -3   0   7       5655.20       5639.92       101.39 o                         
  -1   0   7       1102.40       1121.02        36.42 o                         
   1   0   7       1510.87       1524.82        46.89 o                         
   3   0   7        625.42        614.63        38.00 o                         
   5   0   7       1313.14       1129.70        58.36 o                         
   7   0   7        815.12        750.62        88.86 o                         
   9   0   7       2069.66       1941.59       131.29 o                         
 -12   1   7        399.10        471.64        49.66 o                         
 -11   1   7          3.13        118.17        36.48 o                         
 -10   1   7       1140.32       1195.46        57.46 o                         
  -9   1   7        718.63        864.32        48.28 o                         
  -8   1   7       5288.19       5294.05        91.81 o                         
  -7   1   7        338.83        330.52        21.38 o                         
  -6   1   7       7964.16       7774.71        84.77 o                         
  -5   1   7        323.84        359.84        20.56 o                         
  -4   1   7       4138.17       3984.75        63.82 o                         
  -3   1   7        820.11        787.09        23.39 o                         
  -2   1   7      21696.94      21826.23       196.11 o                         
  -1   1   7         10.61         15.32        10.76 o                         
   0   1   7      10519.18      10238.78        98.85 o                         
   1   1   7       5240.96       5103.68        61.81 o                         
   2   1   7       6328.59       6178.96        79.41 o                         
   3   1   7          2.69         10.75        15.49 o                         
   4   1   7       6076.29       6103.59        74.86 o                         
   5   1   7        226.51        162.15        23.07 o                         
   6   1   7       9715.54       9724.60       134.15 o                         
   7   1   7        745.32        706.10        50.12 o                         
   8   1   7       5144.48       5116.42       113.90 o                         
   9   1   7        170.13        215.83        53.62 o                         
  10   1   7       2211.53       2342.68       137.31 o                         
 -12   2   7        655.39        696.74        67.56 o                         
 -11   2   7       3015.43       3092.98       104.62 o                         
 -10   2   7       1043.56       1208.21        74.97 o                         
  -9   2   7       4545.41       4778.35        91.73 o                         
  -8   2   7       1165.03       1176.82        45.63 o                         
  -7   2   7       5404.03       5225.53        79.08 o                         
  -6   2   7          3.78         24.39        14.77 o                         
  -5   2   7       2819.23       2679.62        41.69 o                         
  -4   2   7        255.05        272.88        18.59 o                         
  -3   2   7       8496.04       8529.92        87.42 o                         
  -2   2   7       1450.31       1383.77        28.12 o                         
  -1   2   7       1193.44       1119.43        27.66 o                         
   0   2   7        482.85        494.39        23.03 o                         
   1   2   7        227.53        212.94        19.85 o                         
   2   2   7         23.91         47.05        15.09 o                         
   3   2   7        454.42        472.26        27.11 o                         
   4   2   7        591.32        584.37        30.56 o                         
   5   2   7          1.14         15.36        25.04 o                         
   6   2   7        336.85        387.61        33.68 o                         
   7   2   7          8.14        -35.48        35.48 o                         
   8   2   7         20.85         91.09        44.03 o                         
   9   2   7        839.09        904.90        77.00 o                         
  10   2   7         27.83        121.99       103.93 o                         
 -12   3   7          0.82        -12.10        43.22 o                         
 -11   3   7        319.47        380.15        44.26 o                         
 -10   3   7       1570.59       1612.63        84.44 o                         
  -9   3   7       1174.41       1503.09        67.22 o                         
  -8   3   7       2739.24       2769.81        64.40 o                         
  -7   3   7        523.05        608.53        31.70 o                         
  -6   3   7        160.96        230.13        16.78 o                         
  -5   3   7       2362.41       2271.14        37.83 o                         
  -4   3   7       5541.99       5553.78        67.32 o                         
  -3   3   7       1901.12       1779.96        31.72 o                         
  -2   3   7      14626.61      14680.39       137.98 o                         
  -1   3   7       4318.37       4249.54        54.23 o                         
   0   3   7      11562.09      11371.24       111.20 o                         
   1   3   7       3406.07       3402.28        47.90 o                         
   2   3   7      15586.62      15548.00       148.78 o                         
   3   3   7       2004.58       1943.33        39.17 o                         
   4   3   7       2281.66       2222.19        55.53 o                         
   5   3   7       2465.71       2393.79        58.28 o                         
   6   3   7       5720.83       5596.24       102.59 o                         
   7   3   7       1654.06       1588.08        70.76 o                         
   8   3   7       3880.69       3815.05       102.34 o                         
   9   3   7       1615.67       1589.28        92.91 o                         
  10   3   7       1106.42       1241.03       103.13 o                         
 -12   4   7       2896.54       2958.99       105.35 o                         
 -11   4   7       2759.46       2878.16       108.21 o                         
 -10   4   7       3439.67       3560.66        85.70 o                         
  -9   4   7       2754.84       2801.49        69.81 o                         
  -8   4   7        362.89        419.87        28.63 o                         
  -7   4   7       1671.23       1612.40        43.27 o                         
  -6   4   7       4026.58       3973.33        55.25 o                         
  -5   4   7       2624.56       2563.91        41.78 o                         
  -4   4   7       2821.37       2793.60        41.81 o                         
  -3   4   7       4876.21       4814.68        70.68 o                         
  -2   4   7       1054.57       1053.74        29.53 o                         
  -1   4   7       4467.32       4434.38        57.40 o                         
   0   4   7       2793.44       2778.00        45.27 o                         
   1   4   7         33.58         58.67        13.68 o                         
   2   4   7        408.53        396.52        22.97 o                         
   3   4   7        707.44        685.81        32.90 o                         
   4   4   7        218.92        235.64        24.05 o                         
   5   4   7         54.57         96.92        27.99 o                         
   6   4   7        247.49        267.23        34.97 o                         
   7   4   7         35.76         -3.70        33.92 o                         
   8   4   7        239.33        208.07        47.58 o                         
   9   4   7        532.40        605.02        70.50 o                         
  10   4   7        443.77        529.87        80.61 o                         
 -12   5   7        148.17        220.77        57.90 o                         
 -11   5   7         83.91         81.54        47.21 o                         
 -10   5   7        345.34        457.05        40.87 o                         
  -9   5   7       1919.73       1893.93        60.99 o                         
  -8   5   7       1354.00       1412.02        46.10 o                         
  -7   5   7       2768.92       2743.79        55.73 o                         
  -6   5   7        365.90        400.44        22.84 o                         
  -5   5   7       2484.84       2425.64        42.67 o                         
  -4   5   7          7.89         45.30        13.18 o                         
  -3   5   7       8195.58       8121.20        88.35 o                         
  -2   5   7       8277.61       8175.63        97.68 o                         
  -1   5   7      22622.22      23035.10       209.45 o                         
   0   5   7       8615.41       8533.84        95.62 o                         
   1   5   7      10167.20      10077.64       133.95 o                         
   2   5   7       3280.13       3185.95        47.21 o                         
   3   5   7       2963.49       3030.76        53.27 o                         
   4   5   7       3130.30       3022.77        59.40 o                         
   5   5   7       3295.67       3343.04        72.45 o                         
   6   5   7       2790.88       2770.91        69.42 o                         
   7   5   7       3164.23       3090.27        80.33 o                         
   8   5   7        870.78        757.27        63.62 o                         
   9   5   7       3232.65       3088.41       116.35 o                         
  10   5   7        880.33        886.78        93.14 o                         
 -12   6   7       3144.52       3336.02       102.03 o                         
 -11   6   7       1427.71       1460.90        91.30 o                         
 -10   6   7       1929.48       1934.94        68.68 o                         
  -9   6   7         97.04        200.69        29.78 o                         
  -8   6   7       2832.31       2775.76        60.72 o                         
  -7   6   7         92.86        100.20        18.58 o                         
  -6   6   7       3266.40       3232.85        53.75 o                         
  -5   6   7       2034.18       1880.97        36.67 o                         
  -4   6   7       8112.98       7830.65        87.84 o                         
  -3   6   7        438.95        487.66        22.95 o                         
  -2   6   7      13469.93      13389.71       160.71 o                         
  -1   6   7       1596.47       1665.22        35.29 o                         
   0   6   7        241.16        250.84        19.03 o                         
   1   6   7        571.21        615.04        29.28 o                         
   2   6   7         17.99         52.66        15.51 o                         
   3   6   7        126.49        101.10        22.44 o                         
   4   6   7        232.35        192.76        27.53 o                         
   5   6   7          9.98         21.60        26.80 o                         
   6   6   7         38.89         34.69        30.11 o                         
   7   6   7          0.28        135.22        38.91 o                         
   8   6   7         40.42         20.13        59.84 o                         
   9   6   7        507.69        550.97        63.85 o                         
  10   6   7        755.10        828.92       124.45 o                         
 -12   7   7          0.48         30.01        48.73 o                         
 -11   7   7        746.36        836.58        53.71 o                         
 -10   7   7         43.44         59.16        31.91 o                         
  -9   7   7       3416.62       3465.69        79.02 o                         
  -8   7   7         67.80        143.32        27.33 o                         
  -7   7   7        518.45        493.95        29.09 o                         
  -6   7   7         55.88         84.94        17.77 o                         
  -5   7   7       6017.45       5825.77        71.72 o                         
  -4   7   7       1267.64       1266.09        32.15 o                         
  -3   7   7      10658.72      10567.90       107.70 o                         
  -2   7   7       1718.73       1761.02        39.28 o                         
  -1   7   7      13342.42      13322.73       233.16 o                         
   0   7   7       1544.14       1423.61        34.36 o                         
   1   7   7      17750.91      17643.41       177.10 o                         
   2   7   7        578.06        520.12        29.20 o                         
   3   7   7       9286.48       9240.71       114.78 o                         
   4   7   7        552.93        537.58        34.88 o                         
   5   7   7       2747.59       2743.42        63.89 o                         
   6   7   7        465.33        509.80        53.97 o                         
   7   7   7       5981.58       6126.62       111.31 o                         
   8   7   7        175.75        195.93        46.99 o                         
   9   7   7       3323.82       3340.86       164.13 o                         
  10   7   7         55.27        295.98       153.42 o                         
 -11   8   7        247.00        288.57        40.86 o                         
 -10   8   7       4299.83       4417.79       100.31 o                         
  -9   8   7          0.01         49.67        26.61 o                         
  -8   8   7       3625.92       3610.21        69.73 o                         
  -7   8   7         18.33         25.20        18.86 o                         
  -6   8   7       2204.86       2165.90        45.08 o                         
  -5   8   7        294.28        302.97        19.34 o                         
  -4   8   7      10606.96      10444.42       107.69 o                         
  -3   8   7       2629.04       2489.95        45.19 o                         
  -2   8   7       7252.88       7080.63        85.02 o                         
  -1   8   7        206.98        165.95        18.34 o                         
   0   8   7        174.33        175.15        20.72 o                         
   1   8   7       1362.05       1285.30        36.11 o                         
   2   8   7         34.38         53.47        18.36 o                         
   3   8   7         99.62        169.05        23.00 o                         
   4   8   7        111.48        102.54        25.90 o                         
   5   8   7          5.45         24.72        27.99 o                         
   6   8   7         37.78          0.57        39.31 o                         
   7   8   7         33.69        120.85        39.93 o                         
   8   8   7        109.44        116.87        46.83 o                         
   9   8   7         10.89        140.66        68.11 o                         
  10   8   7        636.38        628.22       102.69 o                         
 -11   9   7        809.03        835.52        57.63 o                         
 -10   9   7        167.30        192.85        38.08 o                         
  -9   9   7       1873.80       1749.63        59.89 o                         
  -8   9   7         26.60         52.14        21.86 o                         
  -7   9   7       3258.50       3317.59        58.56 o                         
  -6   9   7        924.69        925.34        41.53 o                         
  -5   9   7       2057.71       2041.31        40.23 o                         
  -4   9   7        105.41        104.64        18.06 o                         
  -3   9   7       1457.53       1358.75        38.51 o                         
  -2   9   7         40.13         75.11        17.36 o                         
  -1   9   7      19965.37      20023.92       209.88 o                         
   0   9   7        930.01        877.01        31.97 o                         
   1   9   7      11045.63      10375.93       141.97 o                         
   2   9   7         14.91         42.90        20.10 o                         
   3   9   7       6943.98       6827.60        95.28 o                         
   4   9   7        939.86        887.98        45.54 o                         
   5   9   7       6168.99       6248.88        98.15 o                         
   6   9   7        374.73        412.76        41.99 o                         
   7   9   7       4376.27       4347.06        98.93 o                         
   8   9   7          4.14        -49.30        49.30 o                         
   9   9   7       3178.71       3527.77       154.55 o                         
 -11  10   7        261.06        316.08        43.36 o                         
 -10  10   7       4365.35       4553.63       130.21 o                         
  -9  10   7        909.70       1000.23        47.89 o                         
  -8  10   7        771.85        865.87        37.80 o                         
  -7  10   7        611.18        668.92        35.22 o                         
  -6  10   7       2934.78       2891.75        53.67 o                         
  -5  10   7        765.24        852.20        33.82 o                         
  -4  10   7       5133.13       5112.39        67.53 o                         
  -3  10   7        722.13        752.37        32.07 o                         
  -2  10   7       1695.43       1626.89        39.10 o                         
  -1  10   7         14.89         28.96        18.21 o                         
   0  10   7       1366.86       1370.18        39.32 o                         
   1  10   7         41.49         73.21        18.87 o                         
   2  10   7          7.86         31.24        19.55 o                         
   3  10   7        157.69        124.59        26.56 o                         
   4  10   7         49.87         19.82        27.45 o                         
   5  10   7          0.52         49.92        31.02 o                         
   6  10   7         20.91         58.67        38.43 o                         
   7  10   7         66.94         90.11        45.86 o                         
   8  10   7        315.15        288.20        70.75 o                         
   9  10   7          2.24         40.33        74.11 o                         
 -11  11   7        147.30        219.45        40.27 o                         
 -10  11   7        685.95        883.99       120.41 o                         
  -9  11   7       1400.76       1410.54        63.77 o                         
  -8  11   7         64.90         75.58        24.46 o                         
  -7  11   7       1114.89       1052.35        46.86 o                         
  -6  11   7       1017.17       1040.98        40.76 o                         
  -5  11   7       1411.46       1389.20        37.75 o                         
  -4  11   7       6203.67       6159.69        75.62 o                         
  -3  11   7       1892.52       1858.35        42.46 o                         
  -2  11   7        945.59        902.58        36.38 o                         
  -1  11   7      10242.37      10248.12       117.28 o                         
   0  11   7       2042.28       1855.06        54.24 o                         
   1  11   7       7337.98       6927.21        92.82 o                         
   2  11   7       3051.44       3051.21        64.73 o                         
   3  11   7       3590.45       3331.27        68.60 o                         
   4  11   7       1099.51       1265.04        66.36 o                         
   5  11   7       3977.68       3940.25        86.59 o                         
   6  11   7       1321.27       1477.59       107.60 o                         
   7  11   7       2683.79       2742.17        97.38 o                         
   8  11   7       1400.46       1502.40        97.82 o                         
   9  11   7       2253.66       2444.88       185.11 o                         
 -11  12   7        674.37        659.87        74.87 o                         
 -10  12   7       1689.41       1864.13       120.75 o                         
  -9  12   7       1798.01       1847.52        83.87 o                         
  -8  12   7       1586.54       1671.83        63.31 o                         
  -7  12   7       1172.03       1194.69        43.34 o                         
  -6  12   7       1217.48       1277.35        44.15 o                         
  -5  12   7       1219.25       1249.72        38.20 o                         
  -4  12   7       3701.27       3639.76        58.17 o                         
  -3  12   7       1917.64       1876.32        54.67 o                         
  -2  12   7       3084.78       3040.37        58.44 o                         
  -1  12   7       1184.69       1150.56        40.90 o                         
   0  12   7         19.54         70.91        21.76 o                         
   1  12   7        286.52        215.66        24.17 o                         
   2  12   7        546.58        554.58        36.40 o                         
   3  12   7        411.56        461.01        34.45 o                         
   4  12   7        231.47        277.33        34.21 o                         
   5  12   7        108.80        137.20        40.90 o                         
   6  12   7         17.08          8.53        54.71 o                         
   7  12   7        281.30        294.73        59.40 o                         
   8  12   7         85.99        120.52        68.11 o                         
   9  12   7         46.86         58.84        98.78 o                         
 -11  13   7         37.91          4.15        74.05 o                         
 -10  13   7        209.04        202.47        59.04 o                         
  -9  13   7       1041.95       1101.88        80.65 o                         
  -8  13   7       1639.53       1573.52        73.30 o                         
  -7  13   7         25.03         94.91        35.06 o                         
  -6  13   7       2488.32       2511.42        55.19 o                         
  -5  13   7       2040.97       2062.76        46.26 o                         
  -4  13   7       2924.33       2876.41        53.26 o                         
  -3  13   7       1744.06       1721.93        44.88 o                         
  -2  13   7       6481.58       6513.67        99.88 o                         
  -1  13   7       3200.12       2973.72        59.17 o                         
   0  13   7       5889.05       5850.93        90.75 o                         
   1  13   7       3041.21       2822.49        70.15 o                         
   2  13   7       3495.62       3651.83        81.72 o                         
   3  13   7       1045.15       1124.78        72.30 o                         
   4  13   7       3429.81       3537.11        79.84 o                         
   5  13   7        678.48        744.05        55.96 o                         
   6  13   7       2405.88       2581.81       126.56 o                         
   7  13   7       1719.48       1832.52       152.26 o                         
   8  13   7       1572.14       1446.23        96.92 o                         
   9  13   7       1076.98       1273.89       198.34 o                         
 -10  14   7        662.24        599.72        79.80 o                         
  -9  14   7        981.08       1070.10        78.47 o                         
  -8  14   7         10.33         59.61        41.19 o                         
  -7  14   7       2027.30       2044.48        51.49 o                         
  -6  14   7        123.13        139.02        30.76 o                         
  -5  14   7       3013.31       3055.55        56.83 o                         
  -4  14   7       1057.90        985.78        40.35 o                         
  -3  14   7       1495.22       1421.66        50.68 o                         
  -2  14   7        572.16        557.03        39.52 o                         
  -1  14   7       1969.82       1915.01        50.39 o                         
   0  14   7        218.32        176.03        27.98 o                         
   1  14   7       1380.44       1196.37        48.64 o                         
   2  14   7          0.72         37.05        33.56 o                         
   3  14   7          4.84        -16.99        33.48 o                         
   4  14   7        331.97        418.59        44.13 o                         
   5  14   7         49.04         29.00        43.21 o                         
   6  14   7         10.58        128.99        54.65 o                         
   7  14   7        105.40        175.05        77.73 o                         
   8  14   7        117.93        133.33        80.51 o                         
 -10  15   7        508.25        358.90        88.12 o                         
  -9  15   7         67.34         15.27        56.65 o                         
  -8  15   7       1227.85       1379.85        86.54 o                         
  -7  15   7        286.54        320.20        29.51 o                         
  -6  15   7       1164.11       1214.59        55.31 o                         
  -5  15   7        340.14        354.29        31.23 o                         
  -4  15   7       1472.66       1497.64        51.13 o                         
  -3  15   7          2.12        -24.75        24.75 o                         
  -2  15   7       7421.15       7501.75       104.89 o                         
  -1  15   7       1705.32       1608.41        55.57 o                         
   0  15   7       7620.93       7634.63       113.33 o                         
   1  15   7        406.84        376.64        37.66 o                         
   2  15   7       6344.09       6143.93       113.49 o                         
   3  15   7         62.77         12.80        52.78 o                         
   4  15   7       4949.77       5101.71       111.21 o                         
   5  15   7        105.52        113.53        47.47 o                         
   6  15   7       2670.82       2700.06       111.98 o                         
   7  15   7         28.67         95.77        68.62 o                         
   8  15   7       1982.39       2531.36       152.10 o                         
 -10  16   7        140.94        266.53        91.23 o                         
  -9  16   7       2986.16       2762.63       127.66 o                         
  -8  16   7        194.51        194.12        54.39 o                         
  -7  16   7       1924.46       1810.46        66.79 o                         
  -6  16   7         28.46         -4.34        30.19 o                         
  -5  16   7       1657.87       1696.02        61.61 o                         
  -4  16   7         79.72         99.55        31.30 o                         
  -3  16   7       5920.53       5936.60        93.61 o                         
  -2  16   7         63.62        112.66        28.46 o                         
  -1  16   7        951.34       1038.99        51.81 o                         
   0  16   7          6.69         -6.45        28.07 o                         
   1  16   7          9.99         51.40        35.48 o                         
   2  16   7        141.03        169.87        37.20 o                         
   3  16   7         16.21        -36.76        62.27 o                         
   4  16   7          4.17         48.46        42.47 o                         
   5  16   7         38.63         72.57        55.52 o                         
   6  16   7         96.75        147.59       104.17 o                         
   7  16   7        125.92         66.73        85.59 o                         
   8  16   7         27.89        139.69        89.25 o                         
  -9  17   7          0.68        122.15        76.79 o                         
  -8  17   7        678.74        641.43        66.97 o                         
  -7  17   7        248.96        183.04        36.80 o                         
  -6  17   7        463.50        419.83        43.09 o                         
  -5  17   7         30.81         10.72        32.41 o                         
  -4  17   7       2779.78       2800.41        71.49 o                         
  -3  17   7        420.80        433.78        37.66 o                         
  -2  17   7       4406.97       4352.39        86.84 o                         
  -1  17   7         62.49        127.16        30.39 o                         
   0  17   7       5302.75       5192.19        94.62 o                         
   1  17   7        270.21        297.49        43.10 o                         
   2  17   7       7077.63       7201.76       131.05 o                         
   3  17   7        273.80        189.22        44.42 o                         
   4  17   7       1301.81       1391.96        93.74 o                         
   5  17   7        495.32        619.64        60.46 o                         
   6  17   7       2252.41       2509.00       122.57 o                         
   7  17   7         48.62          5.52       107.03 o                         
  -9  18   7       1629.95       1542.45       129.34 o                         
  -8  18   7         31.65        192.17        94.84 o                         
  -7  18   7       1335.37       1328.35        74.22 o                         
  -6  18   7       1200.27       1180.53        64.28 o                         
  -5  18   7        991.79       1068.48        62.82 o                         
  -4  18   7        332.36        349.74        38.98 o                         
  -3  18   7       2894.16       2799.60        97.90 o                         
  -2  18   7         83.32        108.08        32.01 o                         
  -1  18   7        260.30        247.58        34.80 o                         
   0  18   7        972.69        939.16        53.24 o                         
   1  18   7          1.27         39.06        38.35 o                         
   2  18   7         66.31         61.41        44.71 o                         
   3  18   7         44.53         60.05        44.51 o                         
   4  18   7        202.98        151.18        49.63 o                         
   5  18   7          0.18        167.17        59.86 o                         
   6  18   7         76.29        110.07       105.39 o                         
   7  18   7         13.61         49.08        82.65 o                         
  -9  19   7         21.04        -79.18        79.18 o                         
  -8  19   7       1210.09       1503.26       149.63 o                         
  -7  19   7        752.88        636.08        68.98 o                         
  -6  19   7        982.10        840.80        61.96 o                         
  -5  19   7        773.32        675.51        55.54 o                         
  -4  19   7        784.65        731.16        50.63 o                         
  -3  19   7        805.11        741.91        47.96 o                         
  -2  19   7       3718.84       3809.10        86.51 o                         
  -1  19   7       1606.77       1691.14        65.76 o                         
   0  19   7       2366.15       2402.39        82.23 o                         
   1  19   7       1095.78       1122.57        68.61 o                         
   2  19   7        900.90        903.89        70.78 o                         
   3  19   7        975.25        917.81        71.68 o                         
   4  19   7       1578.42       1550.58       100.10 o                         
   5  19   7       2199.21       2236.39       124.98 o                         
   6  19   7       1902.66       2179.18       126.26 o                         
   7  19   7        168.85        190.72        93.17 o                         
  -8  20   7        689.58        642.07        93.28 o                         
  -7  20   7        381.75        337.31        50.95 o                         
  -6  20   7        867.30        769.92        74.07 o                         
  -5  20   7       1735.02       1622.28        82.92 o                         
  -4  20   7        428.77        407.09        45.05 o                         
  -3  20   7        498.63        466.83        42.91 o                         
  -2  20   7        370.28        272.30        40.79 o                         
  -1  20   7        385.38        440.33        43.46 o                         
   0  20   7        435.17        441.59        53.66 o                         
   1  20   7          8.10        -34.72        43.30 o                         
   2  20   7        318.16        352.02        51.14 o                         
   3  20   7        581.20        584.18        64.63 o                         
   4  20   7          5.57         -0.35        61.26 o                         
   5  20   7        219.92         88.62        69.10 o                         
   6  20   7         60.26         -3.24        87.61 o                         
  -8  21   7        479.29        607.20        95.29 o                         
  -7  21   7        361.07        297.67        64.68 o                         
  -6  21   7        165.03         89.42        50.37 o                         
  -5  21   7       1103.49        857.09       152.37 o                         
  -4  21   7        137.99         35.11        47.86 o                         
  -3  21   7       2344.87       2098.97        77.25 o                         
  -2  21   7       1618.61       1572.57        72.34 o                         
  -1  21   7       1039.28       1043.02        90.73 o                         
   0  21   7       1706.63       1856.77        91.59 o                         
   1  21   7       3123.25       3309.43       110.35 o                         
   2  21   7        439.96        458.68        57.67 o                         
   3  21   7       1488.02       1595.94       104.06 o                         
   4  21   7        211.89        147.67        70.86 o                         
   5  21   7        892.62        944.45        84.03 o                         
   6  21   7        345.88        208.87        85.74 o                         
  -7  22   7         29.10         26.03       100.23 o                         
  -6  22   7        710.26        612.10        68.93 o                         
  -5  22   7          9.16         40.47        71.07 o                         
  -4  22   7        117.57         69.67        50.03 o                         
  -3  22   7        544.49        511.45        84.62 o                         
  -2  22   7        789.06        704.23        57.38 o                         
  -1  22   7        147.24        185.71        67.39 o                         
   0  22   7        178.61        122.32        53.38 o                         
   1  22   7         31.16        201.73        76.57 o                         
   2  22   7        162.82        130.72        61.31 o                         
   3  22   7         21.60        189.10        62.79 o                         
   4  22   7         16.53        -79.24        79.24 o                         
   5  22   7          2.72        -53.54        90.49 o                         
  -6  23   7        107.21         -2.86        57.33 o                         
  -5  23   7        794.88        686.46        69.73 o                         
  -4  23   7        102.56        261.52        74.25 o                         
  -3  23   7       1670.62       1420.61        99.95 o                         
  -2  23   7         30.82         14.20        46.42 o                         
  -1  23   7       2172.97       2275.86       117.24 o                         
   0  23   7        184.47        101.81        64.87 o                         
   1  23   7        963.60        960.07       127.37 o                         
   2  23   7        338.51        271.37        80.85 o                         
   3  23   7       1571.23       2011.51       182.97 o                         
   4  23   7         28.61        -48.03        73.02 o                         
  -6  24   7       1864.79       1943.70       132.50 o                         
  -5  24   7          0.23         29.19        81.19 o                         
  -4  24   7        707.82        641.83        73.72 o                         
  -3  24   7         29.62        -57.62        57.62 o                         
  -2  24   7         69.74         55.05        54.73 o                         
  -1  24   7          4.45          5.34        55.35 o                         
   0  24   7        399.42        453.06        64.16 o                         
   1  24   7         32.57        -15.20        64.44 o                         
   2  24   7         20.65        -15.49        91.48 o                         
   3  24   7        241.01        251.88        71.36 o                         
   4  24   7         45.14        134.50       108.56 o                         
  -5  25   7        726.37        620.21        74.12 o                         
  -4  25   7        809.06        679.97        72.18 o                         
  -3  25   7       1569.21       1381.48       105.60 o                         
  -2  25   7         19.33         38.66        72.53 o                         
  -1  25   7       2472.27       2670.72       125.78 o                         
   0  25   7         33.75         12.31        67.31 o                         
   1  25   7       1596.96       1598.34        99.18 o                         
   2  25   7        466.15        506.71        88.76 o                         
   3  25   7        956.83       1082.87        88.69 o                         
  -3  26   7        194.74         53.90       118.73 o                         
  -2  26   7       1237.20       1128.40       103.95 o                         
  -1  26   7         58.19         13.34        66.44 o                         
   0  26   7          2.42         30.14        67.46 o                         
   1  26   7          2.81         90.07        75.89 o                         
 -12   0   8       2072.99       2073.65       184.11 o                         
 -10   0   8        219.51        202.96        52.73 o                         
  -8   0   8       3837.87       3819.99       111.06 o                         
  -6   0   8      10050.89      10624.58       173.29 o                         
  -4   0   8       6504.97       6525.17       107.79 o                         
  -2   0   8      11926.84      11741.19       181.24 o                         
   0   0   8      17241.69      17303.64       232.37 o                         
   2   0   8      12032.58      12077.60       174.62 o                         
   4   0   8      10030.46       9888.96       154.72 o                         
   6   0   8       1368.66       1347.82        93.81 o                         
   8   0   8        468.19        428.44        97.87 o                         
 -12   1   8         22.80        100.30        48.35 o                         
 -11   1   8       1909.14       1864.18        95.16 o                         
 -10   1   8          2.73         53.37        33.96 o                         
  -9   1   8       3018.90       2886.47        73.82 o                         
  -8   1   8        412.09        415.47        38.92 o                         
  -7   1   8       2234.16       2187.84        48.63 o                         
  -6   1   8        106.69         86.81        19.02 o                         
  -5   1   8        496.30        495.44        29.81 o                         
  -4   1   8        205.23        199.66        15.98 o                         
  -3   1   8        353.37        350.65        21.23 o                         
  -2   1   8       1506.03       1510.74        32.81 o                         
  -1   1   8       1194.11       1112.53        27.93 o                         
   0   1   8         65.53         91.90        16.02 o                         
   1   1   8        565.67        536.34        26.58 o                         
   2   1   8         52.98         81.91        18.45 o                         
   3   1   8       1434.49       1475.04        42.05 o                         
   4   1   8        221.10        256.29        24.70 o                         
   5   1   8       1454.32       1499.98        59.49 o                         
   6   1   8       1187.34       1105.26        64.45 o                         
   7   1   8        952.98        913.66        67.91 o                         
   8   1   8         15.24        -16.52        54.59 o                         
   9   1   8        705.99        645.27        96.89 o                         
 -12   2   8        364.01        348.96        52.55 o                         
 -11   2   8        138.89        175.65        42.44 o                         
 -10   2   8        787.96        898.01        67.30 o                         
  -9   2   8       1025.63       1104.76        55.22 o                         
  -8   2   8       4608.32       4581.29        87.11 o                         
  -7   2   8        238.61        274.99        24.01 o                         
  -6   2   8       3289.05       3442.33        56.72 o                         
  -5   2   8       1853.62       1787.35        38.19 o                         
  -4   2   8      15240.03      15323.70       162.91 o                         
  -3   2   8        104.04        110.03        16.65 o                         
  -2   2   8       4793.83       4678.66        62.85 o                         
  -1   2   8         28.98         24.76        12.21 o                         
   0   2   8       9816.57       9566.46       119.45 o                         
   1   2   8       4896.92       4890.73        63.25 o                         
   2   2   8      16294.41      16346.63       158.65 o                         
   3   2   8       3052.29       3064.47        51.81 o                         
   4   2   8       4170.78       4248.12        79.27 o                         
   5   2   8        938.60        901.17        49.25 o                         
   6   2   8        885.61       1002.37        57.30 o                         
   7   2   8        668.76        618.46        51.48 o                         
   8   2   8        917.43        774.40        67.45 o                         
   9   2   8         57.43         15.41        67.97 o                         
 -12   3   8        312.94        180.95        51.02 o                         
 -11   3   8        687.54        798.31        68.32 o                         
 -10   3   8       1792.29       1722.95        77.59 o                         
  -9   3   8       2657.86       2808.42        73.41 o                         
  -8   3   8        778.56        860.25        46.72 o                         
  -7   3   8       3466.84       3516.03        65.16 o                         
  -6   3   8        916.49        905.73        33.99 o                         
  -5   3   8         56.40         35.09        16.16 o                         
  -4   3   8        206.52        214.39        18.36 o                         
  -3   3   8       1446.02       1328.17        39.78 o                         
  -2   3   8          3.81        -13.01        13.14 o                         
  -1   3   8       1393.25       1386.77        43.87 o                         
   0   3   8        675.41        653.76        30.44 o                         
   1   3   8        715.38        735.40        27.65 o                         
   2   3   8        296.20        317.52        26.43 o                         
   3   3   8       1031.13       1090.25        36.99 o                         
   4   3   8       1250.74       1252.71        50.07 o                         
   5   3   8       1715.18       1663.70        68.46 o                         
   6   3   8        718.33        693.15        46.62 o                         
   7   3   8       1645.23       1685.97        89.06 o                         
   8   3   8        209.70        141.95        53.78 o                         
   9   3   8         78.55         56.06        70.53 o                         
 -12   4   8        235.95        193.83        50.66 o                         
 -11   4   8        502.46        493.27        46.10 o                         
 -10   4   8        454.56        553.71        55.50 o                         
  -9   4   8        472.37        577.34        54.57 o                         
  -8   4   8       3662.46       3779.40        79.07 o                         
  -7   4   8       6507.89       6536.38        96.23 o                         
  -6   4   8       2562.37       2653.98        47.88 o                         
  -5   4   8       4911.21       4937.95        69.11 o                         
  -4   4   8       5954.10       6041.58        74.05 o                         
  -3   4   8       1105.86       1079.05        36.49 o                         
  -2   4   8       1139.18       1089.78        35.25 o                         
  -1   4   8       8599.99       8359.48       180.99 o                         
   0   4   8       2660.71       2596.19        47.81 o                         
   1   4   8       3770.39       3667.83        51.76 o                         
   2   4   8       7314.67       7259.02        91.04 o                         
   3   4   8       4998.21       4831.70        73.40 o                         
   4   4   8       4869.10       4880.08        80.49 o                         
   5   4   8       4856.33       4867.70       125.25 o                         
   6   4   8        763.07        684.29        51.76 o                         
   7   4   8        695.50        673.89        76.70 o                         
   8   4   8        249.34        254.17        62.38 o                         
   9   4   8        317.08        247.25        74.46 o                         
 -11   5   8       2060.13       1903.42        80.98 o                         
 -10   5   8       1590.64       1761.56       105.37 o                         
  -9   5   8       2031.61       2192.49       103.46 o                         
  -8   5   8       1877.97       1976.67        55.62 o                         
  -7   5   8        741.67        843.95        43.07 o                         
  -6   5   8       1944.57       1883.32        41.20 o                         
  -5   5   8        473.39        543.90        27.07 o                         
  -4   5   8        185.41        175.91        17.74 o                         
  -3   5   8       1060.60        994.08        39.31 o                         
  -2   5   8         73.80        105.68        16.95 o                         
  -1   5   8        199.86        214.14        18.94 o                         
   0   5   8        574.77        542.74        30.66 o                         
   1   5   8        127.01        158.15        20.63 o                         
   2   5   8          2.79          0.92        17.97 o                         
   3   5   8       2137.09       2129.41        54.14 o                         
   4   5   8       2353.42       2390.58        59.31 o                         
   5   5   8        294.09        253.93        38.37 o                         
   6   5   8        810.73        813.84        57.64 o                         
   7   5   8        147.51        203.62        43.79 o                         
   8   5   8        505.40        543.33        59.75 o                         
   9   5   8         93.33        202.07        67.56 o                         
 -11   6   8        302.74        317.15        43.38 o                         
 -10   6   8         11.43        -47.50        47.50 o                         
  -9   6   8       2413.09       2468.48        82.52 o                         
  -8   6   8        979.13       1025.41        49.61 o                         
  -7   6   8       6205.07       6188.98       104.06 o                         
  -6   6   8       3263.18       3205.97        53.11 o                         
  -5   6   8      11281.37      11268.48       121.31 o                         
  -4   6   8       1316.77       1262.60        34.42 o                         
  -3   6   8       7722.82       7635.48        92.59 o                         
  -2   6   8        178.37        175.72        19.14 o                         
  -1   6   8       7676.37       7643.29       112.53 o                         
   0   6   8       1908.89       1845.84        43.45 o                         
   1   6   8      11014.05      10766.53       120.18 o                         
   2   6   8        290.20        250.90        21.62 o                         
   3   6   8       8435.95       8574.48       121.22 o                         
   4   6   8        910.25        947.53        48.91 o                         
   5   6   8       1605.16       1634.72        73.33 o                         
   6   6   8        785.97        774.12        51.06 o                         
   7   6   8       1270.53       1307.31        70.93 o                         
   8   6   8          2.87         64.60        54.72 o                         
   9   6   8        815.58        841.35        84.84 o                         
 -11   7   8         54.69         55.39        40.64 o                         
 -10   7   8       1249.85       1166.21        68.14 o                         
  -9   7   8        266.07        310.00        42.32 o                         
  -8   7   8       6205.97       6191.06        98.74 o                         
  -7   7   8         60.86        102.60        25.94 o                         
  -6   7   8        385.56        373.46        25.63 o                         
  -5   7   8          0.06         19.45        16.95 o                         
  -4   7   8          4.17          7.08        15.26 o                         
  -3   7   8         88.48         98.74        18.32 o                         
  -2   7   8        767.38        819.47        32.17 o                         
  -1   7   8         46.95         46.14        19.29 o                         
   0   7   8          2.51        -10.92        18.22 o                         
   1   7   8        339.83        371.12        29.74 o                         
   2   7   8          8.44         18.79        18.83 o                         
   3   7   8         11.06         46.97        26.62 o                         
   4   7   8        997.32        983.65        49.59 o                         
   5   7   8         85.46        110.44        32.88 o                         
   6   7   8       2005.60       1993.42        72.90 o                         
   7   7   8          1.49          8.32        42.82 o                         
   8   7   8        344.51        241.65        74.52 o                         
   9   7   8          6.95        -31.54        85.89 o                         
 -11   8   8        995.50       1037.03        68.56 o                         
 -10   8   8         10.51          2.82        55.96 o                         
  -9   8   8       1777.61       1742.85        64.80 o                         
  -8   8   8          2.53        114.46        26.76 o                         
  -7   8   8       6883.21       7073.66       114.02 o                         
  -6   8   8        189.62        220.00        22.01 o                         
  -5   8   8       8812.68       8890.48       101.83 o                         
  -4   8   8        583.57        556.19        26.78 o                         
  -3   8   8       5677.92       5589.21        78.23 o                         
  -2   8   8       1188.65       1163.74        39.40 o                         
  -1   8   8       7978.64       7732.25       106.13 o                         
   0   8   8        128.78        126.04        21.99 o                         
   1   8   8       6666.21       6813.97        91.44 o                         
   2   8   8        262.33        234.22        27.29 o                         
   3   8   8      11620.93      11324.96       140.78 o                         
   4   8   8         27.32         33.20        29.00 o                         
   5   8   8       2118.54       2149.84        74.79 o                         
   6   8   8         34.94         57.35        40.51 o                         
   7   8   8       1891.98       1748.73        86.05 o                         
   8   8   8         25.35         -8.29        76.35 o                         
   9   8   8        870.11        692.14       156.55 o                         
 -11   9   8        168.31        167.98        46.44 o                         
 -10   9   8       2958.14       2998.03        88.93 o                         
  -9   9   8         42.55         -3.58        31.31 o                         
  -8   9   8       2165.24       2225.79        65.84 o                         
  -7   9   8         19.33        172.04        29.23 o                         
  -6   9   8        610.50        616.84        41.69 o                         
  -5   9   8       1478.96       1453.30        41.76 o                         
  -4   9   8         33.69         45.19        23.82 o                         
  -3   9   8         39.75         28.83        18.62 o                         
  -2   9   8         50.32         53.75        33.94 o                         
  -1   9   8        241.27        264.80        24.36 o                         
   0   9   8        703.75        655.24        33.92 o                         
   1   9   8         95.58        119.10        21.96 o                         
   2   9   8        170.88        145.24        29.42 o                         
   3   9   8        209.59        228.93        34.06 o                         
   4   9   8       2296.81       2314.62        79.70 o                         
   5   9   8         74.45         82.79        36.51 o                         
   6   9   8       1293.31       1133.09        75.97 o                         
   7   9   8         20.50         27.05        64.37 o                         
   8   9   8        532.30        378.69        73.44 o                         
   9   9   8        151.76        311.44       141.67 o                         
 -11  10   8        233.54        146.69        47.75 o                         
 -10  10   8        772.20        838.99        98.56 o                         
  -9  10   8        702.63        721.44        51.07 o                         
  -8  10   8        248.47        257.66        38.17 o                         
  -7  10   8       9306.14       9710.51       145.38 o                         
  -6  10   8        258.90        283.26        26.92 o                         
  -5  10   8       6513.10       6509.13        83.37 o                         
  -4  10   8       1532.01       1449.37        42.68 o                         
  -3  10   8        812.97        828.64        42.66 o                         
  -2  10   8       1735.96       1751.72        46.72 o                         
  -1  10   8       5926.27       6054.62        90.41 o                         
   0  10   8       2289.84       2324.68        51.64 o                         
   1  10   8       5096.92       5279.64        79.51 o                         
   2  10   8       1512.09       1495.78        57.47 o                         
   3  10   8       6605.70       6782.29       118.91 o                         
   4  10   8        310.42        386.88        44.47 o                         
   5  10   8       2892.11       2906.60        92.64 o                         
   6  10   8        751.25        781.62        73.61 o                         
   7  10   8        841.59        798.63        81.88 o                         
   8  10   8        450.97        344.35        74.82 o                         
   9  10   8        811.06        930.68       126.23 o                         
 -11  11   8         53.77         86.68        64.15 o                         
 -10  11   8       1046.29       1086.33       104.61 o                         
  -9  11   8        797.53        760.31        52.67 o                         
  -8  11   8       2293.38       2204.09        65.33 o                         
  -7  11   8        443.55        547.45        66.01 o                         
  -6  11   8        672.66        635.31        35.38 o                         
  -5  11   8         87.78        110.85        23.52 o                         
  -4  11   8          6.87         11.26        22.31 o                         
  -3  11   8        123.08        130.96        22.54 o                         
  -2  11   8         51.99         36.71        24.24 o                         
  -1  11   8        215.83        174.63        24.29 o                         
   0  11   8        408.80        438.27        28.86 o                         
   1  11   8        634.47        613.60        45.39 o                         
   2  11   8         51.84         67.98        29.93 o                         
   3  11   8          5.18        102.60        34.33 o                         
   4  11   8       1669.07       1634.87        70.21 o                         
   5  11   8         99.64        155.21        44.06 o                         
   6  11   8        897.26       1083.72        93.44 o                         
   7  11   8        409.98        225.42        69.47 o                         
   8  11   8        253.51        374.24        86.43 o                         
 -10  12   8       1489.06       1559.23        81.00 o                         
  -9  12   8       1090.93       1050.62        61.39 o                         
  -8  12   8       1966.64       2027.04        68.64 o                         
  -7  12   8       1001.94       1101.10        79.49 o                         
  -6  12   8       2381.12       2408.30        66.24 o                         
  -5  12   8       1785.90       1755.32        62.42 o                         
  -4  12   8       4106.72       4131.01        75.19 o                         
  -3  12   8       3382.77       3327.95        66.17 o                         
  -2  12   8       3317.91       3276.65        64.57 o                         
  -1  12   8       2445.96       2409.51        55.25 o                         
   0  12   8       3100.66       3017.56        64.32 o                         
   1  12   8       2962.40       2887.89        63.34 o                         
   2  12   8       4740.92       4851.90        97.66 o                         
   3  12   8       5092.16       5217.12       106.28 o                         
   4  12   8       1501.56       1667.57       100.68 o                         
   5  12   8        203.53        185.61        47.47 o                         
   6  12   8       1333.26       1319.25       107.87 o                         
   7  12   8        470.21        398.79        80.85 o                         
   8  12   8       1203.57       1204.91       108.59 o                         
 -10  13   8        161.95        163.78        72.57 o                         
  -9  13   8        644.94        616.75        69.45 o                         
  -8  13   8       1720.31       1889.58       104.33 o                         
  -7  13   8        456.56        579.70        44.87 o                         
  -6  13   8        558.98        748.50        60.10 o                         
  -5  13   8        983.64       1015.18        48.24 o                         
  -4  13   8         44.61         59.63        31.68 o                         
  -3  13   8          0.80          8.78        23.90 o                         
  -2  13   8        159.70        122.05        25.48 o                         
  -1  13   8         42.62         48.50        23.77 o                         
   0  13   8          0.21        -10.05        35.57 o                         
   1  13   8         20.52         35.43        30.63 o                         
   2  13   8        359.81        344.62        42.44 o                         
   3  13   8        218.35        329.31        50.43 o                         
   4  13   8         23.94        143.84        42.55 o                         
   5  13   8        410.21        364.58        52.58 o                         
   6  13   8        805.78        831.60        77.53 o                         
   7  13   8        480.31        692.93        91.53 o                         
   8  13   8          7.00        -18.41        86.53 o                         
 -10  14   8        742.05        622.53        93.46 o                         
  -9  14   8        101.81        188.17        67.68 o                         
  -8  14   8       3219.07       3211.83       121.01 o                         
  -7  14   8       1042.21       1074.00        76.25 o                         
  -6  14   8       6620.61       6607.18       145.50 o                         
  -5  14   8       1461.59       1359.39        62.38 o                         
  -4  14   8       3225.93       3154.53        77.79 o                         
  -3  14   8        272.86        230.56        28.79 o                         
  -2  14   8       4339.46       4322.39        77.14 o                         
  -1  14   8        720.19        718.66        55.39 o                         
   0  14   8       5738.24       5798.56       102.93 o                         
   1  14   8       1033.29       1136.98        59.56 o                         
   2  14   8       2739.40       2776.11        79.60 o                         
   3  14   8        457.40        503.00        45.65 o                         
   4  14   8       3804.47       3896.81       103.62 o                         
   5  14   8         31.29         34.09        64.56 o                         
   6  14   8       2371.07       2253.36       201.20 o                         
   7  14   8         43.02        114.97        78.43 o                         
   8  14   8        380.39        290.52       133.84 o                         
 -10  15   8        107.00        -32.38        84.86 o                         
  -9  15   8       1917.12       2081.91       165.36 o                         
  -8  15   8         12.12        -11.47        38.96 o                         
  -7  15   8        765.28        789.71        70.89 o                         
  -6  15   8        186.97        258.78        36.28 o                         
  -5  15   8        485.85        469.54        45.74 o                         
  -4  15   8         70.25         24.09        30.80 o                         
  -3  15   8          5.27         -5.02        27.44 o                         
  -2  15   8        120.10         72.26        28.34 o                         
  -1  15   8         45.46          5.45        41.86 o                         
   0  15   8        505.76        479.10        35.16 o                         
   1  15   8          1.61         10.26        48.33 o                         
   2  15   8          6.01        -36.42        36.42 o                         
   3  15   8       1555.38       1804.30        77.70 o                         
   4  15   8        740.29        910.30        65.90 o                         
   5  15   8       1244.12       1375.19       103.36 o                         
   6  15   8         30.07         84.89        78.15 o                         
   7  15   8        335.56        101.23        83.87 o                         
  -9  16   8        197.86         94.46        85.88 o                         
  -8  16   8       1847.94       1696.24        94.83 o                         
  -7  16   8         35.78         37.31        38.27 o                         
  -6  16   8       3918.22       3958.69       114.19 o                         
  -5  16   8          8.08          2.83        33.40 o                         
  -4  16   8       3939.44       3968.66        89.36 o                         
  -3  16   8       1034.02        993.44        53.84 o                         
  -2  16   8       2923.83       2893.35        76.07 o                         
  -1  16   8         46.68         20.63        35.54 o                         
   0  16   8       4140.04       4221.41        87.02 o                         
   1  16   8          8.12         20.58        39.69 o                         
   2  16   8       7241.34       7441.29       141.59 o                         
   3  16   8          0.24         97.43        44.17 o                         
   4  16   8       2900.20       3029.17       122.28 o                         
   5  16   8          4.08        -20.48        75.94 o                         
   6  16   8        996.99       1032.28       104.71 o                         
   7  16   8        128.18        209.27        89.98 o                         
  -9  17   8       2306.12       2043.23       163.52 o                         
  -8  17   8          8.08        -30.88        43.10 o                         
  -7  17   8        934.90        934.56        90.39 o                         
  -6  17   8         18.20         17.65        38.50 o                         
  -5  17   8         30.88         41.47        51.23 o                         
  -4  17   8          3.25         15.09        40.04 o                         
  -3  17   8        249.40        226.22        36.89 o                         
  -2  17   8         13.90         24.22        31.90 o                         
  -1  17   8          0.10         19.53        32.28 o                         
   0  17   8        151.21        181.56        39.30 o                         
   1  17   8        207.80        102.37        43.28 o                         
   2  17   8          0.01        -19.64        42.15 o                         
   3  17   8         85.92        113.40        48.13 o                         
   4  17   8         80.74         47.34        51.51 o                         
   5  17   8       1335.88       1103.39       103.11 o                         
   6  17   8         36.83        153.18        87.59 o                         
   7  17   8        927.78       1077.10       114.93 o                         
  -9  18   8        173.15        352.19       168.96 o                         
  -8  18   8       1183.41       1299.24        83.44 o                         
  -7  18   8        608.59        479.13        64.89 o                         
  -6  18   8       2915.17       2790.29       103.26 o                         
  -5  18   8       1040.91       1014.14        68.78 o                         
  -4  18   8       3884.15       4042.96       103.90 o                         
  -3  18   8       1751.58       1858.07       100.11 o                         
  -2  18   8       1954.38       1990.27        80.65 o                         
  -1  18   8       1878.79       2049.10        84.35 o                         
   0  18   8       2854.28       2909.48        92.45 o                         
   1  18   8        398.95        346.01        47.86 o                         
   2  18   8       3610.46       3705.27       126.61 o                         
   3  18   8         32.52         65.54        50.27 o                         
   4  18   8       1460.69       1460.99        97.80 o                         
   5  18   8       1191.43       1144.32       134.77 o                         
   6  18   8        790.65        935.95       107.14 o                         
  -8  19   8          6.84        154.78        52.64 o                         
  -7  19   8        408.65        379.60        55.33 o                         
  -6  19   8        393.11        309.27        58.37 o                         
  -5  19   8        184.90        179.77        50.27 o                         
  -4  19   8        173.49        225.93        51.92 o                         
  -3  19   8         61.75        -38.35        38.35 o                         
  -2  19   8         20.51          7.88        37.13 o                         
  -1  19   8         61.22         52.83        38.46 o                         
   0  19   8          2.70         42.39        42.58 o                         
   1  19   8        245.19        197.05        47.60 o                         
   2  19   8        146.97        151.17        78.89 o                         
   3  19   8        470.92        603.64        80.29 o                         
   4  19   8         52.99        118.71        62.97 o                         
   5  19   8        408.97        465.61        77.24 o                         
   6  19   8          5.89         14.79        96.87 o                         
  -8  20   8        647.47        705.80        76.56 o                         
  -7  20   8        755.33        604.23        70.05 o                         
  -6  20   8       1531.01       1379.38        90.32 o                         
  -5  20   8       1455.78       1351.96       116.72 o                         
  -4  20   8        527.35        611.44        73.58 o                         
  -3  20   8       2645.89       2690.08        89.51 o                         
  -2  20   8       1128.26       1167.29        65.90 o                         
  -1  20   8       1360.08       1406.67        82.38 o                         
   0  20   8       2074.35       2374.82        98.86 o                         
   1  20   8       2254.61       2333.71       107.11 o                         
   2  20   8       1300.58       1248.34        96.61 o                         
   3  20   8       1479.46       1352.18       103.95 o                         
   4  20   8       1560.36       1715.90       111.16 o                         
   5  20   8        735.26        836.69        89.22 o                         
  -7  21   8        121.48         76.86        59.11 o                         
  -6  21   8        121.93         84.18        53.91 o                         
  -5  21   8         19.71        119.84        72.00 o                         
  -4  21   8         46.18        189.96        70.41 o                         
  -3  21   8         24.35         -5.77        52.35 o                         
  -2  21   8        944.45        796.94        82.14 o                         
  -1  21   8        455.88        421.04        62.41 o                         
   0  21   8        132.72        202.42       121.42 o                         
   1  21   8         68.20        -16.07        61.95 o                         
   2  21   8        267.73        333.61        67.98 o                         
   3  21   8         99.64        152.85        66.90 o                         
   4  21   8         78.16        123.95        85.27 o                         
   5  21   8        245.88        225.66        91.15 o                         
  -6  22   8        104.73         51.28        66.73 o                         
  -5  22   8       1406.84       1256.69        84.63 o                         
  -4  22   8        889.96        953.06       132.20 o                         
  -3  22   8       2664.14       2423.38       103.04 o                         
  -2  22   8          2.23          9.93        53.10 o                         
  -1  22   8       1012.64        894.77        71.06 o                         
   0  22   8          7.44         46.74        58.82 o                         
   1  22   8       2138.01       2294.60       116.37 o                         
   2  22   8       1060.53       1010.78        84.47 o                         
   3  22   8       2479.52       2398.34       196.49 o                         
   4  22   8         76.56        120.96        84.13 o                         
  -6  23   8        635.93        485.26        97.54 o                         
  -5  23   8        178.36         79.25        62.57 o                         
  -4  23   8        106.94        252.15        80.76 o                         
  -3  23   8         10.58        -13.68        53.77 o                         
  -2  23   8          1.75        -52.65        75.09 o                         
  -1  23   8         85.56         22.73        56.23 o                         
   0  23   8         15.14         57.94        74.85 o                         
   1  23   8        104.30        178.94        65.62 o                         
   2  23   8        262.30        235.96        65.64 o                         
   3  23   8         13.28        -32.69        94.22 o                         
  -5  24   8       1120.22       1205.70       137.01 o                         
  -4  24   8         17.05        252.31        86.49 o                         
  -3  24   8       1277.10       1164.02       114.36 o                         
  -2  24   8        296.88        199.80        65.71 o                         
  -1  24   8       3445.01       3538.21       132.04 o                         
   0  24   8         92.00        127.30        63.71 o                         
   1  24   8       1736.34       1752.46       108.22 o                         
   2  24   8          4.15        148.17        91.50 o                         
  -3  25   8        228.06        194.95        90.48 o                         
  -2  25   8         31.51        -65.55        65.55 o                         
  -1  25   8         14.79        -23.25        91.43 o                         
   0  25   8         35.75         69.22       103.40 o                         
   1  25   8         19.05        -41.93        82.45 o                         
 -11   0   9        811.10        844.78       135.40 o                         
  -9   0   9          2.00        -43.67        66.97 o                         
  -7   0   9        101.85        128.44        40.36 o                         
  -5   0   9        590.32        731.62        47.08 o                         
  -3   0   9       1323.15       1225.08        54.79 o                         
  -1   0   9       8856.73       8819.12       173.77 o                         
   1   0   9        835.03        848.57        48.68 o                         
   3   0   9        963.10       1023.96        67.83 o                         
   5   0   9       3315.14       3145.76       121.21 o                         
   7   0   9       2334.40       2370.93       166.37 o                         
   9   0   9       2439.57       2530.56       310.84 o                         
 -11   1   9         85.04         82.97        45.70 o                         
 -10   1   9       2617.11       2589.62        81.99 o                         
  -9   1   9        628.91        631.07        44.69 o                         
  -8   1   9       2563.12       2673.25        69.88 o                         
  -7   1   9         11.18        -16.65        21.69 o                         
  -6   1   9      10438.90      10398.44       124.29 o                         
  -5   1   9        467.74        434.76        32.20 o                         
  -4   1   9      12479.67      12612.69       141.97 o                         
  -3   1   9        729.40        709.17        32.05 o                         
  -2   1   9       5982.85       5893.28        76.38 o                         
  -1   1   9         99.90         68.42        18.79 o                         
   0   1   9       6067.08       6025.69        88.02 o                         
   1   1   9        622.55        539.47        28.71 o                         
   2   1   9       1087.05       1059.88        39.24 o                         
   3   1   9        493.11        506.68        29.69 o                         
   4   1   9       4679.40       4724.47        98.46 o                         
   5   1   9         42.80         81.61        36.47 o                         
   6   1   9       2082.79       1987.45        80.67 o                         
   7   1   9         61.65        120.92        50.40 o                         
   8   1   9        378.97        364.25        94.14 o                         
   9   1   9         12.80         79.96        74.02 o                         
 -11   2   9        106.78        175.13        49.05 o                         
 -10   2   9         23.89         99.44        45.16 o                         
  -9   2   9          5.53          1.92        32.45 o                         
  -8   2   9        140.90        214.26        29.88 o                         
  -7   2   9        291.75        322.15        29.07 o                         
  -6   2   9          1.88         14.81        22.45 o                         
  -5   2   9        171.49        137.33        19.64 o                         
  -4   2   9        128.59        145.62        19.53 o                         
  -3   2   9         32.19         32.71        16.59 o                         
  -2   2   9        113.03        110.58        16.45 o                         
  -1   2   9       4524.98       4416.86        70.90 o                         
   0   2   9        420.28        392.49        25.18 o                         
   1   2   9       3521.79       3417.12        55.27 o                         
   2   2   9        482.88        523.27        29.91 o                         
   3   2   9        451.27        513.46        32.44 o                         
   4   2   9         88.68        109.00        30.85 o                         
   5   2   9       2683.78       2587.16        80.59 o                         
   6   2   9       1108.98       1164.70        74.86 o                         
   7   2   9       4291.68       4073.46       118.86 o                         
   8   2   9        768.33        625.06        92.72 o                         
   9   2   9       1661.19       1457.70       170.19 o                         
 -11   3   9       1083.30       1017.16       111.60 o                         
 -10   3   9       3456.79       3537.53        93.28 o                         
  -9   3   9        685.42        717.79        57.43 o                         
  -8   3   9       2796.62       2804.99        71.42 o                         
  -7   3   9       1108.58       1081.87        44.51 o                         
  -6   3   9       1512.34       1468.41        43.20 o                         
  -5   3   9       1074.09       1116.74        40.01 o                         
  -4   3   9      11536.02      11452.00       130.43 o                         
  -3   3   9       5068.40       4919.42        68.77 o                         
  -2   3   9       2612.11       2623.63        63.18 o                         
  -1   3   9       4615.16       4481.88        68.79 o                         
   0   3   9       1569.42       1457.35        45.72 o                         
   1   3   9       1140.72       1170.16        45.30 o                         
   2   3   9       2484.01       2441.07        52.08 o                         
   3   3   9        521.45        568.60        35.05 o                         
   4   3   9       3198.77       3045.08        75.37 o                         
   5   3   9        861.12        898.34        58.34 o                         
   6   3   9        690.86        689.99        54.90 o                         
   7   3   9        336.20        328.10        60.18 o                         
   8   3   9        499.39        365.79        73.47 o                         
   9   3   9         17.34         48.74       103.15 o                         
 -11   4   9        415.44        593.19        64.76 o                         
 -10   4   9        331.45        390.48        46.74 o                         
  -9   4   9          3.67        -31.75        31.75 o                         
  -8   4   9         94.57        106.24        29.29 o                         
  -7   4   9        525.42        581.67        53.50 o                         
  -6   4   9        607.36        617.19        33.20 o                         
  -5   4   9        146.65        126.69        20.15 o                         
  -4   4   9         96.77        100.14        18.52 o                         
  -3   4   9       1994.63       1944.61        47.50 o                         
  -2   4   9       4325.76       4204.94        82.73 o                         
  -1   4   9       1778.02       1808.98        44.88 o                         
   0   4   9        485.63        475.05        31.44 o                         
   1   4   9       1115.42       1165.37        48.89 o                         
   2   4   9       1435.45       1225.63        42.41 o                         
   3   4   9        159.95        174.53        27.42 o                         
   4   4   9        768.67        745.95        45.21 o                         
   5   4   9       1130.39       1060.40        61.14 o                         
   6   4   9        439.05        369.70        55.41 o                         
   7   4   9       3511.40       3381.42       108.71 o                         
   8   4   9       1555.48       1545.48       128.76 o                         
   9   4   9        922.02        798.65       134.47 o                         
 -11   5   9       1943.68       2016.42       132.18 o                         
 -10   5   9        218.95        313.58        49.36 o                         
  -9   5   9       1496.12       1540.32        66.48 o                         
  -8   5   9        251.98        331.07        33.22 o                         
  -7   5   9       4289.35       4319.88        84.75 o                         
  -6   5   9       1787.49       1755.13        46.19 o                         
  -5   5   9       6577.04       6602.71        87.57 o                         
  -4   5   9       3083.62       3007.00        55.56 o                         
  -3   5   9       9615.66       9648.44       125.68 o                         
  -2   5   9       2527.92       2543.06        60.02 o                         
  -1   5   9       5010.67       4910.18        74.63 o                         
   0   5   9       2403.73       2313.83        51.20 o                         
   1   5   9       1013.43       1060.84        50.17 o                         
   2   5   9          8.21        -12.31        27.75 o                         
   3   5   9       1296.12       1270.03        52.48 o                         
   4   5   9       1307.79       1301.22        55.73 o                         
   5   5   9       2536.12       2346.03        85.84 o                         
   6   5   9        473.40        458.68        46.90 o                         
   7   5   9        641.61        636.30        71.69 o                         
   8   5   9          2.93        230.70       167.78 o                         
   9   5   9         80.69         81.04       105.69 o                         
 -11   6   9        285.91        232.65        53.14 o                         
 -10   6   9        178.93        124.49        42.50 o                         
  -9   6   9        137.41        248.57        37.22 o                         
  -8   6   9        164.04        153.56        29.30 o                         
  -7   6   9         16.92         29.28        25.60 o                         
  -6   6   9        120.55        107.20        22.88 o                         
  -5   6   9       1365.93       1364.04        40.82 o                         
  -4   6   9         11.91         34.18        19.79 o                         
  -3   6   9         60.40         73.60        22.60 o                         
  -2   6   9       1184.02       1219.92        44.58 o                         
  -1   6   9       2229.63       2157.14        49.36 o                         
   0   6   9       3461.43       3313.32        60.74 o                         
   1   6   9        199.83        164.96        28.10 o                         
   2   6   9       1884.47       1734.01        48.73 o                         
   3   6   9        460.99        548.98        63.02 o                         
   4   6   9        780.10        733.16        53.92 o                         
   5   6   9        226.53        235.54        46.07 o                         
   6   6   9       1624.23       1620.67        91.05 o                         
   7   6   9        582.55        635.21        79.57 o                         
   8   6   9       2505.94       2279.29       146.58 o                         
 -11   7   9       2795.65       3055.82       109.21 o                         
 -10   7   9         12.63        -15.17        51.85 o                         
  -9   7   9       3766.18       3997.89       108.90 o                         
  -8   7   9         73.25         68.18        29.11 o                         
  -7   7   9       2583.33       2583.15        63.19 o                         
  -6   7   9         16.19         56.00        23.29 o                         
  -5   7   9       4714.82       4730.71        78.77 o                         
  -4   7   9       1320.31       1223.72        42.96 o                         
  -3   7   9      17642.26      17895.80       224.53 o                         
  -2   7   9        154.69        155.64        26.01 o                         
  -1   7   9       5336.20       5274.13        88.60 o                         
   0   7   9       1080.67       1052.29        45.38 o                         
   1   7   9       2275.57       2267.13        52.30 o                         
   2   7   9          4.96        -26.51        26.51 o                         
   3   7   9       4149.75       4191.56        91.55 o                         
   4   7   9         61.86         43.76        37.98 o                         
   5   7   9       1346.32       1397.83        80.47 o                         
   6   7   9          0.53        -32.83        50.52 o                         
   7   7   9       1218.72        985.03       109.35 o                         
   8   7   9         13.34         51.54        87.92 o                         
 -11   8   9        203.17        293.94        53.38 o                         
 -10   8   9         16.35         17.41        44.88 o                         
  -9   8   9        346.47        412.33        48.95 o                         
  -8   8   9        207.02        234.47        35.09 o                         
  -7   8   9        174.35        190.97        35.53 o                         
  -6   8   9        171.93        172.46        36.71 o                         
  -5   8   9          1.89         42.22        23.19 o                         
  -4   8   9         61.80         49.83        22.12 o                         
  -3   8   9        314.77        340.62        28.42 o                         
  -2   8   9       1386.80       1321.83        44.39 o                         
  -1   8   9          0.89         16.05        22.09 o                         
   0   8   9       2957.26       2931.07        74.43 o                         
   1   8   9        307.51        324.84        27.61 o                         
   2   8   9       1954.05       1869.50        65.92 o                         
   3   8   9         54.57        115.81        34.23 o                         
   4   8   9       1636.25       1564.72       132.70 o                         
   5   8   9         67.54         71.18        46.97 o                         
   6   8   9       3135.23       3120.06       111.58 o                         
   7   8   9        168.88        153.39        65.64 o                         
   8   8   9       2390.28       2390.27       147.57 o                         
 -11   9   9       3192.39       3247.26       113.69 o                         
 -10   9   9        261.50        405.91        51.90 o                         
  -9   9   9        920.01        848.87        79.70 o                         
  -8   9   9        385.95        406.18        38.09 o                         
  -7   9   9       4515.21       4562.01        92.87 o                         
  -6   9   9       1562.34       1534.07        58.03 o                         
  -5   9   9       5638.28       5739.43        90.99 o                         
  -4   9   9          7.65        -21.28        21.28 o                         
  -3   9   9       7677.33       7647.25       108.09 o                         
  -2   9   9         21.70         49.31        22.81 o                         
  -1   9   9       6948.42       6914.64       101.47 o                         
   0   9   9        650.16        678.99        39.12 o                         
   1   9   9       2287.71       2329.20        55.44 o                         
   2   9   9         77.31        127.47        35.77 o                         
   3   9   9       2149.11       2234.70        73.74 o                         
   4   9   9         99.93        113.15        43.38 o                         
   5   9   9       2734.76       2735.03       103.54 o                         
   6   9   9        688.54        660.05        66.02 o                         
   7   9   9        822.13        832.07        80.96 o                         
   8   9   9          2.10         59.85        88.97 o                         
 -10  10   9        188.08        355.27        70.13 o                         
  -9  10   9        291.81        251.97        58.75 o                         
  -8  10   9         30.94         52.19        49.62 o                         
  -7  10   9         12.01         22.83        30.27 o                         
  -6  10   9        391.55        401.94        35.00 o                         
  -5  10   9         16.30         33.52        24.59 o                         
  -4  10   9        590.65        550.65        39.84 o                         
  -3  10   9         68.19         60.00        24.19 o                         
  -2  10   9       2933.07       2907.72        62.61 o                         
  -1  10   9          5.01        -26.07        26.07 o                         
   0  10   9       1794.18       1699.31        50.86 o                         
   1  10   9        134.43         99.02        27.89 o                         
   2  10   9        994.70       1019.74        57.04 o                         
   3  10   9        355.69        428.02        52.12 o                         
   4  10   9       4491.09       4713.96       107.85 o                         
   5  10   9        672.03        665.39        70.62 o                         
   6  10   9       2389.99       2637.12       119.27 o                         
   7  10   9        190.47        189.03        82.75 o                         
   8  10   9       2244.43       2174.48       156.06 o                         
 -10  11   9       1160.33       1177.25        98.09 o                         
  -9  11   9       1211.98       1206.60        76.60 o                         
  -8  11   9       1088.15       1084.74        56.98 o                         
  -7  11   9       1220.41       1262.75        66.41 o                         
  -6  11   9        751.65        788.03        56.85 o                         
  -5  11   9       2586.07       2663.39        64.74 o                         
  -4  11   9       3875.13       3968.61        81.60 o                         
  -3  11   9       5924.61       5869.51       101.13 o                         
  -2  11   9       3393.61       3377.68        69.58 o                         
  -1  11   9       2991.28       2979.01        63.02 o                         
   0  11   9       1678.85       1689.39        52.37 o                         
   1  11   9       1207.42       1264.11        58.42 o                         
   2  11   9       3493.09       3537.62        86.54 o                         
   3  11   9       1231.09       1232.34        66.29 o                         
   4  11   9        596.17        680.17        58.39 o                         
   5  11   9       2146.35       2012.59       102.01 o                         
   6  11   9        352.01        492.21        70.07 o                         
   7  11   9        446.33        558.34        88.62 o                         
   8  11   9        134.79        117.69       128.26 o                         
 -10  12   9         31.38          6.95        52.82 o                         
  -9  12   9         59.61         96.84        48.55 o                         
  -8  12   9        214.09        218.43        58.01 o                         
  -7  12   9        166.75        219.65        37.63 o                         
  -6  12   9         64.63         90.00        38.62 o                         
  -5  12   9          0.83         44.09        28.49 o                         
  -4  12   9        234.91        270.08        30.44 o                         
  -3  12   9        289.16        286.20        32.27 o                         
  -2  12   9        316.37        327.27        33.62 o                         
  -1  12   9         58.45         40.94        35.05 o                         
   0  12   9       1079.15       1109.32        54.08 o                         
   1  12   9       1781.31       1873.72        97.23 o                         
   2  12   9       1144.51       1165.75        62.97 o                         
   3  12   9        343.94        368.35        45.85 o                         
   4  12   9        330.83        405.19        68.09 o                         
   5  12   9        746.14        739.95        69.35 o                         
   6  12   9       1799.06       2085.68       134.86 o                         
   7  12   9       1256.14       1119.99       106.24 o                         
 -10  13   9       1193.97       1204.13        80.47 o                         
  -9  13   9        938.62        952.31        70.94 o                         
  -8  13   9       1911.04       1957.92       115.92 o                         
  -7  13   9        240.88        251.86        38.41 o                         
  -6  13   9       4193.63       4432.96        96.65 o                         
  -5  13   9        824.66        982.25        76.25 o                         
  -4  13   9       4790.14       5085.19        90.67 o                         
  -3  13   9       4872.29       4972.59        95.17 o                         
  -2  13   9       5505.32       5619.24        90.51 o                         
  -1  13   9        105.49         92.90        32.22 o                         
   0  13   9       4068.68       4233.13        88.16 o                         
   1  13   9        208.94        243.64        38.23 o                         
   2  13   9       2050.72       2279.26        78.13 o                         
   3  13   9        634.40        756.79        63.86 o                         
   4  13   9       1621.64       1649.59        85.72 o                         
   5  13   9        167.52        282.08        67.04 o                         
   6  13   9        750.33        698.47        91.29 o                         
   7  13   9        305.28        356.54        94.50 o                         
  -9  14   9         46.21         64.85        66.93 o                         
  -8  14   9          2.61         38.68        47.85 o                         
  -7  14   9          6.86        -28.93        37.51 o                         
  -6  14   9         34.29         88.37        35.48 o                         
  -5  14   9        147.09        169.85        35.91 o                         
  -4  14   9         19.98         31.28        31.27 o                         
  -3  14   9        674.94        744.33        51.23 o                         
  -2  14   9        926.47        838.48        47.99 o
[truncated: 114,859 more chars]
